# Supplementary material for: Crystal structure of cis-[1,2-bis­(di­phenyl­phosphan­yl)ethene-κ2 P,P′]di­chlorido­platinum(II) chloro­form disolvate: a new polymorph
Source: Acta Crystallogr E Crystallogr Commun. 2018 Jun 21;74(Pt 7):998–1001. doi: 10.1107/S2056989018008836 (PMC6038620; doi:10.1107/S2056989018008836)
Supplement: Supplementary file 1 [file e-74-00998-sup1.cif]

##############################################################################
#                                                                            #
# This CIF contains the data in a paper accepted for publication in          #
# Acta Crystallographica Section E. It conforms to the requirements of       #
# Notes for Authors for Acta Crystallographica Section E, and has been       #
# peer reviewed under the auspices of the IUCr Commission on Journals.       #
#                                                                            #
# Full details of the Crystallographic Information File format               #
# are given in the paper "The Crystallographic Information File (CIF):       #
# a New Standard Archive File for Crystallography" by S. R. Hall, F. H.      #
# Allen and I. D. Brown [Acta Cryst. (1991), A47, 655-685].                  #
#                                                                            #
# The current version of the core CIF dictionary is obtainable from          #
# ftp://ftp.iucr.org/pub/cif_core.dic.                                       #
#                                                                            #
# Software is freely available for graphical display of the structure(s)     #
# in this CIF. For information consult the CIF software page                 #
# http://www.iucr.org/resources/cif/software.                                #
#                                                                            #
# This file may be used for bona fide research purposes within the           #
# scientific community so long as proper attribution is given to the journal # 
# article from which it was obtained.                                        #
#                                                                            #
##############################################################################
data_Global
_audit_creation_method
;
Olex2 1.2
(compiled 2018.04.26 svn.r3504 for OlexSys, GUI svn.r5492)
;
_journal_date_recd_electronic     2018-05-24
_journal_date_accepted     2018-06-15
_journal_name_full     'Acta Crystallographica, Section E'
_journal_year     2018
_journal_volume     74
_journal_issue      7
_journal_page_first     998
_journal_page_last     1001
_journal_paper_category     GM
_journal_paper_doi     10.1107/S2056989018008836
_journal_coeditor_code     SU5444
_publ_contact_author_name     'Shannon M. Biros'
_publ_contact_author_address
;
Department of Chemistry
Grand Valley State University
1 Campus Dr.
Allendale, MI 49401,
USA
;
_publ_contact_author_email     'biross@gvsu.edu'
_publ_contact_author_fax     '616-331-3230'
_publ_contact_author_phone     '616-331-8955'
_publ_section_title
;\
Crystal structure of
<i>cis</i>-[1,2-bis(diphenylphosphanyl)ethene-\k^2^<i>P</i>,<i>P</i>']\
dichloridoplatinum(II) chloroform disolvate: a new polymorph
;
loop_
    _publ_author_name
    _publ_author_footnote
    _publ_author_address
    'Mugemana, Jimmy' .
;
Department of Chemistry
Grand Valley State University
1 Campus Dr.
Allendale, MI 49401,
USA
;
    'Bender, John' .
;
Department of Chemistry
Grand Valley State University
1 Campus Dr.
Allendale, MI 49401,
USA
;
    'Staples, Richard J.' .
;
Center for Crystallographic Research
Department of Chemistry
Michigan State University
East Lansing, MI 48824,
USA
;
    'Biros, Shannon M.' .
;
Department of Chemistry
Grand Valley State University
1 Campus Dr.
Allendale, MI 49401,
USA
;
_publ_section_synopsis
;
A third monoclinic polymorph of the title compound is described. In the crystal,
it exhibits C---H...Cl hydrogen bonds and face-on Cl...\p interactions
involving the chloroform disolvate molecules. Intermolecular weak offset
\p--\p interactions are also present between the aromatic rings of the
ligands.
;
_shelxl_version_number        2.014
data_I
_database_code_depnum_ccdc_archive 'CCDC 1849747'
_chemical_name_systematic
;\
<i>cis</i>-[1,2-Bis(diphenylphosphanyl)ethene-\
\k^2^<i>P</i>,<i>P</i>']dichloridoplatinum(II) chloroform disolvate
;
_chemical_name_common     ?
_chemical_formula_moiety     'C26 H22 Cl2 P2 Pt, 2(C H Cl3)'
_chemical_formula_sum     'C28 H24 Cl8 P2 Pt'
_chemical_formula_iupac     '[Pt Cl2 (C26 H22 P2)], 2C H Cl3'
_chemical_formula_weight     901.10
_chemical_melting_point     ?
_shelx_space_group_comment
;
The symmetry employed for this shelxl refinement is uniquely defined
by the following loop, which should always be used as a source of
symmetry information in preference to the above space-group names.
They are only intended as comments.
;
_space_group_crystal_system     monoclinic
_space_group_name_H-M_alt     'P 21/c'
_space_group_name_Hall     '-P 2ybc'
loop_
    _space_group_symop_operation_xyz
    'x, y, z'
    '-x, y+1/2, -z+1/2'
    '-x, -y, -z'
    'x, -y-1/2, z-1/2'
_cell_length_a     11.1441(10)
_cell_length_b     18.0870(17)
_cell_length_c     16.9621(16)
_cell_angle_alpha     90
_cell_angle_beta     106.2465(10)
_cell_angle_gamma     90
_cell_volume     3282.4(5)
_cell_formula_units_Z     4
_cell_measurement_reflns_used     6541
_cell_measurement_theta_min     2.212
_cell_measurement_theta_max     25.375
_cell_measurement_temperature     173(2)
_exptl_crystal_description     'needle'
_exptl_crystal_colour     colorless
_exptl_crystal_size_max     0.263
_exptl_crystal_size_mid     0.135
_exptl_crystal_size_min     0.095
_exptl_crystal_density_diffrn     1.823
_exptl_crystal_density_meas     ?
_exptl_crystal_density_method     ?
_exptl_crystal_F_000     1744
_exptl_absorpt_coefficient_mu     5.043
_exptl_absorpt_correction_type     multi-scan
_exptl_absorpt_process_details
;
(SADABS; Bruker, 2013)
;
_shelx_estimated_absorpt_T_min     0.351
_shelx_estimated_absorpt_T_max     0.646
_exptl_absorpt_correction_T_min     0.5025
_exptl_absorpt_correction_T_max     0.7452
_exptl_special_details     ?
_diffrn_ambient_temperature     173.15
_diffrn_radiation_type     MoK\a
_diffrn_radiation_wavelength     0.71073
_diffrn_measurement_device_type     'Bruker APEXII CCD'
_diffrn_measurement_method     '\f and \w scans'
_diffrn_detector_area_resol_mean     ?
_diffrn_reflns_number     26503
_diffrn_reflns_av_R_equivalents     0.0691
_diffrn_reflns_theta_min     1.683
_diffrn_reflns_theta_max     25.392
_diffrn_reflns_theta_full     25.242
_diffrn_measured_fraction_theta_max     0.999
_diffrn_measured_fraction_theta_full     1.000
_diffrn_reflns_limit_h_min     -13
_diffrn_reflns_limit_h_max     13
_diffrn_reflns_limit_k_min     -21
_diffrn_reflns_limit_k_max     21
_diffrn_reflns_limit_l_min     -20
_diffrn_reflns_limit_l_max     19
_diffrn_standards_number     0
loop_
    _refln_index_h
    _refln_index_k
    _refln_index_l
    _refln_F_squared_meas
    1 0 0 1.9
    -1 0 0 1.8
    -1 0 0 2.1
    -2 0 0 94.36
    -2 0 0 81.01
    2 0 0 88.65
    2 0 0 83.3
    3 0 0 211.29
    -3 0 0 179.67
    -3 0 0 217.46
    3 0 0 250.7
    -4 0 0 190.14
    4 0 0 187.7
    -4 0 0 186.62
    4 0 0 191.24
    -5 0 0 43.42
    5 0 0 38.41
    -5 0 0 43.17
    5 0 0 36.97
    -6 0 0 186.63
    -6 0 0 189.17
    6 0 0 174.68
    6 0 0 192.27
    7 0 0 129.63
    -7 0 0 123.02
    7 0 0 128.91
    8 0 0 84.85
    8 0 0 81.36
    -8 0 0 83.85
    9 0 0 92.08
    -9 0 0 105.92
    10 0 0 10.64
    -10 0 0 13.87
    11 0 0 30.88
    -11 0 0 34.57
    -12 0 0 2.21
    12 0 0 2.23
    1 -1 0 328.76
    -1 -1 0 277.49
    -1 1 0 358.21
    1 1 0 346.36
    2 -1 0 3.23
    2 -1 0 3.49
    -2 -1 0 2.54
    -2 1 0 3.1
    -2 1 0 2.51
    2 1 0 2.27
    -3 -1 0 930.8
    3 -1 0 1000
    3 -1 0 981.81
    -3 -1 0 944.38
    -3 1 0 988.69
    3 1 0 828.1
    -3 1 0 968.23
    -4 -1 0 29.95
    -4 -1 0 37.33
    4 -1 0 39.49
    4 -1 0 39.64
    4 1 0 38.83
    4 1 0 38.89
    -4 1 0 36.26
    -4 1 0 38.84
    -5 -1 0 203.21
    5 -1 0 205.48
    5 -1 0 205.52
    -5 -1 0 188.07
    5 1 0 207.13
    -5 1 0 191.2
    5 1 0 199.6
    -6 -1 0 131.29
    6 -1 0 146.06
    -6 -1 0 137.82
    6 -1 0 122.97
    6 1 0 117.63
    6 1 0 121.34
    -6 1 0 136.64
    7 -1 0 83.04
    -7 -1 0 80.38
    -7 -1 0 87.51
    7 -1 0 83.31
    -7 1 0 81.34
    7 1 0 90.5
    7 1 0 93.11
    -8 -1 0 63.91
    8 -1 0 62.41
    -8 1 0 72.37
    8 1 0 60.79
    8 1 0 70.66
    9 -1 0 18.56
    -9 -1 0 19.95
    9 1 0 22.36
    -9 1 0 19.82
    10 -1 0 62.7
    -10 -1 0 64.38
    -10 1 0 59.4
    10 1 0 68.85
    -11 -1 0 9.02
    11 -1 0 8.26
    11 1 0 9.2
    -11 1 0 9.24
    12 -1 0 27.59
    -12 -1 0 32.48
    12 1 0 29.97
    -12 1 0 33.48
    1 -2 0 2.75
    1 -2 0 2.96
    -1 -2 0 3.76
    -1 2 0 2.52
    1 2 0 2.62
    -2 -2 0 397.85
    2 -2 0 406.93
    -2 2 0 370.26
    2 2 0 413.4
    3 -2 0 90.67
    -3 -2 0 90.29
    -3 -2 0 87.08
    3 -2 0 88.29
    3 2 0 84.16
    -3 2 0 92.28
    4 -2 0 230.88
    -4 -2 0 240.2
    4 -2 0 231.07
    -4 -2 0 236.65
    -4 2 0 194.73
    4 2 0 240.38
    -5 -2 0 41.01
    -5 -2 0 45.08
    5 -2 0 42.87
    5 -2 0 41.41
    5 2 0 40.54
    -5 2 0 37.78
    -6 -2 0 110.06
    6 -2 0 107.74
    -6 -2 0 113.85
    6 -2 0 114.54
    -6 2 0 106.14
    6 2 0 110.32
    -7 -2 0 93.31
    7 -2 0 105.23
    -7 -2 0 107.44
    7 -2 0 94.1
    -7 2 0 104.98
    7 2 0 106.77
    7 2 0 99.36
    -8 -2 0 53.08
    8 -2 0 46.86
    -8 -2 0 44.9
    8 2 0 55.6
    -8 2 0 40.91
    8 2 0 45.62
    -9 -2 0 35.41
    9 -2 0 43.2
    -9 2 0 37.88
    9 2 0 42.88
    9 2 0 35.14
    -10 -2 0 6.3
    10 -2 0 5.51
    10 2 0 6.56
    -10 2 0 6.6
    -11 -2 0 34.63
    11 -2 0 32.09
    11 2 0 28.32
    -11 2 0 34.54
    12 -2 0 0.75
    -12 -2 0 0.5
    -12 2 0 0.6
    12 2 0 0.78
    1 -3 0 73.27
    -1 -3 0 77.71
    1 3 0 81.79
    -1 3 0 84.92
    2 -3 0 19.4
    -2 -3 0 16.1
    2 3 0 17.44
    -2 3 0 17.91
    -3 -3 0 309.01
    3 -3 0 308.4
    -3 3 0 323.82
    3 3 0 310.17
    4 -3 0 83.52
    4 -3 0 84.07
    -4 -3 0 78.56
    -4 -3 0 89.34
    -4 3 0 88.9
    4 3 0 79.47
    4 3 0 87.18
    5 -3 0 97.05
    5 -3 0 98.64
    -5 -3 0 115.47
    -5 -3 0 100.79
    -5 3 0 91.66
    5 3 0 96.88
    5 3 0 101.37
    6 -3 0 18.71
    -6 -3 0 20.91
    -6 -3 0 18.87
    6 -3 0 19.74
    6 3 0 18.47
    -6 3 0 21.35
    6 3 0 18.25
    -7 -3 0 33.04
    7 -3 0 32.76
    -7 -3 0 34.51
    -7 3 0 29.12
    7 3 0 33.92
    -8 -3 0 7.87
    -8 -3 0 6.93
    8 -3 0 6.97
    8 3 0 8.71
    -8 3 0 7.3
    -9 -3 0 11.73
    9 -3 0 12.61
    9 3 0 14.15
    9 3 0 10.47
    -9 3 0 8.6
    -10 -3 0 53.34
    10 -3 0 55.74
    10 3 0 52.71
    -10 3 0 56.44
    11 -3 0 8.19
    -11 -3 0 5.37
    11 3 0 7.09
    -11 3 0 6.9
    -12 -3 0 15.44
    12 -3 0 13.03
    -12 3 0 16.11
    1 -4 0 0.43
    -1 -4 0 0.15
    1 -4 0 0.44
    1 4 0 0.38
    -1 4 0 0.3
    2 -4 0 71.63
    2 -4 0 73.76
    -2 -4 0 73.82
    2 4 0 67.73
    -2 4 0 71.71
    -3 -4 0 3.84
    3 -4 0 2.74
    -3 4 0 1.72
    3 4 0 2.65
    -4 -4 0 42.51
    4 -4 0 37.63
    -4 4 0 34.32
    4 4 0 35.59
    4 4 0 33.81
    -5 -4 0 28.8
    5 -4 0 24.68
    -5 -4 0 25.92
    5 4 0 28.5
    -5 4 0 25.48
    5 4 0 26.87
    6 -4 0 37.08
    -6 -4 0 39.03
    -6 -4 0 37.25
    6 -4 0 36.86
    6 4 0 42.52
    6 4 0 44.02
    -6 4 0 38.67
    -7 -4 0 19.41
    -7 -4 0 20.45
    7 -4 0 21.76
    7 4 0 22.45
    7 4 0 20.96
    -7 4 0 14.55
    -8 -4 0 10.26
    8 -4 0 12.31
    -8 -4 0 12.18
    8 4 0 17.68
    -8 4 0 12.88
    8 4 0 13.31
    -9 -4 0 12.02
    9 -4 0 11.64
    -9 -4 0 12.21
    -9 4 0 12.4
    9 4 0 11.11
    10 -4 0 1.87
    -10 -4 0 4.21
    10 4 0 5.2
    10 4 0 2.58
    -10 4 0 3.99
    -11 -4 0 15.79
    11 -4 0 11.85
    11 4 0 13.44
    -11 4 0 13.84
    12 -4 0 0.93
    -12 -4 0 1.37
    -12 4 0 2.68
    0 -5 0 0.32
    0 5 0 -0.28
    0 5 0 -0.26
    -1 -5 0 28.26
    1 -5 0 30.81
    1 -5 0 23.52
    1 5 0 29.68
    -1 5 0 29.93
    -2 -5 0 13.86
    -2 -5 0 16.7
    2 -5 0 14.73
    2 -5 0 15.26
    -2 5 0 13.13
    2 5 0 14.73
    3 -5 0 25.01
    3 -5 0 24.26
    -3 -5 0 29.75
    -3 5 0 25.25
    3 5 0 22.71
    -3 5 0 23.37
    4 -5 0 0.4
    -4 -5 0 0.26
    4 5 0 0.51
    -4 5 0 0.2
    4 5 0 0.13
    5 -5 0 33.2
    -5 -5 0 30.97
    5 5 0 31.48
    5 5 0 28.11
    -5 5 0 30.04
    6 -5 0 2.35
    -6 -5 0 3.7
    -6 -5 0 2.05
    6 5 0 3.13
    6 5 0 2.76
    -6 5 0 1.06
    -7 -5 0 7.31
    -7 -5 0 4.79
    7 -5 0 4.15
    -7 5 0 4.61
    7 5 0 5.64
    7 5 0 6.22
    -8 -5 0 17.16
    8 -5 0 17.92
    -8 -5 0 16.08
    8 5 0 18.1
    8 5 0 18.04
    -8 5 0 16.19
    9 -5 0 5.55
    -9 -5 0 5.68
    -9 -5 0 4.65
    -9 5 0 6.99
    9 5 0 4.44
    9 5 0 8.59
    -10 -5 0 12.25
    10 -5 0 11.08
    10 5 0 8.86
    10 5 0 8.98
    -10 5 0 11.27
    11 -5 0 2.64
    -11 -5 0 2.48
    -11 5 0 3.42
    12 -5 0 6.16
    -12 -5 0 2.59
    -12 5 0 5.69
    0 -6 0 3.85
    0 -6 0 4.6
    0 6 0 5.04
    0 6 0 5.18
    1 -6 0 -0.06
    -1 -6 0 -0.06
    1 -6 0 0
    1 -6 0 0.1
    1 6 0 -0.3
    -1 6 0 -0.22
    2 -6 0 88.14
    -2 -6 0 94.55
    2 -6 0 88.28
    -2 -6 0 100.63
    2 6 0 86.64
    -2 6 0 94.89
    -3 -6 0 15.28
    -3 -6 0 15.46
    3 -6 0 15.04
    3 -6 0 16.27
    -3 6 0 15.47
    -3 6 0 15.1
    3 6 0 14.2
    -4 -6 0 2.22
    4 -6 0 2.93
    4 6 0 1.21
    4 6 0 1.08
    -4 6 0 0.55
    5 -6 0 19.54
    -5 -6 0 22.33
    -5 6 0 18.91
    5 6 0 15.62
    5 6 0 18.36
    -6 -6 0 20.22
    6 -6 0 18.68
    -6 6 0 20.54
    6 6 0 21.7
    6 6 0 19.72
    -7 -6 0 9.51
    -7 -6 0 15.09
    7 -6 0 13.34
    7 6 0 12.73
    7 6 0 12.32
    -7 6 0 11.99
    -8 -6 0 8.81
    8 -6 0 9.7
    -8 -6 0 8.85
    -8 6 0 12.53
    8 6 0 9.52
    8 6 0 13.81
    9 -6 0 2.81
    -9 -6 0 2.24
    -9 -6 0 3.03
    9 6 0 2.75
    9 6 0 2.95
    -9 6 0 2.53
    10 -6 0 5.24
    -10 -6 0 4.78
    -10 -6 0 4.96
    -10 6 0 3.12
    10 6 0 2.54
    10 6 0 5.48
    -11 -6 0 7.83
    11 -6 0 9.5
    -11 6 0 4.51
    12 -6 0 2.75
    -12 6 0 0.97
    0 -7 0 -0.16
    0 -7 0 0
    0 7 0 -0.29
    0 7 0 -0.06
    -1 -7 0 58.05
    1 -7 0 62.85
    1 -7 0 63.26
    1 -7 0 62.83
    -1 7 0 64.6
    1 7 0 68.35
    2 -7 0 13.11
    2 -7 0 13.13
    -2 -7 0 13.41
    -2 -7 0 14.26
    -2 7 0 13.1
    2 7 0 13.64
    3 -7 0 4.23
    -3 -7 0 3.27
    -3 -7 0 4.92
    3 -7 0 3.29
    -3 7 0 4.22
    -3 7 0 4.55
    3 7 0 4.03
    4 -7 0 13.96
    -4 -7 0 13.57
    -4 -7 0 13.98
    4 7 0 15.74
    -4 7 0 9.92
    4 7 0 13.09
    5 -7 0 50.21
    -5 -7 0 48.38
    -5 7 0 41.78
    5 7 0 51.31
    5 7 0 55.39
    6 -7 0 1.87
    -6 -7 0 1.24
    6 7 0 0.55
    6 7 0 1.09
    -6 7 0 -0.04
    7 -7 0 9.55
    -7 -7 0 8.59
    7 7 0 11.73
    7 7 0 8.82
    -7 7 0 9.98
    -8 -7 0 29.06
    8 -7 0 25.84
    8 7 0 18.43
    -8 7 0 20.63
    8 7 0 26.22
    -9 -7 0 8.82
    -9 -7 0 8.75
    9 -7 0 10.33
    9 7 0 10.46
    -9 7 0 10.99
    9 7 0 11.34
    -10 -7 0 5.99
    -10 -7 0 7.08
    10 -7 0 5
    10 7 0 4.73
    -10 7 0 4.49
    -11 -7 0 1.44
    11 -7 0 0.06
    -11 7 0 1.37
    11 7 0 2.01
    12 -7 0 2.16
    -12 7 0 11.02
    0 -8 0 112.64
    0 -8 0 100.76
    0 8 0 110.93
    0 8 0 96.5
    -1 -8 0 0.07
    1 -8 0 0.3
    1 -8 0 0.28
    -1 -8 0 0.36
    1 -8 0 0.2
    1 8 0 0.16
    -1 8 0 0.46
    -2 -8 0 45.31
    2 -8 0 49.68
    -2 -8 0 49.11
    2 -8 0 50.38
    -2 8 0 48.36
    2 8 0 43.69
    -2 8 0 48.49
    -3 -8 0 1.46
    3 -8 0 1.03
    3 -8 0 0.74
    -3 -8 0 1.35
    -3 8 0 1.99
    3 8 0 1.11
    -3 8 0 1.4
    3 8 0 1.32
    4 -8 0 87.3
    -4 -8 0 88.78
    -4 -8 0 82.62
    -4 8 0 90.8
    4 8 0 83.33
    4 8 0 85.93
    -4 8 0 85
    -5 -8 0 33.68
    -5 -8 0 32.42
    5 -8 0 29.12
    -5 8 0 32.71
    5 8 0 29.58
    5 8 0 33.17
    -6 -8 0 25.64
    6 -8 0 26.04
    6 8 0 24.24
    -6 8 0 24.63
    6 8 0 25.88
    7 -8 0 14.03
    -7 -8 0 17.46
    7 8 0 19.48
    -7 8 0 12.22
    7 8 0 13.83
    -8 -8 0 24.46
    8 -8 0 21.41
    8 8 0 22.2
    8 8 0 22.8
    -8 8 0 22.01
    -9 -8 0 12
    9 -8 0 8.66
    9 8 0 11.72
    -9 8 0 7.5
    -10 -8 0 4.82
    10 -8 0 6.35
    -10 -8 0 7.04
    10 8 0 6.53
    -10 8 0 5.67
    11 -8 0 12.41
    11 8 0 10.28
    -11 8 0 15.58
    12 -8 0 0.28
    -12 8 0 0.97
    0 -9 0 0.46
    0 -9 0 0.06
    0 9 0 -0.05
    0 9 0 -0.03
    1 -9 0 175.84
    1 -9 0 173.97
    -1 -9 0 170.78
    -1 -9 0 177.44
    1 -9 0 168.49
    -1 9 0 181.29
    1 9 0 177.93
    -2 -9 0 16.32
    -2 -9 0 18.07
    2 -9 0 19
    2 -9 0 19.62
    -2 9 0 16.94
    -2 9 0 15.91
    2 9 0 20.92
    3 -9 0 89.77
    -3 -9 0 100.32
    3 -9 0 96.49
    -3 -9 0 93.29
    -3 9 0 98.51
    3 9 0 101.37
    -3 9 0 95.9
    3 9 0 97.58
    -4 -9 0 11.41
    -4 -9 0 12.74
    4 -9 0 16.18
    -4 9 0 11.38
    4 9 0 12.33
    4 9 0 14.31
    -5 -9 0 93.12
    -5 -9 0 85.49
    5 -9 0 79.84
    5 9 0 88.31
    -5 9 0 79.14
    5 9 0 84.29
    -6 -9 0 5.19
    -6 -9 0 4.9
    6 -9 0 2.69
    6 9 0 4.97
    6 9 0 7.38
    -6 9 0 7.18
    7 -9 0 29.88
    -7 -9 0 37.51
    -7 -9 0 49.57
    7 9 0 36.58
    7 9 0 38.22
    -7 9 0 43.32
    8 -9 0 33.38
    -8 -9 0 42.24
    8 9 0 37.79
    8 9 0 37.68
    -8 9 0 36.08
    9 -9 0 13.4
    -9 -9 0 12.35
    9 9 0 14.56
    -9 9 0 7.69
    -10 -9 0 13.95
    10 -9 0 18.29
    10 9 0 17.55
    -10 9 0 16.35
    11 -9 0 3.53
    11 9 0 6.29
    -11 9 0 2.83
    0 -10 0 180.58
    0 -10 0 165.13
    0 10 0 171.19
    0 10 0 172.11
    0 10 0 161.87
    -1 -10 0 0.07
    1 -10 0 0.92
    1 -10 0 0.31
    1 -10 0 -0.14
    -1 -10 0 0.92
    1 10 0 0.39
    1 10 0 0.1
    -1 10 0 0.15
    -1 10 0 0.04
    2 -10 0 186.13
    2 -10 0 188.55
    -2 -10 0 180.42
    -2 -10 0 166.23
    -2 10 0 196.29
    2 10 0 195.98
    2 10 0 179.37
    -2 10 0 184.21
    -3 -10 0 9.09
    3 -10 0 6.3
    -3 -10 0 7.79
    3 -10 0 7.6
    3 10 0 8.69
    -3 10 0 6.5
    3 10 0 6.74
    -3 10 0 9.48
    4 -10 0 131.28
    -4 -10 0 132.18
    -4 -10 0 146.99
    4 10 0 147.31
    4 10 0 129.82
    -4 10 0 125.81
    5 -10 0 27.71
    -5 -10 0 28.61
    -5 -10 0 33.27
    -5 10 0 27.35
    5 10 0 22.22
    5 10 0 26.5
    6 -10 0 65.81
    -6 -10 0 58.23
    -6 -10 0 79.09
    6 10 0 62.97
    6 10 0 71.59
    -6 10 0 58.08
    -7 -10 0 34.59
    -7 -10 0 39.61
    7 -10 0 40.49
    7 10 0 37.97
    7 10 0 34.94
    -7 10 0 45.74
    -8 -10 0 30.67
    8 -10 0 32.84
    -8 -10 0 32.05
    8 10 0 40
    -8 10 0 28.96
    -9 -10 0 18.13
    9 -10 0 11.02
    -9 10 0 17.17
    9 10 0 28.05
    10 -10 0 17.41
    -10 -10 0 12.5
    10 10 0 10.05
    -10 10 0 11.35
    11 -10 0 18.77
    -11 10 0 20.73
    11 10 0 26.71
    0 -11 0 0.03
    0 -11 0 -0.11
    0 11 0 0
    0 11 0 0.33
    0 11 0 0.05
    -1 -11 0 162.95
    1 -11 0 169.47
    -1 -11 0 152.12
    1 11 0 150.65
    1 11 0 158.69
    -1 11 0 156.85
    -1 11 0 157.76
    1 11 0 133.49
    2 -11 0 21.21
    2 -11 0 18.96
    -2 -11 0 17.83
    -2 -11 0 19.16
    -2 11 0 19.74
    -2 11 0 18.94
    2 11 0 18.23
    2 11 0 16.34
    3 -11 0 205.09
    -3 -11 0 232.99
    3 -11 0 227.39
    -3 -11 0 210.91
    3 11 0 200.03
    -3 11 0 228.64
    3 11 0 219.21
    -3 11 0 220.03
    -4 -11 0 17.9
    4 -11 0 17.95
    -4 -11 0 16.32
    4 11 0 17.09
    4 11 0 21.49
    -4 11 0 13.24
    5 -11 0 87.02
    -5 -11 0 91.68
    -5 -11 0 82.97
    5 11 0 84.4
    -5 11 0 83.2
    5 11 0 82.47
    -6 -11 0 33
    -6 -11 0 35.33
    6 -11 0 38.31
    -6 11 0 30.04
    6 11 0 28.13
    6 11 0 36.15
    7 -11 0 52.98
    -7 -11 0 57.41
    -7 -11 0 52.74
    -7 11 0 56.46
    7 11 0 49.4
    -8 -11 0 25.24
    8 -11 0 20.12
    -8 11 0 21.43
    8 11 0 18.03
    9 -11 0 10.47
    -9 -11 0 14.32
    9 11 0 17.57
    -9 11 0 13.64
    -10 -11 0 39.95
    10 -11 0 49.6
    -10 11 0 41.2
    10 11 0 45.03
    11 -11 0 6.32
    -11 11 0 4.58
    11 11 0 6.14
    0 -12 0 248.28
    0 -12 0 247.66
    0 -12 0 245.82
    0 12 0 254.38
    0 12 0 243.05
    0 12 0 236.39
    -1 -12 0 -0.14
    1 -12 0 0.67
    1 -12 0 1.24
    1 12 0 2.14
    -1 12 0 0.93
    -1 12 0 1.21
    1 12 0 1.38
    1 12 0 0.79
    -1 12 0 0.95
    2 -12 0 104.79
    -2 -12 0 97.23
    -2 -12 0 93.29
    2 -12 0 97.01
    2 12 0 104.72
    -2 12 0 107.19
    -2 12 0 108.78
    2 12 0 110.61
    -3 -12 0 22.28
    3 -12 0 28.27
    3 -12 0 30.26
    -3 -12 0 28.11
    3 12 0 25.76
    -3 12 0 27.28
    3 12 0 25.15
    -4 -12 0 129.84
    -4 -12 0 135.06
    4 -12 0 125.38
    4 12 0 134.36
    -4 12 0 123.33
    4 12 0 109.2
    -5 -12 0 19.89
    5 -12 0 23.85
    -5 -12 0 25.94
    5 12 0 22.48
    5 12 0 24.49
    -5 12 0 19.84
    6 -12 0 52.68
    -6 -12 0 53.67
    -6 -12 0 61.72
    6 12 0 56.36
    -6 12 0 55.81
    6 12 0 56.87
    7 -12 0 26.74
    -7 -12 0 31.84
    -7 12 0 25.86
    7 12 0 22.91
    -8 -12 0 33.36
    8 -12 0 33.31
    8 12 0 40.24
    -8 12 0 31.29
    -9 -12 0 31.47
    9 -12 0 30.97
    9 12 0 21.34
    -9 12 0 31.94
    -10 -12 0 6.13
    10 -12 0 4.81
    10 12 0 3.81
    -10 12 0 6.72
    0 -13 0 -0.03
    0 -13 0 -0.36
    0 -13 0 0.76
    0 13 0 0.38
    0 13 0 0.41
    0 13 0 0.21
    -1 -13 0 78.48
    1 -13 0 71.88
    1 13 0 75.35
    -1 13 0 71.04
    -1 13 0 75.59
    1 13 0 73.02
    -1 13 0 73.21
    1 13 0 65
    -2 -13 0 6.83
    2 -13 0 7.3
    -2 -13 0 5.66
    2 -13 0 6.25
    -2 13 0 6.71
    2 13 0 5.59
    2 13 0 5.33
    -2 13 0 6.25
    -3 -13 0 141.82
    -3 -13 0 139.23
    3 -13 0 118.18
    3 13 0 121.39
    3 13 0 137.87
    -3 13 0 131.71
    -4 -13 0 2.44
    4 -13 0 4.55
    -4 -13 0 3.03
    -4 13 0 4.85
    4 13 0 1.82
    4 13 0 4.76
    -5 -13 0 51.82
    5 -13 0 41.13
    -5 -13 0 45.02
    -5 13 0 45.63
    5 13 0 51.95
    5 13 0 45.91
    -6 -13 0 31.99
    6 -13 0 34.01
    -6 13 0 34.83
    6 13 0 25.96
    7 -13 0 25.13
    -7 -13 0 29.19
    -7 13 0 26.74
    7 13 0 32.12
    -8 -13 0 18.39
    8 -13 0 19.3
    8 13 0 15.79
    -8 13 0 23.22
    -9 -13 0 8.35
    9 -13 0 6.92
    -9 13 0 13.12
    9 13 0 4.09
    10 -13 0 20.53
    -10 -13 0 29.06
    -10 13 0 21.77
    10 13 0 33.54
    0 -14 0 126.33
    0 -14 0 129.19
    0 -14 0 131.92
    0 14 0 134.25
    0 14 0 123.61
    0 14 0 120.18
    -1 -14 0 -0.22
    1 -14 0 0.13
    -1 14 0 0.2
    -1 14 0 -0.51
    1 14 0 -0.5
    1 14 0 0.02
    -1 14 0 0.83
    1 14 0 0.14
    -2 -14 0 49.67
    -2 -14 0 43.18
    2 -14 0 48.04
    2 -14 0 45.98
    2 14 0 37.65
    -2 14 0 46.87
    2 14 0 46.71
    -2 14 0 44.09
    2 14 0 43.25
    3 -14 0 8.97
    -3 -14 0 6.27
    -3 -14 0 5.88
    -3 14 0 5.52
    3 14 0 7.31
    3 14 0 6.65
    4 -14 0 19.59
    -4 -14 0 23.43
    -4 -14 0 19.45
    4 14 0 16.91
    -4 14 0 16.47
    4 14 0 14.74
    5 -14 0 6.45
    -5 -14 0 3.99
    -5 14 0 4.18
    5 14 0 6.89
    -6 -14 0 24.46
    6 -14 0 24.49
    -6 14 0 21.63
    6 14 0 22.99
    7 -14 0 22.53
    -7 -14 0 22.67
    7 14 0 23.74
    -7 14 0 20.25
    -8 -14 0 13.53
    8 -14 0 16.53
    -8 14 0 15.54
    8 14 0 16.08
    -9 -14 0 16.07
    9 -14 0 11.56
    9 14 0 14.36
    -9 14 0 11.89
    0 -15 0 -0.32
    0 -15 0 0.2
    0 15 0 0.35
    0 15 0 0.31
    0 15 0 -0.08
    -1 -15 0 27.43
    1 -15 0 24.18
    -1 15 0 19.93
    1 15 0 28.18
    1 15 0 24.82
    -1 15 0 23.11
    -1 15 0 22.5
    1 15 0 23.03
    -2 -15 0 1.87
    2 -15 0 0.37
    -2 -15 0 0.83
    2 -15 0 1.32
    2 15 0 0.83
    -2 15 0 0.7
    2 15 0 1.77
    -2 15 0 -0.04
    2 15 0 1.01
    3 -15 0 16.12
    -3 -15 0 17.09
    -3 -15 0 11.8
    3 15 0 17.26
    3 15 0 16.02
    -3 15 0 13.79
    -4 -15 0 1.22
    4 -15 0 0.99
    4 15 0 0.69
    -4 15 0 -0.16
    4 15 0 0.29
    -5 -15 0 12.14
    5 -15 0 10.33
    5 15 0 18.21
    -5 15 0 14.04
    6 -15 0 8.86
    -6 -15 0 4.52
    6 15 0 6.92
    -6 15 0 7.88
    -7 -15 0 6.49
    7 -15 0 6.81
    -7 15 0 7.13
    7 15 0 11.72
    -8 -15 0 7.2
    8 -15 0 4.36
    8 15 0 5.18
    -8 15 0 3.68
    9 -15 0 6.07
    -9 -15 0 4.13
    -9 15 0 3.58
    9 15 0 2.7
    0 -16 0 16.61
    0 -16 0 18.53
    0 16 0 18.52
    0 16 0 15.94
    0 16 0 12.26
    1 -16 0 -0.08
    -1 -16 0 0.34
    1 -16 0 0.37
    -1 16 0 -0.65
    -1 16 0 -0.17
    1 16 0 -0.45
    1 16 0 0.48
    1 16 0 0.05
    -1 16 0 0.13
    -2 -16 0 3.74
    2 -16 0 4.7
    -2 -16 0 2.16
    -2 16 0 5.14
    2 16 0 2.98
    2 16 0 3.99
    -2 16 0 3.78
    -3 -16 0 2.13
    3 -16 0 0.39
    3 16 0 1.29
    -3 16 0 1.03
    3 16 0 0.33
    -4 -16 0 20.45
    4 -16 0 13.26
    -4 16 0 14.44
    4 16 0 19.05
    5 -16 0 1.76
    -5 -16 0 2.35
    -5 16 0 2.01
    5 16 0 2.03
    6 -16 0 3.12
    -6 -16 0 2.51
    6 16 0 5.26
    -6 16 0 5.43
    -7 -16 0 7.34
    7 -16 0 5.57
    -7 16 0 2.4
    7 16 0 2.81
    -8 -16 0 3.67
    8 -16 0 4.29
    -8 16 0 2.93
    8 16 0 3.19
    0 -17 0 -0.35
    0 -17 0 -0.01
    0 17 0 0.81
    0 17 0 0.49
    0 17 0 -0.31
    -1 -17 0 1.41
    1 -17 0 2.44
    -1 17 0 2.63
    -1 17 0 2.19
    1 17 0 2.16
    1 17 0 5.36
    2 -17 0 0.21
    -2 -17 0 -0.16
    2 17 0 0.57
    -2 17 0 0.14
    -2 17 0 0.38
    2 17 0 0.19
    -3 -17 0 15.86
    3 -17 0 14.61
    -3 17 0 15.36
    3 17 0 11.91
    -3 17 0 11.58
    4 -17 0 3.55
    -4 -17 0 2.26
    -4 17 0 6.86
    4 17 0 4.02
    -5 -17 0 6.17
    5 -17 0 5.44
    5 17 0 5.11
    -5 17 0 6.95
    6 -17 0 0.19
    -6 -17 0 0.17
    -6 17 0 0.91
    6 17 0 -0.51
    -7 -17 0 4.27
    7 -17 0 1.75
    7 17 0 1.71
    -7 17 0 1.25
    8 -17 0 0.88
    -8 -17 0 -0.43
    -8 17 0 0.67
    8 17 0 1.02
    0 -18 0 3.38
    0 -18 0 4.99
    0 18 0 4.66
    0 18 0 4.37
    1 -18 0 0.55
    -1 -18 0 -0.38
    1 18 0 0.53
    -1 18 0 -0.13
    1 18 0 0.26
    -1 18 0 0.42
    -2 -18 0 10.78
    2 -18 0 15.31
    -2 18 0 13.99
    2 18 0 13.63
    -2 18 0 15.96
    3 -18 0 0.48
    -3 -18 0 -0.14
    -3 18 0 0.24
    -3 18 0 0.33
    3 18 0 0.11
    -4 -18 0 4.95
    4 -18 0 4.88
    -4 18 0 5.37
    4 18 0 5.2
    -5 -18 0 1.98
    5 -18 0 0.5
    -5 18 0 1.58
    5 18 0 0.61
    6 -18 0 8.51
    -6 -18 0 4.23
    -6 18 0 7.9
    6 18 0 5.53
    7 -18 0 2.36
    -7 -18 0 0.77
    7 18 0 0.41
    -7 18 0 0.36
    0 -19 0 -1.2
    0 19 0 -0.57
    1 -19 0 18.49
    -1 -19 0 16.17
    -1 19 0 18.44
    1 19 0 14.56
    1 19 0 13.98
    2 -19 0 -0.11
    -2 -19 0 1.12
    -2 19 0 -0.1
    -2 19 0 1.03
    2 19 0 0.99
    -3 -19 0 11.03
    3 -19 0 7.45
    -3 19 0 12.14
    3 19 0 4.92
    -3 19 0 11.45
    4 -19 0 1.79
    -4 -19 0 1.62
    -4 19 0 0.87
    -4 19 0 1.26
    4 19 0 1.53
    5 -19 0 13.56
    -5 -19 0 11.75
    -5 19 0 7.56
    5 19 0 13.07
    -6 -19 0 1.4
    6 -19 0 0
    -6 19 0 2.71
    6 19 0 -0.36
    0 20 0 26.13
    -1 -20 0 0.67
    1 -20 0 -0.21
    1 20 0 0.74
    -1 20 0 0.32
    -2 -20 0 21.15
    2 -20 0 21.96
    2 20 0 21.55
    -2 20 0 16.82
    3 -20 0 0.02
    -3 -20 0 0.23
    3 20 0 -0.06
    -3 20 0 0.19
    -3 20 0 0.57
    -4 -20 0 13.28
    4 -20 0 12.67
    4 20 0 9
    -4 20 0 11.09
    -4 20 0 13.02
    5 -20 0 2.16
    -5 -20 0 3.1
    -5 20 0 3.49
    5 20 0 4.83
    -1 -21 0 24.36
    1 -21 0 27.49
    -1 21 0 32.52
    -2 -21 0 0.13
    2 -21 0 0.99
    -2 21 0 0.02
    2 21 0 0.33
    -3 -21 0 28.12
    3 -21 0 26.08
    3 21 0 16.17
    -3 21 0 20.14
    -13 0 1 0.42
    13 0 -1 1.59
    -12 0 1 -0.24
    12 0 -1 -0.93
    11 0 -1 -0.41
    -11 0 1 -0.28
    -10 0 1 -0.66
    10 0 -1 0.16
    9 0 -1 0.52
    -9 0 1 -0.27
    -8 0 1 0.18
    8 0 -1 -0.09
    8 0 -1 -0.24
    7 0 -1 -0.01
    -7 0 1 -0.14
    7 0 -1 0.38
    6 0 -1 0.11
    -6 0 1 -0.1
    6 0 -1 -0.03
    5 0 -1 -0.02
    5 0 -1 -0.3
    -5 0 1 0.2
    4 0 -1 -0.33
    -4 0 1 -0.25
    4 0 -1 -0.23
    3 0 -1 -0.62
    -3 0 1 -0.53
    3 0 -1 -0.57
    -2 0 1 -0.07
    2 0 -1 -0.02
    1 0 -1 -0.15
    -1 0 1 -0.3
    0 0 -1 -0.26
    -1 0 -1 -0.52
    1 0 1 -0.24
    2 0 1 -0.13
    -2 0 -1 -0.05
    -3 0 -1 -0.13
    -3 0 -1 -0.01
    3 0 1 -0.21
    4 0 1 -0.06
    -4 0 -1 0.05
    -4 0 -1 -0.07
    -5 0 -1 -0.16
    5 0 1 -0.29
    -5 0 -1 0.08
    5 0 1 0.15
    6 0 1 -0.25
    6 0 1 -0.04
    -6 0 -1 0.07
    -6 0 -1 -0.24
    7 0 1 0.22
    7 0 1 -0.47
    -7 0 -1 0
    -7 0 -1 0.51
    8 0 1 0.63
    8 0 1 0.41
    -8 0 -1 -0.14
    9 0 1 -0.05
    -9 0 -1 0.84
    10 0 1 0.38
    -10 0 -1 0.22
    11 0 1 1.06
    -11 0 -1 0.65
    -12 0 -1 0.09
    12 0 1 -0.7
    13 -1 -1 0.51
    -13 -1 1 0.08
    -13 1 1 0.88
    12 -1 -1 0.24
    -12 -1 1 0.62
    -12 1 1 -0.29
    12 1 -1 0.67
    11 -1 -1 -0.53
    -11 -1 1 0.19
    -11 1 1 -0.19
    11 1 -1 -0.27
    10 -1 -1 -0.85
    -10 -1 1 0.28
    10 1 -1 -0.59
    -10 1 1 -0.14
    -9 -1 1 3.48
    9 -1 -1 2.74
    -9 1 1 2.13
    9 1 -1 3.86
    9 1 -1 1.55
    8 -1 -1 2.87
    -8 -1 1 1.64
    8 -1 -1 0.67
    8 1 -1 2.34
    8 1 -1 1.25
    -8 1 1 1.57
    -7 -1 1 1.04
    7 -1 -1 0.48
    7 -1 -1 0.5
    7 1 -1 1.34
    7 1 -1 1.09
    -7 1 1 -0.01
    -6 -1 1 0.76
    6 -1 -1 0.65
    6 -1 -1 1.32
    -6 1 1 0.83
    6 1 -1 0.87
    6 1 -1 0.59
    -5 -1 1 0.16
    5 -1 -1 0.18
    5 -1 -1 -0.17
    -5 1 1 -0.36
    5 1 -1 0.25
    5 1 -1 0.22
    4 -1 -1 1.84
    4 -1 -1 1.37
    -4 -1 1 1.26
    -4 -1 1 0.69
    4 1 -1 1.77
    -4 1 1 2.37
    3 -1 -1 0.21
    3 -1 -1 0.29
    -3 -1 1 0.02
    -3 -1 1 -0.23
    -3 1 1 0.57
    3 1 -1 0.55
    -2 -1 1 0.57
    2 -1 -1 0.89
    2 -1 -1 1.04
    2 1 -1 0.94
    -2 1 1 1.41
    1 -1 -1 -0.51
    -1 -1 1 -0.72
    1 -1 -1 -0.43
    -1 1 1 -0.44
    1 1 -1 -0.25
    0 -1 -1 -0.09
    0 -1 1 -0.19
    0 -1 1 -0.08
    0 1 1 -0.18
    0 1 -1 -0.07
    -1 -1 -1 -0.33
    -1 -1 -1 -0.24
    1 -1 1 -0.22
    1 1 1 -0.35
    -1 1 -1 -0.17
    -1 1 -1 -0.16
    2 -1 1 0.09
    -2 -1 -1 0.03
    2 1 1 -0.03
    -2 1 -1 -0.11
    -2 1 -1 -0.25
    -3 -1 -1 0.47
    3 -1 1 -0.12
    3 1 1 0.41
    -3 1 -1 0.03
    -3 1 -1 0.33
    -4 -1 -1 0.23
    4 -1 1 -0.11
    -4 -1 -1 -0.06
    -4 1 -1 0.37
    4 1 1 0.24
    -4 1 -1 0.35
    -5 -1 -1 0.3
    5 -1 1 -0.1
    -5 -1 -1 -0.15
    5 -1 1 0.7
    -5 1 -1 -0.1
    -5 1 -1 0.37
    5 1 1 0.2
    6 -1 1 -0.1
    -6 -1 -1 -0.12
    -6 -1 -1 0.28
    6 -1 1 -0.06
    -6 1 -1 0.21
    6 1 1 0.29
    -6 1 -1 0.16
    6 1 1 -0.17
    7 -1 1 -0.61
    -7 -1 -1 -0.07
    7 -1 1 0.27
    -7 -1 -1 0.2
    7 1 1 0.27
    -7 1 -1 0.2
    -7 1 -1 0.04
    7 1 1 -0.09
    -8 -1 -1 0.16
    8 -1 1 -0.65
    -8 -1 -1 0.03
    -8 1 -1 0.39
    8 1 1 0.48
    8 1 1 0.4
    -9 -1 -1 0.42
    9 -1 1 -0.17
    9 1 1 0.61
    -9 1 -1 -0.04
    -10 -1 -1 2.51
    10 -1 1 -0.27
    -10 1 -1 0.64
    10 1 1 0.95
    -11 -1 -1 -0.41
    11 -1 1 -0.73
    11 1 1 0.03
    -11 1 -1 -0.13
    12 -1 1 -0.1
    -12 -1 -1 -0.77
    12 1 1 -0.4
    -12 1 -1 2.19
    -13 -2 1 0.17
    13 -2 -1 1.09
    -13 2 1 1.87
    -12 -2 1 1.05
    12 -2 -1 0.43
    -12 2 1 1.41
    11 -2 -1 0.22
    -11 -2 1 1.05
    -11 2 1 0.78
    11 2 -1 -0.73
    -10 -2 1 1.07
    10 -2 -1 1.2
    10 2 -1 1
    -10 2 1 0.32
    -9 -2 1 1
    9 -2 -1 0.2
    9 2 -1 1.73
    9 2 -1 1.81
    -9 2 1 0.64
    8 -2 -1 1
    -8 -2 1 1.13
    -8 2 1 1.33
    8 2 -1 1.38
    8 2 -1 1.63
    7 -2 -1 0.67
    -7 -2 1 -0.15
    7 -2 -1 0.06
    7 2 -1 -0.2
    -7 2 1 -0.18
    7 2 -1 0.36
    -6 -2 1 4.27
    6 -2 -1 3.81
    -6 -2 1 5.09
    6 -2 -1 5.51
    -6 2 1 4.85
    6 2 -1 5.25
    -5 -2 1 1.35
    5 -2 -1 2.79
    -5 -2 1 1.8
    5 -2 -1 2.17
    5 2 -1 1.41
    -5 2 1 1.45
    -4 -2 1 4.5
    -4 -2 1 3.91
    4 -2 -1 4.1
    4 -2 -1 3.89
    4 2 -1 4.92
    -4 2 1 5.25
    4 2 -1 3.68
    -3 -2 1 2.01
    3 -2 -1 1.48
    3 -2 -1 1.39
    -3 -2 1 2.06
    3 2 -1 1.56
    3 2 -1 0.87
    -3 2 1 2.31
    2 -2 -1 -0.23
    2 -2 -1 0.12
    -2 -2 1 -0.06
    -2 -2 1 0.03
    2 2 -1 0.03
    2 2 -1 0.2
    -2 2 1 -0.03
    -1 -2 1 -0.08
    1 -2 -1 -0.05
    -1 -2 1 -0.1
    1 -2 -1 -0.08
    1 2 -1 -0.06
    1 2 -1 0.02
    -1 2 1 -0.08
    0 -2 -1 0.65
    0 -2 1 0.22
    0 -2 -1 0.2
    0 -2 -1 0.47
    0 2 -1 0.02
    0 2 1 0.22
    0 2 1 0.27
    -1 -2 -1 0.05
    1 -2 1 -0.12
    -1 -2 -1 -0.09
    1 2 1 -0.22
    -1 2 -1 -0.11
    -1 2 -1 -0.09
    -2 -2 -1 4.81
    -2 -2 -1 5.63
    2 -2 1 5.33
    -2 2 -1 5.52
    2 2 1 5.38
    -2 2 -1 5.94
    -3 -2 -1 3.57
    3 -2 1 2.07
    3 2 1 1.44
    -3 2 -1 2.18
    -3 2 -1 2.04
    4 -2 1 0.34
    4 -2 1 0.31
    -4 -2 -1 0.45
    -4 2 -1 0.53
    -4 2 -1 0.49
    4 2 1 0.45
    -5 -2 -1 0.65
    5 -2 1 1.04
    5 -2 1 0.11
    -5 -2 -1 1.26
    -5 2 -1 1.91
    5 2 1 0.84
    -5 2 -1 1.16
    6 -2 1 1.83
    -6 -2 -1 -0.11
    -6 -2 -1 2.76
    6 -2 1 1.36
    -6 2 -1 1.56
    6 2 1 2.33
    -6 2 -1 1.33
    7 -2 1 -0.04
    -7 -2 -1 0.11
    7 -2 1 0.08
    -7 -2 -1 0.6
    -7 2 -1 0.04
    7 2 1 0.23
    7 2 1 -0.44
    -8 -2 -1 1.84
    8 -2 1 0.23
    -8 -2 -1 0.75
    8 2 1 1.34
    8 2 1 0.97
    -8 2 -1 1.15
    9 -2 1 0.43
    -9 -2 -1 0.45
    -9 2 -1 -0.04
    9 2 1 -0.01
    9 2 1 -0.11
    10 -2 1 0.18
    -10 -2 -1 0.3
    10 2 1 0.38
    -10 2 -1 -0.25
    -11 -2 -1 -0.15
    11 -2 1 -0.05
    11 2 1 0.3
    -11 2 -1 0.39
    12 -2 1 -0.66
    -12 -2 -1 -0.46
    12 2 1 -0.01
    -12 2 -1 -0.72
    -12 -3 1 -0.24
    12 -3 -1 1.33
    -12 3 1 0.6
    11 -3 -1 -0.61
    -11 -3 1 1.34
    11 3 -1 1.47
    -11 3 1 -0.56
    10 -3 -1 0.42
    -10 -3 1 0.47
    10 3 -1 2.01
    -10 3 1 -0.03
    -9 -3 1 3.82
    9 -3 -1 2.43
    9 3 -1 1.79
    9 3 -1 1.19
    -9 3 1 5.68
    8 -3 -1 0.79
    -8 -3 1 0.57
    8 3 -1 0.5
    -8 3 1 0.42
    7 -3 -1 4.27
    -7 -3 1 3.61
    -7 -3 1 3.16
    7 -3 -1 3.16
    7 3 -1 3.72
    -7 3 1 3.82
    7 3 -1 1.12
    -6 -3 1 0.09
    6 -3 -1 0.17
    -6 -3 1 0.2
    6 -3 -1 -0.1
    6 3 -1 0.14
    6 3 -1 -0.1
    -6 3 1 0.08
    -5 -3 1 0.27
    -5 -3 1 1.12
    5 -3 -1 0.91
    5 -3 -1 1.57
    5 3 -1 1.47
    -5 3 1 1.18
    5 3 -1 0.27
    4 -3 -1 -0.03
    -4 -3 1 -0.08
    4 -3 -1 0.69
    -4 -3 1 0.38
    -4 3 1 0.42
    4 3 -1 -0.18
    4 3 -1 0.12
    3 -3 -1 2.29
    -3 -3 1 2.5
    -3 -3 1 2.54
    3 -3 -1 2.54
    3 3 -1 3.03
    -3 3 1 1.97
    3 3 -1 2.52
    -2 -3 1 4.45
    2 -3 -1 3.83
    2 -3 -1 4.88
    -2 -3 1 4.4
    -2 3 1 4.46
    2 3 -1 5.37
    2 3 -1 4.82
    1 -3 -1 2.7
    -1 -3 1 3.25
    -1 -3 1 3.22
    1 -3 -1 3.43
    1 3 -1 3.14
    -1 3 1 3.85
    1 3 -1 2.78
    0 -3 1 0.27
    0 -3 -1 0.25
    0 -3 -1 0.13
    0 -3 -1 0.28
    0 3 1 0.33
    0 3 1 0.09
    0 3 -1 0.3
    1 -3 1 0.09
    -1 -3 -1 -0.02
    1 -3 1 0.33
    -1 -3 -1 0.05
    -1 3 -1 0.11
    1 3 1 0.7
    -1 3 -1 0.35
    -2 -3 -1 -0.28
    2 -3 1 -0.01
    -2 -3 -1 0.27
    -2 3 -1 0.04
    2 3 1 0.35
    -3 -3 -1 5.11
    -3 -3 -1 4.69
    3 -3 1 7.13
    -3 3 -1 5.12
    3 3 1 5.22
    -4 -3 -1 0.16
    4 -3 1 -0.16
    4 -3 1 0.01
    4 3 1 -0.08
    -4 3 -1 -0.1
    5 -3 1 3.09
    -5 -3 -1 3.4
    5 -3 1 2.53
    -5 3 -1 2.63
    5 3 1 2.21
    6 -3 1 -0.1
    -6 -3 -1 -0.25
    6 -3 1 0.26
    -6 -3 -1 0.1
    6 3 1 0.36
    6 3 1 0.24
    -6 3 -1 -0.38
    -7 -3 -1 1.4
    -7 -3 -1 1.31
    7 -3 1 0.9
    7 3 1 1.87
    -7 3 -1 1.62
    -8 -3 -1 0.67
    -8 -3 -1 1.64
    8 -3 1 1.76
    -8 3 -1 1.66
    8 3 1 1.84
    8 3 1 2.05
    9 -3 1 -0.27
    -9 -3 -1 -0.01
    -9 3 -1 -0.36
    9 3 1 0
    9 3 1 0.18
    -10 -3 -1 0.76
    10 -3 1 -0.3
    -10 3 -1 0.8
    10 3 1 -0.43
    11 -3 1 0.32
    -11 -3 -1 -0.2
    -11 3 -1 0.41
    11 3 1 0.15
    12 -3 1 0.78
    -12 -3 -1 -0.27
    12 3 1 0.23
    -12 3 -1 0.39
    12 -4 -1 0.68
    -12 -4 1 1.28
    -12 4 1 -0.27
    11 -4 -1 0.31
    -11 -4 1 1.11
    -11 4 1 0.49
    -10 -4 1 -0.41
    10 -4 -1 0.24
    10 4 -1 0.19
    -10 4 1 -0.29
    -9 -4 1 -0.27
    9 -4 -1 0.27
    9 4 -1 0.26
    9 4 -1 0.06
    -9 4 1 0.05
    -8 -4 1 1.05
    8 -4 -1 1.27
    -8 4 1 -0.06
    8 4 -1 0.82
    8 4 -1 0.53
    7 -4 -1 -0.12
    -7 -4 1 0.02
    -7 -4 1 -0.2
    7 4 -1 0.37
    7 4 -1 0.16
    -7 4 1 0.56
    6 -4 -1 1.73
    -6 -4 1 1.77
    -6 -4 1 2.14
    6 -4 -1 1.16
    6 4 -1 1.45
    6 4 -1 1.66
    -6 4 1 1.57
    -5 -4 1 13.06
    5 -4 -1 13.42
    -5 -4 1 13.68
    5 -4 -1 14.66
    5 4 -1 12.98
    5 4 -1 14.25
    -5 4 1 14.46
    4 -4 -1 9.56
    -4 -4 1 9.56
    -4 -4 1 5.7
    4 -4 -1 9.25
    4 4 -1 7.51
    -4 4 1 8.68
    4 4 -1 9.05
    3 -4 -1 0.08
    -3 -4 1 0.09
    3 -4 -1 0.06
    -3 -4 1 0.45
    -3 4 1 0.38
    3 4 -1 0.06
    3 4 -1 0.2
    2 -4 -1 0.59
    2 -4 -1 0.92
    -2 -4 1 0.7
    -2 -4 1 0.7
    2 4 -1 0.58
    -2 4 1 0.68
    2 4 -1 0.39
    -1 -4 1 0.57
    1 -4 -1 0.44
    1 -4 -1 0.96
    -1 -4 1 0.55
    -1 -4 1 0.7
    1 4 -1 0.5
    -1 4 1 0.28
    1 4 -1 0.32
    0 -4 -1 2.12
    0 -4 1 1.53
    0 -4 -1 1.55
    0 -4 -1 1.56
    0 4 1 1.97
    0 4 1 1.24
    0 4 -1 1.13
    -1 -4 -1 0.91
    1 -4 1 1.04
    -1 -4 -1 1.26
    1 -4 1 0.44
    -1 4 -1 1.28
    1 4 1 1.12
    -1 4 -1 0.53
    2 -4 1 3.31
    -2 -4 -1 3.19
    -2 -4 -1 2.61
    2 4 1 3.23
    -2 4 -1 2.64
    -2 4 -1 2.04
    -3 -4 -1 1.19
    3 -4 1 2.41
    -3 -4 -1 0.91
    3 4 1 0.57
    -3 4 -1 0.93
    -4 -4 -1 3.39
    4 -4 1 1.81
    -4 -4 -1 2.47
    -4 4 -1 1.5
    4 4 1 2.44
    -5 -4 -1 2.15
    5 -4 1 1.76
    5 4 1 2.59
    -5 4 -1 2.45
    6 -4 1 0.45
    -6 -4 -1 0.6
    -6 4 -1 0.06
    6 4 1 0.13
    6 4 1 0.8
    -7 -4 -1 -0.09
    7 -4 1 0.06
    -7 -4 -1 0.03
    7 4 1 0.2
    -7 4 -1 0.09
    7 4 1 0.8
    -8 -4 -1 1.45
    -8 -4 -1 0.67
    8 -4 1 -0.04
    8 4 1 0.26
    8 4 1 1.26
    -8 4 -1 1.46
    -9 -4 -1 0.14
    -9 -4 -1 0.1
    9 -4 1 0.63
    -9 4 -1 -0.57
    9 4 1 -0.05
    9 4 1 0.39
    -10 -4 -1 -0.13
    10 -4 1 0.44
    10 4 1 0.56
    -10 4 -1 0.71
    -11 -4 -1 0.88
    11 -4 1 0.13
    -11 4 -1 -0.67
    11 4 1 0.83
    -12 -4 -1 -0.11
    12 -4 1 1.28
    -12 4 -1 0.19
    -12 -5 1 0.26
    12 -5 -1 0.3
    -12 5 1 -0.11
    -11 -5 1 0.4
    11 -5 -1 1.54
    -11 5 1 -0.46
    -10 -5 1 0.53
    10 -5 -1 0.08
    10 5 -1 1
    -10 5 1 -0.47
    10 5 -1 1.37
    -9 -5 1 0.97
    9 -5 -1 1.22
    -9 5 1 0.54
    9 5 -1 0.7
    9 5 -1 -0.05
    -8 -5 1 -0.24
    8 -5 -1 -0.26
    -8 -5 1 0.98
    8 5 -1 0.4
    -8 5 1 0.2
    8 5 -1 0.3
    7 -5 -1 4.42
    -7 -5 1 3.15
    -7 -5 1 4.64
    -7 5 1 4.34
    7 5 -1 3.24
    7 5 -1 3.98
    -6 -5 1 0.59
    6 -5 -1 -0.39
    -6 -5 1 0.08
    -6 5 1 -0.34
    6 5 -1 -0.02
    6 5 -1 1.02
    5 -5 -1 1.07
    -5 -5 1 2.04
    -5 -5 1 0.42
    5 5 -1 0.79
    -5 5 1 2.12
    5 5 -1 1.11
    4 -5 -1 1.51
    4 -5 -1 1.3
    -4 -5 1 1.19
    -4 -5 1 2.38
    4 5 -1 2.29
    -4 5 1 1.71
    4 5 -1 1.22
    3 -5 -1 3.21
    -3 -5 1 2.99
    3 -5 -1 3.46
    -3 5 1 3.79
    3 5 -1 3.61
    3 5 -1 6.36
    2 -5 -1 19.4
    2 -5 -1 16.39
    -2 -5 1 18.24
    2 5 -1 18.73
    -2 5 1 17.33
    2 5 -1 17.93
    1 -5 -1 0.78
    -1 -5 1 0.85
    -1 -5 1 0.52
    1 -5 -1 1.03
    -1 -5 1 0.29
    1 5 -1 0.71
    1 5 -1 0.32
    -1 5 1 0.22
    0 -5 -1 3.33
    0 -5 -1 4.34
    0 -5 1 4.7
    0 -5 -1 4.74
    0 5 1 3.84
    0 5 1 4.18
    0 5 -1 5.16
    1 -5 1 1.14
    1 -5 1 1.21
    1 -5 1 0.9
    -1 -5 -1 1.53
    -1 -5 -1 1.03
    -1 5 -1 1.22
    1 5 1 1.3
    -1 5 -1 0.83
    -2 -5 -1 0.2
    2 -5 1 -0.21
    -2 -5 -1 -0.29
    -2 5 -1 0.5
    -2 5 -1 -0.03
    2 5 1 0.5
    -3 -5 -1 1.46
    3 -5 1 2.41
    -3 -5 -1 3.01
    -3 5 -1 2.64
    3 5 1 2.43
    -4 -5 -1 0.17
    4 -5 1 0.62
    -4 -5 -1 1.18
    -4 5 -1 0.95
    4 5 1 0.38
    -5 -5 -1 0.15
    -5 -5 -1 -0.07
    5 -5 1 -0.23
    -5 5 -1 0.48
    5 5 1 0.1
    6 -5 1 0.84
    -6 -5 -1 -0.19
    6 5 1 0.16
    6 5 1 -0.32
    -6 5 -1 -0.28
    -7 -5 -1 -0.14
    7 -5 1 1.13
    7 5 1 0.05
    7 5 1 -0.38
    -7 5 -1 -0.28
    -8 -5 -1 -0.01
    -8 -5 -1 0.31
    8 -5 1 -0.11
    8 5 1 -0.03
    -8 5 -1 -0.52
    8 5 1 -0.1
    9 -5 1 -0.2
    -9 -5 -1 0.44
    -9 -5 -1 0.31
    9 5 1 0.52
    -9 5 -1 0.74
    9 5 1 0.25
    -10 -5 -1 -0.12
    10 -5 1 0.76
    10 5 1 0.59
    -10 5 -1 0.3
    -11 -5 -1 -0.34
    11 -5 1 -0.41
    11 5 1 0.09
    -11 5 -1 -0.98
    12 -5 1 0.63
    -12 5 -1 0.05
    -12 -6 1 -0.45
    12 -6 -1 -0.16
    -12 6 1 0.22
    11 -6 -1 1.04
    -11 -6 1 -0.36
    11 6 -1 0.13
    -11 6 1 -0.04
    10 -6 -1 0.53
    -10 -6 1 0.64
    10 6 -1 0.04
    -10 6 1 1.08
    9 -6 -1 -0.01
    -9 -6 1 -0.22
    9 6 -1 -0.5
    9 6 -1 -0.42
    -9 6 1 -0.11
    8 -6 -1 0.57
    -8 -6 1 -0.32
    -8 -6 1 0.33
    8 6 -1 0.89
    -8 6 1 -0.42
    8 6 -1 -0.32
    -7 -6 1 -0.58
    7 -6 -1 -0.24
    -7 -6 1 0.09
    7 6 -1 -0.23
    -7 6 1 0.29
    7 6 -1 0.24
    6 -6 -1 0.7
    -6 -6 1 -0.15
    -6 -6 1 0.14
    6 6 -1 0.46
    6 6 -1 0.51
    -6 6 1 0.57
    -5 -6 1 3.85
    -5 -6 1 2.9
    5 -6 -1 1.87
    5 6 -1 3.64
    -5 6 1 2.5
    5 6 -1 3.03
    -4 -6 1 1.24
    -4 -6 1 1.46
    4 -6 -1 2.6
    4 -6 -1 1.79
    4 6 -1 1.02
    -4 6 1 0.96
    4 6 -1 2.09
    -3 -6 1 1.12
    3 -6 -1 0.82
    3 -6 -1 0.75
    3 6 -1 2.31
    3 6 -1 0.87
    -3 6 1 1.15
    2 -6 -1 1.86
    -2 -6 1 3.09
    2 -6 -1 2.83
    2 6 -1 1.12
    2 6 -1 3.43
    -2 6 1 1.34
    -1 -6 1 3.36
    -1 -6 1 2.93
    1 -6 -1 3.44
    -1 -6 1 3.7
    1 6 -1 2.56
    -1 6 1 2.91
    1 6 -1 4.1
    0 -6 -1 2.25
    0 -6 1 3.85
    0 -6 -1 3.46
    0 -6 -1 3.25
    0 6 1 4.96
    0 6 1 2.74
    0 6 -1 3.63
    -1 -6 -1 3.89
    1 -6 1 3.55
    -1 -6 -1 2.71
    1 -6 1 3.47
    1 -6 1 3.15
    1 6 1 3.63
    -1 6 -1 2.98
    -1 6 -1 4.07
    2 -6 1 0.03
    -2 -6 -1 0.31
    -2 -6 -1 -0.18
    -2 6 -1 0.09
    2 6 1 0.17
    -2 6 -1 -0.06
    -3 -6 -1 1.03
    -3 -6 -1 0.49
    3 -6 1 0.48
    -3 6 -1 0.78
    -3 6 -1 0.72
    3 6 1 0.14
    -4 -6 -1 6.66
    -4 -6 -1 4.06
    4 -6 1 3.97
    4 6 1 5.69
    -4 6 -1 6.44
    5 -6 1 0.28
    -5 -6 -1 -0.01
    -5 -6 -1 0.22
    -5 6 -1 -0.16
    5 6 1 -0.28
    -6 -6 -1 2.49
    6 -6 1 0.67
    -6 -6 -1 1.26
    6 6 1 0.26
    6 6 1 0.43
    -6 6 -1 0.42
    -7 -6 -1 -0.1
    7 -6 1 -0.32
    7 6 1 -0.07
    7 6 1 0.18
    -7 6 -1 -0.08
    8 -6 1 0.34
    -8 -6 -1 0.76
    8 6 1 0.79
    8 6 1 0.75
    -8 6 -1 -0.1
    9 -6 1 0.31
    -9 -6 -1 -0.11
    -9 -6 -1 0.43
    -9 6 -1 -0.34
    9 6 1 0.01
    9 6 1 -0.25
    -10 -6 -1 -0.5
    -10 -6 -1 0.11
    10 -6 1 1.89
    10 6 1 -0.65
    -10 6 -1 -0.05
    10 6 1 -0.07
    11 -6 1 -1.02
    -11 6 -1 0.83
    12 -6 1 0.3
    -12 6 -1 -0.03
    -12 -7 1 0.51
    12 -7 -1 0.44
    -12 7 1 0.7
    -11 -7 1 0.01
    11 -7 -1 0.76
    11 7 -1 0.33
    -11 7 1 -0.28
    10 -7 -1 1.2
    -10 -7 1 0.41
    10 7 -1 0.53
    -10 7 1 -1.09
    -9 -7 1 0.31
    -9 -7 1 2.29
    9 -7 -1 0.42
    -9 7 1 0.64
    9 7 -1 0.91
    -8 -7 1 -0.26
    8 -7 -1 0.14
    -8 -7 1 0.23
    8 7 -1 -0.13
    8 7 -1 -0.22
    -8 7 1 0.41
    7 -7 -1 -0.01
    -7 -7 1 1.01
    -7 -7 1 0.22
    -7 7 1 -0.4
    7 7 -1 0.62
    7 7 -1 0.11
    -6 -7 1 0.09
    -6 -7 1 0.18
    6 -7 -1 -0.06
    -6 7 1 -0.25
    6 7 -1 -0.08
    6 7 -1 -0.45
    5 -7 -1 -0.02
    -5 -7 1 0.44
    5 7 -1 0.29
    -5 7 1 -0.04
    5 7 -1 -0.1
    4 -7 -1 0.92
    4 -7 -1 1
    -4 -7 1 1.41
    4 7 -1 1.99
    -4 7 1 1.05
    4 7 -1 1.63
    3 -7 -1 1.1
    3 -7 -1 0.29
    -3 -7 1 0.56
    3 7 -1 0.23
    3 7 -1 1.13
    -3 7 1 1.93
    -2 -7 1 2.93
    2 -7 -1 4.11
    2 -7 -1 3.79
    -2 7 1 4.02
    2 7 -1 6.1
    2 7 -1 4.79
    1 -7 -1 0.14
    -1 -7 1 0.01
    -1 -7 1 0.11
    -1 7 1 0.08
    1 7 -1 0.05
    1 7 -1 0.01
    0 -7 1 1.19
    0 -7 -1 0.69
    0 -7 -1 0.87
    0 -7 -1 0.95
    0 -7 1 1.43
    0 7 1 0.82
    0 7 -1 0.36
    0 7 -1 1.86
    0 7 1 0.95
    1 -7 1 6.31
    1 -7 1 4.8
    -1 -7 -1 5.46
    -1 -7 -1 5.54
    1 -7 1 6.21
    1 7 1 6.78
    -1 7 -1 4.66
    -1 7 -1 6.21
    -2 -7 -1 0
    2 -7 1 -0.26
    -2 -7 -1 -0.03
    -2 7 -1 0.16
    -2 7 -1 -0.25
    2 7 1 0.11
    3 -7 1 0.11
    -3 -7 -1 0.63
    -3 -7 -1 0.59
    -3 7 -1 0.45
    3 7 1 0.75
    -3 7 -1 0.94
    4 -7 1 -0.08
    -4 -7 -1 0.15
    -4 -7 -1 -0.51
    4 7 1 0.29
    -4 7 -1 0.67
    -5 -7 -1 0.13
    5 -7 1 0.07
    -5 -7 -1 0.18
    5 7 1 -0.3
    -5 7 -1 0.18
    -6 -7 -1 -0.08
    -6 -7 -1 0.03
    6 -7 1 0.25
    6 7 1 0.14
    -6 7 -1 -0.29
    6 7 1 0.78
    -7 -7 -1 0
    7 -7 1 0.09
    -7 -7 -1 0.64
    7 7 1 0.63
    7 7 1 0.25
    -7 7 -1 0.31
    8 -7 1 -0.09
    -8 -7 -1 -0.06
    8 7 1 0.05
    8 7 1 0.5
    -8 7 -1 -0.47
    9 -7 1 0.4
    -9 -7 -1 -0.37
    9 7 1 -0.7
    9 7 1 0.3
    -9 7 -1 0.4
    -10 -7 -1 0.59
    10 -7 1 0.44
    10 7 1 0.87
    -10 7 -1 0.07
    10 7 1 1.3
    11 -7 1 -0.32
    -11 7 -1 -0.5
    11 7 1 -0.21
    12 -7 1 -0.67
    -12 7 -1 0.33
    12 -8 -1 -0.4
    -12 8 1 -0.24
    -11 -8 1 -0.58
    11 -8 -1 0.1
    -11 8 1 0.37
    11 8 -1 0.17
    10 -8 -1 -0.06
    -10 -8 1 1
    -10 8 1 1.18
    10 8 -1 0.08
    -9 -8 1 0.49
    9 -8 -1 -0.17
    -9 -8 1 0.11
    -9 8 1 -0.09
    9 8 -1 0
    -8 -8 1 0.72
    -8 -8 1 0.27
    8 -8 -1 1.03
    8 8 -1 -0.63
    8 8 -1 -0.2
    -8 8 1 -0.13
    -7 -8 1 -0.12
    7 -8 -1 0.24
    -7 -8 1 -0.14
    7 8 -1 0.78
    7 8 -1 -0.21
    -7 8 1 -0.13
    -6 -8 1 0.51
    -6 -8 1 1.58
    6 -8 -1 0.93
    -6 8 1 0.06
    6 8 -1 0.76
    6 8 -1 0.25
    5 -8 -1 0.26
    -5 -8 1 -0.35
    5 8 -1 0.39
    5 8 -1 0.16
    -5 8 1 0.58
    4 -8 -1 1.42
    4 -8 -1 2.01
    -4 -8 1 1.2
    4 8 -1 1.7
    4 8 -1 2.58
    -4 8 1 0.95
    -3 -8 1 1
    3 -8 -1 2.86
    3 -8 -1 0.8
    3 8 -1 1.76
    -3 8 1 2.91
    3 8 -1 1.6
    2 -8 -1 0.51
    2 -8 -1 0.61
    -2 -8 1 0.57
    -2 8 1 0.49
    2 8 -1 0.41
    2 8 -1 -0.04
    1 -8 -1 1.28
    -1 -8 1 1.24
    -1 -8 1 1.59
    1 8 -1 0.93
    -1 8 1 1.36
    1 8 -1 0.19
    0 -8 -1 0.03
    0 -8 -1 -0.21
    0 -8 -1 0.57
    0 -8 1 0.49
    0 -8 1 0.18
    0 -8 1 -0.09
    0 8 -1 0.59
    0 8 -1 0.24
    0 8 1 0.14
    0 8 1 0.16
    -1 -8 -1 4.81
    1 -8 1 4.95
    -1 -8 -1 5.37
    1 -8 1 5.71
    1 -8 1 8.49
    -1 8 -1 7.48
    1 8 1 7.03
    -1 8 -1 6.63
    -2 -8 -1 0.23
    2 -8 1 -0.27
    -2 -8 -1 0.14
    2 -8 1 0.04
    -2 8 -1 0.07
    2 8 1 0.19
    -2 8 -1 0.32
    -3 -8 -1 0.57
    -3 -8 -1 -0.05
    3 -8 1 -0.04
    -3 8 -1 -0.11
    -3 8 -1 -0.08
    3 8 1 0.05
    -4 -8 -1 3.75
    4 -8 1 3.25
    -4 -8 -1 2.71
    -4 8 -1 4.58
    4 8 1 3.35
    -5 -8 -1 0.56
    5 -8 1 -0.16
    -5 -8 -1 0.89
    5 8 1 0.03
    -5 8 -1 -0.03
    -6 -8 -1 -0.14
    6 -8 1 -0.05
    -6 -8 -1 0.54
    6 8 1 0.29
    -6 8 -1 0.46
    6 8 1 0.04
    7 -8 1 0.15
    -7 -8 -1 0.05
    -7 -8 -1 -0.31
    -7 8 -1 0.25
    7 8 1 0.06
    7 8 1 0.04
    -8 -8 -1 0.73
    -8 -8 -1 0.86
    8 -8 1 -0.36
    -8 8 -1 0.99
    8 8 1 0.22
    8 8 1 -0.36
    -9 -8 -1 -1.03
    9 -8 1 0.14
    9 8 1 -0.45
    -9 8 -1 -0.08
    9 8 1 0.51
    -10 -8 -1 0.54
    10 -8 1 -0.27
    10 8 1 1.49
    -10 8 -1 -0.06
    11 -8 1 -0.54
    -11 8 -1 -0.65
    11 8 1 0.41
    11 -9 -1 0.18
    -11 9 1 0.92
    11 9 -1 0.34
    10 -9 -1 -0.49
    -10 -9 1 -0.08
    -10 9 1 1.54
    10 9 -1 0.91
    -9 -9 1 1.3
    -9 -9 1 1.27
    9 -9 -1 0.63
    9 9 -1 0.06
    -9 9 1 1.14
    -8 -9 1 0.22
    -8 -9 1 0.09
    8 -9 -1 -0.22
    8 9 -1 0.05
    -8 9 1 0.26
    -7 -9 1 0.13
    7 -9 -1 0.54
    7 9 -1 -0.28
    7 9 -1 -0.1
    -7 9 1 0.05
    6 -9 -1 0.84
    -6 -9 1 1.83
    6 9 -1 1.65
    -6 9 1 0.37
    6 9 -1 1.4
    -5 -9 1 0.16
    5 -9 -1 0.84
    5 9 -1 1.29
    -5 9 1 1.11
    5 9 -1 0.92
    4 -9 -1 2.48
    4 -9 -1 2.84
    -4 -9 1 1.13
    4 9 -1 4.61
    -4 9 1 2.55
    4 9 -1 3.97
    3 -9 -1 -0.1
    -3 -9 1 0.37
    3 -9 -1 0.29
    3 9 -1 -0.26
    3 9 -1 -0.17
    -3 9 1 -0.13
    2 -9 -1 -0.19
    2 -9 -1 0.14
    -2 -9 1 0.52
    2 9 -1 0.28
    -2 9 1 0.21
    2 9 -1 0.02
    -1 -9 1 2.18
    -1 -9 1 2.37
    1 -9 -1 1.15
    1 9 -1 1.11
    -1 9 1 1.38
    -1 9 1 2.53
    1 9 -1 2.11
    0 -9 -1 0.29
    0 -9 -1 0.23
    0 -9 1 0.1
    0 -9 1 0.55
    0 -9 -1 0.3
    0 -9 1 0.78
    0 9 1 0.39
    0 9 -1 0.49
    0 9 -1 0.31
    0 9 1 0.27
    -1 -9 -1 8.42
    1 -9 1 13.31
    1 -9 1 9.86
    -1 -9 -1 8.37
    1 -9 1 10.66
    1 9 1 8.35
    -1 9 -1 7.84
    -1 9 -1 11.38
    2 -9 1 -0.04
    -2 -9 -1 0.38
    2 -9 1 -0.06
    -2 -9 -1 -0.05
    2 9 1 0.28
    -2 9 -1 -0.17
    -2 9 -1 0.18
    -3 -9 -1 0
    -3 -9 -1 -0.13
    3 -9 1 0.22
    -3 9 -1 0.1
    3 9 1 0.15
    -3 9 -1 -0.07
    -4 -9 -1 0.35
    4 -9 1 0.04
    -4 -9 -1 0.19
    -4 9 -1 -0.2
    4 9 1 0.14
    5 -9 1 0.11
    -5 -9 -1 0.07
    -5 -9 -1 0.09
    -5 9 -1 0.12
    5 9 1 -0.12
    -6 -9 -1 0.01
    -6 -9 -1 0.4
    6 -9 1 -0.27
    -6 9 -1 1.16
    6 9 1 0.55
    6 9 1 0.22
    -7 -9 -1 1.98
    -7 -9 -1 0.09
    7 -9 1 0.88
    7 9 1 1.62
    -7 9 -1 1.02
    7 9 1 1.08
    -8 -9 -1 0.24
    -8 -9 -1 0.06
    8 -9 1 0.26
    8 9 1 0.44
    -8 9 -1 0.98
    8 9 1 0.88
    -9 -9 -1 0.46
    9 -9 1 0.05
    9 9 1 -0.51
    -9 9 -1 0.78
    -10 -9 -1 0.58
    10 -9 1 0.83
    -10 9 -1 1.73
    10 9 1 0.65
    11 -9 1 0.34
    -11 -9 -1 0.71
    -11 9 -1 -0.08
    11 9 1 0.27
    11 -10 -1 -0.08
    11 10 -1 -0.48
    -11 10 1 0.33
    10 -10 -1 0.25
    -10 10 1 -0.18
    10 10 -1 0.46
    -9 -10 1 -0.07
    9 -10 -1 0.87
    -9 10 1 0.12
    9 10 -1 1.07
    8 -10 -1 0.48
    -8 -10 1 0.46
    8 10 -1 -0.25
    -8 10 1 1.05
    7 -10 -1 -0.03
    -7 -10 1 0.3
    7 10 -1 0.26
    -7 10 1 0.52
    6 -10 -1 1.26
    -6 -10 1 2.92
    6 10 -1 1.77
    6 10 -1 2.36
    -6 10 1 2.27
    -5 -10 1 1.35
    5 -10 -1 1.52
    5 10 -1 0.67
    5 10 -1 1.81
    -5 10 1 1.18
    4 -10 -1 0.38
    -4 -10 1 -0.02
    4 -10 -1 -0.02
    4 10 -1 0.89
    4 10 -1 0.64
    -4 10 1 -0.05
    -3 -10 1 0.78
    3 -10 -1 0.53
    3 -10 -1 0.04
    3 10 -1 0.41
    -3 10 1 -0.04
    3 10 -1 0.06
    -2 -10 1 1.57
    2 -10 -1 0.59
    2 -10 -1 1.69
    -2 10 1 1.43
    2 10 -1 1.01
    2 10 -1 1.87
    1 -10 -1 1.22
    -1 -10 1 0.71
    -1 -10 1 2.11
    -1 10 1 2.68
    1 10 -1 1.66
    -1 10 1 1.76
    1 10 -1 1.83
    0 -10 -1 0.04
    0 -10 1 -0.07
    0 -10 1 -0.06
    0 -10 -1 0.05
    0 -10 1 0.21
    0 -10 -1 -0.13
    0 10 1 0.01
    0 10 -1 0.06
    0 10 -1 0.2
    0 10 1 -0.04
    0 10 -1 -0.06
    1 -10 1 0
    -1 -10 -1 -0.01
    -1 -10 -1 0.02
    1 -10 1 0.07
    1 -10 1 0.05
    1 10 1 0.04
    -1 10 -1 -0.21
    -1 10 -1 0.1
    1 10 1 -0.01
    -2 -10 -1 0.73
    2 -10 1 0.26
    2 -10 1 0.12
    -2 -10 -1 0.66
    2 10 1 0.63
    -2 10 -1 1.21
    -2 10 -1 0.01
    3 -10 1 0.3
    -3 -10 -1 0.16
    -3 -10 -1 0
    -3 10 -1 0.34
    -3 10 -1 0.04
    3 10 1 0.4
    -4 -10 -1 1.54
    4 -10 1 0.92
    -4 -10 -1 1.38
    4 10 1 3.12
    -4 10 -1 1.53
    -5 -10 -1 -0.31
    5 -10 1 -0.24
    -5 -10 -1 -0.35
    5 10 1 0.33
    -5 10 -1 0.2
    5 10 1 -0.86
    -6 -10 -1 2.15
    -6 -10 -1 2.46
    6 -10 1 1.86
    -6 10 -1 3.09
    6 10 1 1.75
    6 10 1 1.49
    -7 -10 -1 -0.17
    7 -10 1 0.23
    7 10 1 -0.45
    -7 10 -1 -0.25
    7 10 1 0.32
    -8 -10 -1 1.48
    8 -10 1 -0.17
    8 10 1 -0.45
    8 10 1 -0.16
    -8 10 -1 0.87
    9 -10 1 -0.03
    -9 -10 -1 -0.19
    -9 10 -1 0.18
    9 10 1 1.64
    10 -10 1 0.19
    -10 -10 -1 0.03
    10 10 1 0.84
    -10 10 -1 0.94
    -11 -10 -1 0.03
    11 -10 1 -0.88
    11 10 1 1.5
    -11 10 -1 -0.83
    11 -11 -1 -0.14
    11 11 -1 -1.51
    -11 11 1 0.22
    10 -11 -1 -1.22
    -10 11 1 0.66
    10 11 -1 0.67
    -9 -11 1 0.43
    9 -11 -1 -0.19
    -9 11 1 -0.37
    9 11 -1 -0.01
    -8 -11 1 -0.1
    8 -11 -1 0.71
    8 11 -1 -0.21
    -8 11 1 0.07
    7 -11 -1 0.21
    -7 -11 1 -0.55
    -7 11 1 0.4
    7 11 -1 0.02
    -6 -11 1 -0.39
    6 -11 -1 -0.21
    6 11 -1 -0.32
    -6 11 1 0.57
    -5 -11 1 1.31
    5 -11 -1 0.39
    5 11 -1 1.37
    -5 11 1 2.78
    5 11 -1 1.02
    4 -11 -1 4.04
    -4 -11 1 2.01
    4 11 -1 2.74
    -4 11 1 2.99
    4 11 -1 2.68
    3 -11 -1 1.45
    -3 -11 1 1.62
    3 -11 -1 0.86
    3 11 -1 0.91
    -3 11 1 1.21
    3 11 -1 -0.08
    2 -11 -1 0.43
    -2 -11 1 0.07
    2 -11 -1 0.63
    2 11 -1 0.01
    2 11 -1 0.61
    -2 11 1 0.44
    1 -11 -1 5.17
    -1 -11 1 6.28
    -1 -11 1 6.1
    1 11 -1 5.36
    -1 11 1 6.85
    -1 11 1 6.81
    1 11 -1 4.72
    0 -11 -1 0.59
    0 -11 1 0.47
    0 -11 1 0.08
    0 -11 1 0.2
    0 -11 -1 0.17
    0 11 -1 0.34
    0 11 -1 0.59
    0 11 1 0.46
    0 11 1 0.58
    0 11 -1 0.45
    1 -11 1 -0.02
    -1 -11 -1 -0.16
    1 -11 1 -0.18
    -1 -11 -1 0.16
    1 -11 1 0.33
    1 11 1 0.26
    -1 11 -1 -0.15
    1 11 1 -0.02
    -1 11 -1 -0.15
    2 -11 1 0.94
    2 -11 1 0.98
    -2 -11 -1 0.3
    -2 -11 -1 1.1
    -2 11 -1 0.55
    -2 11 -1 1.31
    2 11 1 1.57
    -3 -11 -1 8.93
    3 -11 1 6.86
    -3 -11 -1 5.58
    -3 11 -1 8.83
    3 11 1 6.78
    -4 -11 -1 -0.51
    -4 -11 -1 -0.1
    4 -11 1 0.06
    4 11 1 0.01
    -4 11 -1 -0.23
    -5 -11 -1 -0.25
    -5 -11 -1 0.56
    5 -11 1 0.66
    -5 11 -1 0
    5 11 1 -0.27
    5 11 1 0.61
    -6 -11 -1 1.31
    6 -11 1 1.44
    -6 -11 -1 1.19
    -6 11 -1 1.12
    6 11 1 0.07
    6 11 1 0.06
    7 -11 1 0.77
    -7 -11 -1 0.38
    7 11 1 -0.21
    -7 11 -1 0.3
    7 11 1 -0.19
    8 -11 1 0.2
    -8 -11 -1 0.07
    8 11 1 1.05
    -8 11 -1 -0.02
    -9 -11 -1 1.36
    9 -11 1 -0.66
    -9 11 -1 0.45
    9 11 1 -0.37
    -10 -11 -1 0.51
    10 -11 1 0
    10 11 1 2.17
    -10 11 -1 0.06
    10 -12 -1 0.84
    10 12 -1 1.09
    -10 12 1 1.87
    9 -12 -1 -0.48
    -9 -12 1 0.99
    9 12 -1 2.04
    -9 12 1 1.12
    -8 -12 1 0.41
    8 -12 -1 1.33
    -8 12 1 2.13
    8 12 -1 1.23
    -7 -12 1 -0.72
    7 -12 -1 -0.23
    -7 12 1 0.72
    7 12 -1 0.37
    -6 -12 1 0.39
    6 -12 -1 0.54
    -6 -12 1 -0.59
    -6 12 1 0.46
    6 12 -1 -0.05
    -5 -12 1 0.64
    5 -12 -1 0.98
    -5 12 1 -0.51
    5 12 -1 -0.05
    5 12 -1 -0.04
    4 -12 -1 1.54
    -4 -12 1 0.18
    4 12 -1 0.22
    -4 12 1 -0.07
    4 12 -1 1.38
    -3 -12 1 0.11
    3 -12 -1 0.15
    3 -12 -1 0.42
    -3 12 1 -0.04
    3 12 -1 -0.34
    3 12 -1 0.14
    -3 12 1 -0.57
    2 -12 -1 0.42
    2 -12 -1 0.51
    -2 -12 1 1.44
    -2 12 1 -0.02
    2 12 -1 0.59
    2 12 -1 1.04
    1 -12 -1 0.32
    -1 -12 1 0.35
    -1 -12 1 0.54
    1 12 -1 0.04
    -1 12 1 0.13
    -1 12 1 0.19
    1 12 -1 -0.08
    1 12 -1 -0.11
    0 -12 1 1.32
    0 -12 -1 1.24
    0 -12 -1 0.97
    0 -12 1 1.41
    0 -12 1 1.29
    0 -12 -1 1.64
    0 12 -1 2.21
    0 12 -1 1.91
    0 12 -1 1.41
    0 12 1 2.35
    0 12 1 1.39
    -1 -12 -1 0.02
    1 -12 1 0.66
    1 -12 1 -0.2
    -1 -12 -1 0.1
    1 -12 1 1.01
    1 12 1 0.29
    1 12 1 0.13
    -1 12 -1 -0.12
    -1 12 -1 -0.04
    2 -12 1 -0.04
    -2 -12 -1 0.82
    2 -12 1 0.14
    -2 -12 -1 0.09
    -2 12 -1 0.01
    -2 12 -1 0.11
    2 12 1 -0.14
    -3 -12 -1 -0.07
    3 -12 1 -0.58
    -3 -12 -1 -0.13
    -3 12 -1 -0.2
    3 12 1 0.13
    4 -12 1 0.89
    -4 -12 -1 0.08
    -4 -12 -1 -0.44
    4 12 1 -0.14
    -4 12 -1 0.08
    4 12 1 0.04
    5 -12 1 0.82
    -5 -12 -1 0.98
    -5 -12 -1 0.91
    5 12 1 0.76
    5 12 1 0.14
    -5 12 -1 1.5
    -6 -12 -1 4.12
    6 -12 1 4.9
    -6 12 -1 3.66
    6 12 1 3.29
    6 12 1 6.04
    -7 -12 -1 0.73
    7 -12 1 0.27
    7 12 1 0.47
    -7 12 -1 -0.1
    8 -12 1 0.39
    -8 -12 -1 -0.2
    -8 12 -1 0.1
    8 12 1 0.27
    9 -12 1 0.47
    -9 -12 -1 -0.09
    9 12 1 0.13
    -9 12 -1 1.24
    -10 -12 -1 -0.45
    10 -12 1 0.01
    -10 12 -1 -0.25
    10 12 1 1.01
    10 -13 -1 0.1
    10 13 -1 -0.37
    -10 13 1 2.03
    -9 -13 1 -0.1
    9 -13 -1 -0.51
    -9 13 1 -0.4
    9 13 -1 -0.12
    8 -13 -1 0.14
    -8 -13 1 0.63
    -8 13 1 0.57
    8 13 -1 -1.43
    7 -13 -1 -0.59
    -7 -13 1 -0.62
    7 13 -1 0.45
    -7 13 1 -0.11
    6 -13 -1 0.87
    -6 -13 1 1.09
    -6 -13 1 1.23
    -6 13 1 2.22
    6 13 -1 0.85
    5 -13 -1 0.43
    -5 -13 1 0.96
    -5 -13 1 1.16
    -5 13 1 0.4
    5 13 -1 1.91
    -4 -13 1 2.9
    4 -13 -1 2.98
    4 13 -1 1.18
    4 13 -1 1.6
    -4 13 1 0.3
    3 -13 -1 0.44
    -3 -13 1 0.34
    3 -13 -1 0.61
    -3 13 1 0.62
    3 13 -1 0.01
    3 13 -1 -0.15
    2 -13 -1 0.82
    -2 -13 1 -0.3
    2 -13 -1 0.64
    -2 13 1 0.37
    -2 13 1 -0.35
    2 13 -1 0.51
    -2 13 1 0.85
    2 13 -1 0.14
    1 -13 -1 0.99
    -1 -13 1 2.29
    -1 -13 1 2.94
    -1 -13 1 1.58
    1 13 -1 2.59
    -1 13 1 2.14
    -1 13 1 1.52
    1 13 -1 1.15
    1 13 -1 1.14
    0 -13 1 -0.03
    0 -13 1 0.18
    0 -13 -1 0.25
    0 -13 -1 0.26
    0 -13 1 0.34
    0 13 -1 0.04
    0 13 1 -0.33
    0 13 1 0.92
    0 13 -1 0.6
    0 13 -1 0.1
    -1 -13 -1 0.47
    1 -13 1 0.39
    -1 -13 -1 -0.06
    1 -13 1 0.43
    1 -13 1 -0.25
    -1 13 -1 0.01
    -1 13 -1 0.82
    1 13 1 0.61
    1 13 1 0.91
    -2 -13 -1 -0.19
    -2 -13 -1 0.76
    2 -13 1 0.71
    2 -13 1 0.68
    -2 13 -1 0.5
    2 13 1 0.23
    -2 13 -1 1.03
    3 -13 1 6.32
    -3 -13 -1 6.36
    -3 -13 -1 7.96
    -3 13 -1 6.88
    3 13 1 4.83
    3 13 1 4.53
    -4 -13 -1 1.14
    4 -13 1 0.22
    -4 -13 -1 1.26
    4 13 1 -0.04
    -4 13 -1 0.11
    4 13 1 0.8
    5 -13 1 1.43
    -5 -13 -1 1.59
    -5 13 -1 1.08
    5 13 1 0.41
    5 13 1 1.96
    6 -13 1 1.67
    -6 -13 -1 1.63
    6 13 1 2.41
    6 13 1 1.26
    -6 13 -1 2.12
    -7 -13 -1 -0.66
    7 -13 1 0.56
    7 13 1 -0.25
    -7 13 -1 0.84
    -8 -13 -1 1.6
    8 -13 1 1.22
    8 13 1 0.9
    -8 13 -1 -0.21
    -9 -13 -1 0.64
    9 -13 1 -0.75
    9 13 1 -0.51
    -9 13 -1 0.77
    10 -13 1 0.21
    -10 -13 -1 0.41
    -10 13 -1 -0.89
    10 13 1 1.2
    10 -14 -1 0.57
    -10 14 1 -0.1
    10 14 -1 1.96
    9 -14 -1 0.62
    -9 -14 1 -0.75
    9 14 -1 0.73
    -9 14 1 0.84
    -8 -14 1 -0.19
    8 -14 -1 -0.58
    -8 14 1 0.85
    8 14 -1 0.96
    -7 -14 1 0.58
    7 -14 -1 0.88
    7 14 -1 2.53
    -7 14 1 0.45
    6 -14 -1 -0.02
    -6 -14 1 1.73
    6 14 -1 -0.57
    -6 14 1 0.35
    -5 -14 1 0.1
    5 -14 -1 -0.22
    -5 -14 1 0.16
    -5 14 1 0.41
    5 14 -1 -0.1
    -4 -14 1 0.16
    4 -14 -1 0.2
    -4 -14 1 0.47
    4 14 -1 -0.44
    -4 14 1 -0.13
    -3 -14 1 1.12
    3 -14 -1 2.05
    3 14 -1 1.1
    -3 14 1 -0.05
    3 14 -1 0.73
    2 -14 -1 0.13
    2 -14 -1 -0.7
    -2 -14 1 0.46
    2 14 -1 0.5
    -2 14 1 -0.28
    -2 14 1 0.56
    -2 14 1 -0.22
    2 14 -1 0.14
    -1 -14 1 0.7
    -1 -14 1 0.08
    1 -14 -1 -0.34
    -1 -14 1 -0.09
    1 14 -1 -0.15
    1 14 -1 0.26
    -1 14 1 -0.26
    -1 14 1 0.25
    1 14 -1 0.23
    -1 14 1 -0.15
    0 -14 1 0.67
    0 -14 1 1
    0 -14 -1 0.6
    0 -14 -1 1.57
    0 -14 1 0.43
    0 14 -1 1.3
    0 14 -1 0.8
    0 14 -1 0.69
    0 14 1 1.1
    0 14 1 0.58
    0 14 1 1.42
    1 -14 1 1.31
    1 -14 1 1.65
    -1 -14 -1 2.44
    -1 -14 -1 1.44
    -1 14 -1 1.63
    -1 14 -1 2.61
    -1 14 -1 1.41
    1 14 1 1.78
    1 14 1 1.68
    1 14 1 2.63
    2 -14 1 0.77
    -2 -14 -1 0.63
    -2 -14 -1 0.33
    2 -14 1 0.48
    -2 14 -1 0.92
    2 14 1 0.9
    2 14 1 0.78
    2 14 1 -0.18
    3 -14 1 0.13
    -3 -14 -1 -0.48
    -3 -14 -1 0.04
    -3 14 -1 0.26
    3 14 1 -0.34
    3 14 1 0.04
    4 -14 1 0.17
    -4 -14 -1 -0.47
    -4 14 -1 -0.03
    4 14 1 0.63
    4 14 1 0.49
    5 -14 1 0
    -5 -14 -1 0.79
    -5 14 -1 0.29
    5 14 1 -0.45
    5 14 1 0.9
    -6 -14 -1 0.61
    6 -14 1 0.14
    -6 14 -1 0.92
    6 14 1 -0.07
    -7 -14 -1 1.99
    7 -14 1 0.19
    -7 14 -1 -0.21
    7 14 1 0.28
    8 -14 1 0.08
    -8 -14 -1 0.51
    8 14 1 0.09
    -8 14 -1 0.19
    -9 -14 -1 -0.28
    9 -14 1 -0.18
    -9 14 -1 0.55
    9 14 1 0.33
    -9 -15 1 1.05
    9 -15 -1 0.03
    -9 15 1 -0.13
    9 15 -1 0.3
    -8 -15 1 -0.57
    8 -15 -1 -0.53
    8 15 -1 0.25
    -8 15 1 -0.53
    7 -15 -1 -0.09
    -7 -15 1 -0.96
    7 15 -1 0.15
    -7 15 1 -0.96
    -6 -15 1 1.48
    6 -15 -1 2.47
    -6 15 1 1.96
    6 15 -1 3.05
    -5 -15 1 1.32
    5 -15 -1 0.48
    5 15 -1 -0.01
    -5 15 1 0.01
    -4 -15 1 1.26
    -4 -15 1 1.01
    4 -15 -1 0.43
    -4 15 1 0.63
    4 15 -1 0.58
    3 -15 -1 -0.33
    -3 -15 1 0.35
    -3 15 1 -0.51
    3 15 -1 -0.31
    3 15 -1 0.21
    2 -15 -1 1.31
    2 -15 -1 2.6
    -2 -15 1 1.22
    -2 15 1 1.64
    2 15 -1 1.55
    -2 15 1 1.49
    2 15 -1 3.12
    2 15 -1 0.97
    -1 -15 1 0.9
    1 -15 -1 0.52
    -1 -15 1 1.64
    1 15 -1 0.31
    -1 15 1 0.77
    1 15 -1 1.17
    -1 15 1 0.32
    -1 15 1 1.36
    1 15 -1 1.96
    0 -15 1 0.04
    0 -15 1 -0.35
    0 -15 -1 -0.68
    0 -15 1 0.17
    0 -15 -1 -0.19
    0 15 1 -0.22
    0 15 -1 0.24
    0 15 1 0.02
    0 15 1 -0.4
    0 15 -1 0.71
    0 15 -1 -0.17
    1 -15 1 -0.01
    1 -15 1 0.04
    -1 -15 -1 0.48
    -1 -15 -1 -0.04
    1 15 1 0.42
    1 15 1 0.06
    -1 15 -1 -0.43
    -1 15 -1 0.54
    1 15 1 0.14
    -1 15 -1 -0.08
    -2 -15 -1 0.26
    2 -15 1 -0.48
    -2 -15 -1 -0.31
    2 15 1 0
    2 15 1 0.45
    -2 15 -1 0.13
    3 -15 1 0.27
    -3 -15 -1 -0.01
    -3 15 -1 0.21
    3 15 1 1.09
    3 15 1 0.07
    -4 -15 -1 1.09
    4 -15 1 0.17
    4 15 1 0.09
    4 15 1 0.43
    -4 15 -1 -0.68
    -5 -15 -1 0.41
    5 -15 1 0.01
    5 15 1 1.13
    -5 15 -1 0.37
    -6 -15 -1 1.8
    6 -15 1 0.55
    -6 15 -1 -0.27
    6 15 1 -0.15
    -7 -15 -1 1.11
    7 -15 1 0.43
    -7 15 -1 0.73
    7 15 1 0.42
    8 -15 1 0.48
    -8 -15 -1 3.66
    8 15 1 2.25
    -8 15 -1 -0.97
    9 -15 1 0.59
    -9 -15 -1 -0.06
    9 15 1 0.64
    -9 15 -1 0.01
    8 -16 -1 0.56
    -8 -16 1 0.68
    -8 16 1 -0.83
    8 16 -1 -0.67
    7 -16 -1 0.23
    -7 -16 1 0.77
    7 16 -1 1.54
    -7 16 1 0.43
    6 -16 -1 -0.85
    -6 -16 1 -0.96
    -6 16 1 1.09
    6 16 -1 1.21
    -5 -16 1 0.79
    5 -16 -1 0.33
    -5 16 1 0.71
    5 16 -1 -0.07
    -4 -16 1 0.03
    4 -16 -1 -0.13
    -4 16 1 -0.4
    4 16 -1 0.95
    -3 -16 1 0.45
    3 -16 -1 1.03
    -3 16 1 0.9
    -3 16 1 1.03
    3 16 -1 0.59
    2 -16 -1 -0.31
    -2 -16 1 0.4
    2 -16 -1 0.21
    2 16 -1 -0.36
    2 16 -1 -0.04
    -2 16 1 0.02
    -2 16 1 -0.33
    2 16 -1 0.1
    1 -16 -1 0.07
    -1 -16 1 0.13
    1 -16 -1 0.56
    -1 -16 1 -0.71
    1 16 -1 0.29
    1 16 -1 0.05
    -1 16 1 0.48
    -1 16 1 0.15
    -1 16 1 -0.2
    1 16 -1 -0.26
    0 -16 1 0.08
    0 -16 -1 0.23
    0 -16 1 0.16
    0 -16 1 0.27
    0 -16 -1 0.29
    0 16 -1 0.01
    0 16 1 -0.22
    0 16 -1 0.34
    0 16 1 0.24
    0 16 -1 0.36
    0 16 1 -0.19
    -1 -16 -1 -0.13
    1 -16 1 -0.02
    -1 -16 -1 -0.07
    1 -16 1 -0.5
    -1 16 -1 -0.44
    1 16 1 0.11
    -1 16 -1 0.68
    -1 16 -1 -0.2
    1 16 1 0.26
    -2 -16 -1 0.14
    2 -16 1 0.48
    2 16 1 -0.02
    -2 16 -1 -0.66
    -2 16 -1 0.03
    2 16 1 0.29
    -3 -16 -1 0.54
    3 -16 1 1
    3 16 1 0.12
    3 16 1 0.3
    -3 16 -1 0.68
    4 -16 1 -0.06
    -4 -16 -1 0.02
    4 16 1 0.03
    -4 16 -1 -0.29
    4 16 1 -0.35
    5 -16 1 0.63
    -5 -16 -1 -0.11
    5 16 1 0.53
    -5 16 -1 -0.02
    -6 -16 -1 0.15
    6 -16 1 -0.94
    6 16 1 0.14
    -6 16 -1 -0.83
    7 -16 1 -0.11
    -7 -16 -1 -0.72
    7 16 1 -0.82
    -7 16 -1 0.54
    -8 -16 -1 0.19
    8 -16 1 -0.64
    -8 16 -1 0.05
    8 16 1 -1.51
    8 -17 -1 0.54
    -8 -17 1 0.2
    8 17 -1 -0.14
    -8 17 1 0
    7 -17 -1 -1.17
    -7 -17 1 0.51
    -7 17 1 -0.07
    7 17 -1 1.37
    6 -17 -1 -0.02
    -6 -17 1 -0.48
    -6 17 1 -0.36
    6 17 -1 -0.18
    -5 -17 1 -1.05
    5 -17 -1 0.26
    5 17 -1 -0.24
    -5 17 1 -0.36
    4 -17 -1 0.08
    -4 -17 1 -0.26
    -4 17 1 -0.14
    4 17 -1 -0.03
    -3 -17 1 0.84
    3 -17 -1 0.74
    -3 17 1 0.67
    3 17 -1 0.07
    -3 17 1 0.26
    -2 -17 1 -0.29
    2 -17 -1 -0.19
    2 17 -1 -0.29
    -2 17 1 -0.54
    -2 17 1 0.02
    -1 -17 1 0.36
    -1 -17 1 0.73
    1 -17 -1 1.9
    1 17 -1 1.01
    -1 17 1 0.6
    -1 17 1 -0.08
    1 17 -1 1.84
    1 17 -1 0.32
    -1 17 1 0.15
    0 -17 1 -0.24
    0 -17 -1 -0.29
    0 -17 1 0.04
    0 -17 1 0.21
    0 17 -1 -0.11
    0 17 1 0.17
    0 17 1 -0.39
    0 17 -1 -0.08
    0 17 -1 -0.02
    -1 -17 -1 0.47
    1 -17 1 -0.08
    1 -17 1 -0.24
    -1 17 -1 1.06
    -1 17 -1 0.41
    1 17 1 -0.06
    1 17 1 0.66
    2 -17 1 -0.44
    -2 -17 -1 -0.35
    2 17 1 0.92
    -2 17 -1 -0.01
    -2 17 -1 -0.35
    2 17 1 -0.16
    -3 -17 -1 0.87
    3 -17 1 0.15
    -3 17 -1 -0.69
    3 17 1 0.37
    3 17 1 -0.54
    -4 -17 -1 0.15
    4 -17 1 0.02
    4 17 1 -0.26
    -4 17 -1 -0.22
    -5 -17 -1 -0.04
    5 -17 1 -0.56
    -5 17 -1 0.44
    5 17 1 0.36
    6 -17 1 1.24
    -6 -17 -1 -0.06
    -6 17 -1 -0.44
    6 17 1 0.88
    -7 -17 -1 2.31
    7 -17 1 -0.11
    -7 17 -1 0.26
    7 17 1 -0.71
    -7 -18 1 -0.17
    7 -18 -1 0.24
    7 18 -1 1.36
    -7 18 1 1.99
    6 -18 -1 0.42
    -6 -18 1 -0.89
    -6 18 1 2.7
    6 18 -1 0.58
    -5 -18 1 0.49
    5 -18 -1 0.88
    -5 18 1 0.36
    5 18 -1 0.45
    4 -18 -1 0.21
    -4 -18 1 0.84
    -4 18 1 -0.53
    -4 18 1 0.13
    4 18 -1 -0.24
    -3 -18 1 -0.37
    3 -18 -1 0.64
    3 18 -1 0.12
    -3 18 1 0.25
    -3 18 1 -0.09
    2 -18 -1 0.28
    -2 -18 1 0.58
    -2 18 1 1.26
    -2 18 1 0.96
    2 18 -1 1.03
    1 -18 -1 -0.07
    -1 -18 1 -0.38
    -1 -18 1 0.01
    -1 18 1 0.23
    1 18 -1 -0.35
    1 18 -1 -0.69
    0 -18 1 -0.66
    0 -18 1 0.26
    0 -18 -1 -1.11
    0 18 1 0.14
    0 18 -1 -0.6
    0 18 1 0.08
    0 18 -1 -0.09
    0 18 -1 0.58
    -1 -18 -1 0.59
    1 -18 1 -0.08
    -1 18 -1 0.19
    1 18 1 -0.18
    1 18 1 0.13
    -1 18 -1 0.52
    -2 -18 -1 -0.36
    2 -18 1 0.57
    2 18 1 1.05
    -2 18 -1 0.61
    -2 18 -1 -0.14
    2 18 1 -0.26
    3 -18 1 1.16
    -3 -18 -1 0.28
    -3 18 -1 -0.51
    3 18 1 1.78
    -4 -18 -1 2.04
    4 -18 1 0.27
    -4 18 -1 0.77
    4 18 1 0.42
    5 -18 1 0.95
    -5 -18 -1 -1.09
    5 18 1 0.09
    -5 18 -1 -0.68
    -6 -18 -1 0.59
    6 -18 1 -0.94
    -6 18 -1 0.17
    6 18 1 -0.56
    7 -18 1 -0.67
    -7 -18 -1 0.61
    7 18 1 -1.1
    -7 18 -1 0.98
    -6 -19 1 -0.93
    6 -19 -1 0.09
    -6 19 1 0.83
    6 19 -1 0.95
    -5 -19 1 -0.19
    5 -19 -1 0.69
    -5 19 1 0.27
    5 19 -1 -0.79
    -4 -19 1 -0.43
    4 -19 -1 0.04
    4 19 -1 0.12
    -4 19 1 0.36
    -4 19 1 0.17
    -3 -19 1 -0.52
    3 -19 -1 -0.15
    -3 19 1 0.04
    3 19 -1 -0.97
    -3 19 1 -0.24
    -2 -19 1 0.27
    2 -19 -1 0.42
    -2 19 1 0.19
    2 19 -1 0.83
    -1 -19 1 -0.67
    1 -19 -1 -0.5
    -1 19 1 -0.16
    1 19 -1 0.07
    0 -19 1 -0.5
    0 -19 1 0.94
    0 -19 -1 -0.55
    0 19 1 0.2
    0 19 1 -0.35
    0 19 -1 0.26
    -1 -19 -1 1.22
    1 -19 1 0.67
    1 19 1 0.29
    -1 19 -1 1.6
    1 19 1 0.89
    -1 19 -1 1.11
    -2 -19 -1 0.55
    2 -19 1 -0.44
    -2 19 -1 0
    -2 19 -1 -0.55
    2 19 1 0.03
    -3 -19 -1 -0.27
    3 -19 1 -1.13
    -3 19 -1 -0.51
    -3 19 -1 -0.75
    3 19 1 0.55
    4 -19 1 1.22
    -4 -19 -1 0.39
    -4 19 -1 0.8
    4 19 1 -1.32
    5 -19 1 2.3
    -5 -19 -1 1.08
    -5 19 -1 -0.27
    5 19 1 -0.12
    -6 -19 -1 -0.91
    6 -19 1 0.03
    -6 19 -1 -0.29
    6 19 1 -0.39
    -5 -20 1 0.58
    5 -20 -1 -0.12
    5 20 -1 0.58
    -5 20 1 -0.46
    -5 20 1 -0.77
    -4 -20 1 -0.08
    4 -20 -1 0.49
    -4 20 1 0.34
    4 20 -1 0.02
    3 -20 -1 -1.03
    -3 -20 1 -0.03
    -3 20 1 -0.2
    3 20 -1 -0.3
    -2 -20 1 0.91
    2 -20 -1 -0.14
    2 20 -1 -0.3
    -2 20 1 0.81
    1 -20 -1 0.06
    -1 -20 1 0.11
    1 20 -1 0.45
    -1 20 1 0.36
    0 -20 -1 0.67
    0 20 1 0.63
    -1 -20 -1 -0.54
    1 -20 1 0.28
    -1 20 -1 0.51
    1 20 1 -1.21
    1 20 1 -0.03
    -2 -20 -1 0.48
    2 -20 1 0.35
    -2 20 -1 2.31
    -2 20 -1 1.16
    2 20 1 0.66
    -3 -20 -1 1.22
    3 -20 1 -0.39
    -3 20 -1 0.37
    -3 20 -1 0.5
    3 20 1 -0.98
    4 -20 1 1.16
    -4 -20 -1 0.51
    4 20 1 -0.43
    -4 20 -1 1.31
    -4 20 -1 1.1
    3 -21 -1 0.36
    -3 -21 1 -0.62
    -3 21 1 2.04
    3 21 -1 -0.13
    2 -21 -1 0.06
    -2 21 1 -0.47
    2 21 -1 -0.28
    -1 21 1 -0.32
    0 21 1 -0.14
    -1 -21 -1 3.11
    1 -21 1 1.1
    1 21 1 0.37
    -2 -21 -1 -0.52
    2 -21 1 0.12
    2 21 1 -0.22
    -2 21 -1 1.11
    -3 -21 -1 1.27
    3 -21 1 0.59
    -3 21 -1 1.61
    3 21 1 -1.09
    -3 21 -1 1.98
    -13 0 2 19.01
    12 0 -2 17.56
    -12 0 2 15.57
    -11 0 2 33.45
    11 0 -2 37.5
    10 0 -2 7.94
    -10 0 2 12.36
    -9 0 2 61.25
    9 0 -2 56.08
    -8 0 2 136.02
    8 0 -2 155.35
    8 0 -2 143.49
    -7 0 2 8.75
    7 0 -2 7.64
    7 0 -2 5.77
    6 0 -2 283.17
    6 0 -2 285.94
    -6 0 2 297.23
    -5 0 2 37.3
    5 0 -2 42.89
    5 0 -2 41.81
    4 0 -2 48.63
    4 0 -2 45.19
    -4 0 2 45.13
    3 0 -2 31.51
    -3 0 2 28.66
    2 0 -2 352.75
    -2 0 2 362.21
    -1 0 2 7.62
    1 0 -2 8.71
    -1 0 2 7.12
    1 0 -2 8.26
    0 0 2 270.32
    0 0 -2 280.95
    -1 0 -2 227.38
    1 0 2 217
    -2 0 -2 365.68
    2 0 2 366.71
    -3 0 -2 1.32
    3 0 2 0.84
    -4 0 -2 100.08
    4 0 2 109.77
    -4 0 -2 104.07
    -5 0 -2 28.55
    -5 0 -2 32.25
    5 0 2 30.6
    -6 0 -2 34.81
    -6 0 -2 43.81
    6 0 2 35.23
    7 0 2 73.06
    -7 0 -2 66.37
    7 0 2 56.01
    -7 0 -2 74.21
    8 0 2 0.12
    -8 0 -2 -0.08
    9 0 2 16.37
    -9 0 -2 20
    10 0 2 14.11
    -10 0 -2 9.48
    11 0 2 21.36
    -12 0 -2 1.07
    12 0 2 -0.23
    -13 -1 2 2.44
    -13 1 2 3.79
    -12 -1 2 35.37
    12 -1 -2 38.08
    -12 1 2 38.49
    11 -1 -2 10.46
    -11 -1 2 17.54
    11 1 -2 17.17
    -11 1 2 15.85
    10 -1 -2 17.04
    -10 -1 2 19.5
    -10 1 2 15.8
    10 1 -2 16.32
    9 -1 -2 114.76
    -9 -1 2 117.46
    9 1 -2 99.17
    -9 1 2 116.69
    9 1 -2 122.52
    8 -1 -2 58.05
    -8 -1 2 50.84
    8 -1 -2 54.63
    -8 1 2 53.04
    8 1 -2 57.1
    8 1 -2 44.1
    -7 -1 2 52.02
    7 -1 -2 50.83
    7 -1 -2 53.69
    7 1 -2 56
    7 1 -2 51.45
    -7 1 2 51.3
    -6 -1 2 25.6
    6 -1 -2 22.15
    6 -1 -2 21.22
    6 1 -2 22.84
    6 1 -2 23.44
    -6 1 2 27.72
    5 -1 -2 299.21
    5 -1 -2 273.7
    -5 -1 2 266.87
    -5 1 2 280.93
    5 1 -2 280.17
    4 -1 -2 7.04
    -4 -1 2 6.63
    4 -1 -2 7.69
    4 1 -2 7.49
    -4 1 2 6.83
    3 -1 -2 243.63
    3 -1 -2 241.87
    -3 -1 2 264.44
    3 1 -2 227.91
    3 1 -2 265.52
    -3 1 2 249.03
    -2 -1 2 36.94
    2 -1 -2 37.32
    2 1 -2 33.88
    2 1 -2 39.34
    -2 1 2 35.7
    1 -1 -2 220.81
    -1 -1 2 249.03
    1 1 -2 230.94
    -1 1 2 251.14
    0 -1 2 42.18
    0 -1 -2 44.64
    0 1 2 40.74
    0 1 -2 41.83
    0 1 2 42.41
    -1 -1 -2 204.18
    1 -1 2 203.85
    -1 -1 -2 225.77
    -1 1 -2 190.28
    1 1 2 201.19
    -1 1 -2 208.38
    -2 -1 -2 1.14
    -2 -1 -2 1.67
    2 -1 2 1.25
    2 1 2 0.86
    -2 1 -2 0.96
    -2 1 -2 1.56
    3 -1 2 63.45
    -3 -1 -2 73.49
    3 1 2 67.73
    -3 1 -2 54.14
    -3 1 -2 57.83
    4 -1 2 111.53
    -4 -1 -2 116.32
    4 1 2 112.33
    -4 1 -2 105.15
    -4 1 -2 103.68
    -5 -1 -2 111.57
    5 -1 2 111.94
    -5 -1 -2 106.35
    -5 1 -2 110.59
    -5 1 -2 118.63
    5 1 2 107.12
    -6 -1 -2 14.26
    -6 -1 -2 11.29
    6 -1 2 12.22
    6 -1 2 13.21
    -6 1 -2 14.03
    6 1 2 12.23
    -6 1 -2 12.56
    -7 -1 -2 9.09
    7 -1 2 8.68
    -7 -1 -2 10.84
    7 -1 2 8.65
    7 1 2 4.02
    7 1 2 9.33
    -7 1 -2 5.52
    -8 -1 -2 38.68
    8 -1 2 38.7
    8 1 2 37.56
    -8 1 -2 44.81
    8 1 2 35.06
    9 -1 2 10.23
    -9 -1 -2 13.57
    -9 1 -2 10.96
    9 1 2 12.11
    10 -1 2 12.33
    -10 -1 -2 22.92
    10 1 2 21.09
    -10 1 -2 13.15
    -11 -1 -2 0.41
    11 -1 2 -0.21
    11 1 2 0.93
    -11 1 -2 0.34
    12 -1 2 18.95
    -12 -1 -2 14.76
    -12 1 -2 15.43
    12 1 2 8.87
    -13 -2 2 19.31
    13 -2 -2 15.51
    -13 2 2 19.74
    -12 -2 2 11.69
    12 -2 -2 10.07
    -12 2 2 12.53
    11 -2 -2 35
    -11 -2 2 29.46
    11 2 -2 27.98
    -11 2 2 27.53
    10 -2 -2 28.44
    -10 -2 2 23.95
    -10 2 2 23.4
    10 2 -2 25.09
    9 -2 -2 27.23
    -9 -2 2 27.85
    9 2 -2 28.01
    9 2 -2 34.08
    -9 2 2 25.44
    8 -2 -2 55.62
    -8 -2 2 46
    8 2 -2 50.06
    8 2 -2 59.66
    -8 2 2 51.02
    7 -2 -2 7.05
    7 -2 -2 6.81
    -7 -2 2 8.15
    -7 2 2 9.17
    7 2 -2 8.79
    6 -2 -2 159.81
    -6 -2 2 163.04
    6 -2 -2 168.87
    6 2 -2 158.03
    -6 2 2 157.19
    5 -2 -2 3.18
    5 -2 -2 3.67
    -5 -2 2 2.53
    5 2 -2 3.95
    5 2 -2 7.13
    -5 2 2 3.23
    4 -2 -2 110.05
    4 -2 -2 110.88
    -4 -2 2 117.94
    4 2 -2 109.7
    -4 2 2 105.13
    4 2 -2 124.21
    3 -2 -2 17.73
    3 -2 -2 17.36
    -3 -2 2 17.5
    -3 2 2 13.58
    3 2 -2 18.28
    3 2 -2 15.02
    2 -2 -2 525.57
    2 -2 -2 502.27
    -2 -2 2 496.58
    2 2 -2 481.94
    -2 2 2 504.62
    2 2 -2 491.05
    1 -2 -2 9.78
    -1 -2 2 10.67
    -1 2 2 10.73
    1 2 -2 9.47
    -1 2 2 9.66
    0 -2 2 169.49
    0 -2 -2 170.67
    0 -2 2 168.65
    0 2 -2 171.6
    0 2 2 158.81
    -1 -2 -2 224.8
    -1 -2 -2 238.8
    1 -2 2 239.1
    1 -2 2 239.59
    -1 2 -2 253.64
    1 2 2 242.59
    -1 2 -2 236.2
    -2 -2 -2 242.62
    -2 -2 -2 225.54
    2 -2 2 253.69
    2 2 2 242.26
    -2 2 -2 244.49
    -2 2 -2 239.54
    -3 -2 -2 16.12
    -3 -2 -2 17.04
    3 -2 2 15.38
    3 2 2 20.73
    -3 2 -2 14.08
    -3 2 -2 16.22
    -4 -2 -2 42.46
    4 -2 2 36.17
    4 2 2 34.63
    -4 2 -2 36.55
    -4 2 -2 41.42
    5 -2 2 28.85
    -5 -2 -2 31.68
    5 2 2 22.87
    -5 2 -2 28.1
    -5 2 -2 30.83
    -6 -2 -2 25.21
    -6 -2 -2 25.03
    6 -2 2 21.2
    6 -2 2 26.31
    -6 2 -2 27.8
    6 2 2 22.48
    -6 2 -2 24.18
    -7 -2 -2 57.18
    7 -2 2 41.48
    -7 -2 -2 42.47
    7 2 2 49.73
    -7 2 -2 49.98
    7 2 2 54.43
    -8 -2 -2 20
    8 -2 2 14.22
    -8 -2 -2 16.99
    -8 2 -2 17.7
    8 2 2 18.92
    8 2 2 25.4
    9 -2 2 33.89
    -9 -2 -2 34.32
    9 2 2 34.34
    -9 2 -2 27.28
    10 -2 2 1.82
    -10 -2 -2 2.88
    10 2 2 2.11
    -10 2 -2 3.05
    11 -2 2 19.06
    -11 -2 -2 16.31
    -11 2 -2 21.18
    11 2 2 17.97
    -12 -2 -2 0.72
    12 -2 2 0.21
    12 2 2 1.52
    -12 2 -2 -0.47
    -13 -3 2 3.09
    13 -3 -2 2.09
    -13 3 2 2.3
    -12 -3 2 20.24
    12 -3 -2 14.24
    -12 3 2 12.88
    -11 -3 2 20.17
    11 -3 -2 13.74
    -11 3 2 25.65
    10 -3 -2 14.9
    -10 -3 2 14.75
    10 3 -2 16.47
    10 3 -2 16.63
    -10 3 2 14.23
    -9 -3 2 28.79
    9 -3 -2 27.7
    -9 3 2 31.56
    9 3 -2 32.84
    -8 -3 2 20.81
    8 -3 -2 15.08
    -8 3 2 15.66
    8 3 -2 16.57
    -7 -3 2 32.59
    7 -3 -2 37.1
    7 -3 -2 39.78
    7 3 -2 38.23
    -7 3 2 37.44
    7 3 -2 38.69
    6 -3 -2 21.73
    6 -3 -2 21.32
    -6 -3 2 22.74
    -6 3 2 24.7
    6 3 -2 21.62
    6 3 -2 20.7
    5 -3 -2 132.37
    5 -3 -2 140.19
    -5 -3 2 141.23
    -5 3 2 132.82
    5 3 -2 151.21
    5 3 -2 148.01
    -4 -3 2 12.91
    4 -3 -2 10.97
    4 -3 -2 12.52
    4 3 -2 10.25
    4 3 -2 11.75
    -4 3 2 12.43
    3 -3 -2 229.17
    -3 -3 2 226.19
    3 -3 -2 215.34
    3 3 -2 211.2
    3 3 -2 216.59
    -3 3 2 224.41
    2 -3 -2 150.7
    2 -3 -2 160.81
    -2 -3 2 155.43
    2 3 -2 150.2
    2 3 -2 149.62
    -2 3 2 146.46
    1 -3 -2 135.37
    -1 -3 2 129.78
    -1 -3 2 130.1
    1 3 -2 124.02
    -1 3 2 127.4
    -1 3 2 119.74
    0 -3 -2 107.39
    0 -3 2 110.47
    0 -3 2 115.26
    0 3 -2 110.12
    0 3 2 107.65
    0 3 2 105.58
    1 -3 2 80.59
    1 -3 2 84.73
    -1 -3 -2 74.15
    -1 -3 -2 80.92
    -1 3 -2 82.57
    -1 3 -2 78.54
    1 3 2 83.12
    2 -3 2 9.68
    -2 -3 -2 9.64
    -2 -3 -2 8.64
    2 3 2 7.96
    -2 3 -2 10.39
    -2 3 -2 8.7
    3 -3 2 53.48
    -3 -3 -2 54.43
    -3 -3 -2 53.45
    3 3 2 58.6
    -3 3 -2 59.57
    -3 3 -2 54.45
    -4 -3 -2 137.62
    4 -3 2 143.57
    -4 -3 -2 143.47
    4 3 2 143.29
    -4 3 -2 142.05
    -4 3 -2 146.7
    5 -3 2 41.72
    -5 -3 -2 46.27
    -5 3 -2 43.14
    5 3 2 44.21
    -5 3 -2 51.91
    6 -3 2 34.54
    -6 -3 -2 38.62
    6 -3 2 36.02
    6 3 2 36.94
    -6 3 -2 43.47
    -7 -3 -2 35.4
    7 -3 2 31.81
    -7 -3 -2 38.98
    7 3 2 35.91
    -7 3 -2 33.25
    8 -3 2 30.34
    -8 -3 -2 20.77
    -8 -3 -2 24.66
    8 3 2 33.81
    8 3 2 29.18
    -8 3 -2 24.93
    -9 -3 -2 4.94
    9 -3 2 3.6
    9 3 2 4.92
    9 3 2 3.49
    -9 3 -2 2.67
    -10 -3 -2 30.56
    10 -3 2 20.17
    10 3 2 21.48
    -10 3 -2 21.84
    -11 -3 -2 -0.65
    11 -3 2 -0.6
    -11 3 -2 0.65
    11 3 2 0.33
    12 -3 2 14.31
    -12 -3 -2 12.97
    -12 3 -2 18.5
    12 3 2 8.35
    12 -4 -2 8.02
    -12 -4 2 7.74
    -12 4 2 7.28
    11 -4 -2 9.27
    -11 -4 2 9.99
    -11 4 2 12.02
    10 -4 -2 8.18
    -10 -4 2 8.39
    -10 4 2 12.92
    9 -4 -2 9.07
    -9 -4 2 11.44
    -9 4 2 13
    9 4 -2 14.63
    9 4 -2 12.87
    -8 -4 2 20.35
    8 -4 -2 19.74
    -8 4 2 16.15
    8 4 -2 15.83
    8 4 -2 17.69
    7 -4 -2 1.14
    -7 -4 2 2.03
    -7 4 2 3.61
    7 4 -2 2.43
    7 4 -2 2.41
    6 -4 -2 68.59
    -6 -4 2 68.23
    6 -4 -2 68.76
    6 4 -2 75
    6 4 -2 67.1
    -6 4 2 74.56
    -5 -4 2 1.85
    5 -4 -2 2.21
    5 -4 -2 1.83
    5 4 -2 1.74
    5 4 -2 2.39
    -5 4 2 1.47
    -4 -4 2 114.26
    4 -4 -2 138.73
    -4 -4 2 122.99
    4 -4 -2 127.58
    -4 4 2 132.61
    4 4 -2 110.28
    4 4 -2 132.79
    3 -4 -2 1.67
    -3 -4 2 1.55
    3 -4 -2 1.41
    -3 -4 2 1.06
    3 4 -2 2.57
    3 4 -2 1.26
    -3 4 2 1.06
    2 -4 -2 34.82
    2 -4 -2 37.14
    -2 -4 2 35.12
    -2 4 2 37.32
    2 4 -2 34.57
    2 4 -2 37.23
    1 -4 -2 5.58
    -1 -4 2 4.21
    -1 -4 2 5.44
    -1 4 2 5.12
    -1 4 2 4.41
    1 4 -2 3.69
    0 -4 -2 117.3
    0 -4 2 130.07
    0 4 -2 116.23
    0 4 2 117.84
    0 4 2 114.53
    1 -4 2 88.22
    -1 -4 -2 90.97
    -1 -4 -2 85.72
    1 -4 2 93.77
    -1 4 -2 91.68
    -1 4 -2 87.05
    1 4 2 86.36
    2 -4 2 119.64
    -2 -4 -2 128.18
    -2 -4 -2 143.1
    -2 4 -2 126.77
    -2 4 -2 118.5
    2 4 2 125.32
    -3 -4 -2 33.19
    3 -4 2 33.54
    -3 -4 -2 27.97
    -3 4 -2 34.55
    -3 4 -2 30.75
    3 4 2 32.2
    -4 -4 -2 72.72
    4 -4 2 68.88
    -4 -4 -2 63.82
    4 4 2 63.23
    -4 4 -2 66.5
    -4 4 -2 70.12
    5 -4 2 47.02
    -5 -4 -2 39.44
    -5 -4 -2 43.9
    5 -4 2 35.32
    -5 4 -2 48.87
    5 4 2 45.12
    -5 4 -2 42.2
    -6 -4 -2 22.87
    6 -4 2 25.75
    -6 4 -2 23.33
    6 4 2 23.96
    -7 -4 -2 30.31
    7 -4 2 31.18
    7 4 2 34.81
    7 4 2 36.44
    -7 4 -2 32.84
    8 -4 2 13.17
    -8 -4 -2 9.46
    -8 4 -2 14.64
    8 4 2 14.49
    -9 -4 -2 31.28
    9 -4 2 40.68
    -9 -4 -2 29.83
    9 4 2 37.5
    -9 4 -2 30.92
    10 -4 2 4.27
    -10 -4 -2 5.15
    -10 4 -2 2
    10 4 2 5.01
    11 -4 2 25.44
    -11 -4 -2 22.37
    -11 4 -2 18.67
    11 4 2 18.21
    12 -4 2 -0.06
    12 4 2 0.17
    -12 4 -2 0.47
    -12 -5 2 3.04
    12 -5 -2 6
    -12 5 2 4.13
    11 -5 -2 4.65
    -11 -5 2 4.82
    -11 5 2 4.98
    10 -5 -2 8.42
    -10 -5 2 7.21
    10 5 -2 8.81
    -10 5 2 7.04
    -9 -5 2 12.41
    9 -5 -2 14.5
    -9 5 2 15.34
    9 5 -2 16.13
    9 5 -2 14.12
    -8 -5 2 6.79
    8 -5 -2 6.81
    8 5 -2 8.95
    -8 5 2 4.28
    8 5 -2 5.95
    -7 -5 2 49.3
    7 -5 -2 41.9
    7 5 -2 47.52
    7 5 -2 49.21
    -7 5 2 47.85
    -6 -5 2 5.7
    6 -5 -2 3.1
    6 -5 -2 3.43
    -6 -5 2 3.84
    6 5 -2 5.3
    6 5 -2 3.65
    -6 5 2 4.35
    5 -5 -2 2.09
    -5 -5 2 3.93
    -5 -5 2 2.64
    5 -5 -2 2.75
    -5 5 2 2.21
    5 5 -2 3.72
    5 5 -2 2.86
    4 -5 -2 0.14
    -4 -5 2 0.42
    4 -5 -2 0.1
    -4 -5 2 0.16
    4 5 -2 0.4
    -4 5 2 -0.25
    4 5 -2 0.11
    -3 -5 2 139.52
    3 -5 -2 135.81
    3 -5 -2 142.43
    -3 -5 2 129.43
    3 5 -2 143.34
    3 5 -2 132.66
    -3 5 2 135.7
    -2 -5 2 0.22
    2 -5 -2 0.09
    2 -5 -2 -0.14
    -2 -5 2 0.08
    2 5 -2 -0.05
    -2 5 2 0.04
    2 5 -2 0.86
    1 -5 -2 149.88
    -1 -5 2 152.23
    -1 -5 2 153.5
    1 5 -2 150.69
    -1 5 2 150.36
    -1 5 2 142.74
    1 5 -2 149.46
    0 -5 -2 16.46
    0 -5 -2 17.25
    0 -5 2 17.47
    0 -5 -2 18.04
    0 5 2 15.72
    0 5 2 15.41
    0 5 -2 20.76
    1 -5 2 40.55
    -1 -5 -2 41.56
    -1 -5 -2 41.9
    1 -5 2 44.38
    1 5 2 37.45
    -1 5 -2 41.14
    -1 5 -2 40
    -2 -5 -2 125.66
    2 -5 2 134.13
    -2 -5 -2 131.49
    -2 5 -2 124.12
    -2 5 -2 131.58
    2 5 2 126.72
    -3 -5 -2 65.88
    3 -5 2 60.48
    -3 -5 -2 64.84
    -3 5 -2 65.26
    -3 5 -2 66.31
    3 5 2 67.62
    4 -5 2 2.3
    -4 -5 -2 2.96
    -4 -5 -2 2.46
    4 5 2 4.34
    -4 5 -2 3.98
    -5 -5 -2 25.56
    5 -5 2 23.48
    -5 -5 -2 25.2
    -5 5 -2 28.5
    5 5 2 26.42
    -6 -5 -2 55.74
    -6 -5 -2 59.4
    6 -5 2 61.62
    -6 5 -2 56.2
    6 5 2 62.85
    7 -5 2 47.81
    -7 -5 -2 41.76
    -7 5 -2 52.26
    7 5 2 50.48
    7 5 2 49.87
    -8 -5 -2 25.47
    8 -5 2 23.35
    8 5 2 26.57
    8 5 2 23.26
    -8 5 -2 23.51
    9 -5 2 2.82
    -9 -5 -2 2.41
    9 5 2 2.34
    9 5 2 2.68
    -9 5 -2 3.68
    -10 -5 -2 26.57
    10 -5 2 35.43
    10 5 2 31.93
    -10 5 -2 38.47
    11 -5 2 1.89
    11 5 2 1.74
    -11 5 -2 2.74
    12 -5 2 20.81
    12 5 2 23.11
    -12 5 -2 25.86
    -12 -6 2 0.52
    12 -6 -2 1.21
    -12 6 2 0.96
    -11 -6 2 7.59
    11 -6 -2 10
    11 6 -2 6.18
    -11 6 2 7.82
    10 -6 -2 4.42
    -10 -6 2 5.91
    10 6 -2 6.21
    -10 6 2 2.67
    -9 -6 2 1.25
    9 -6 -2 2.7
    -9 6 2 2.78
    9 6 -2 5.61
    -8 -6 2 6.8
    8 -6 -2 8.66
    8 6 -2 10.39
    8 6 -2 6.63
    -8 6 2 5.31
    7 -6 -2 8.11
    -7 -6 2 5.83
    7 6 -2 10.96
    7 6 -2 6.41
    -7 6 2 7.84
    6 -6 -2 59
    -6 -6 2 64.82
    -6 -6 2 65.12
    6 6 -2 66.49
    -6 6 2 60.92
    6 6 -2 64.19
    -5 -6 2 3.42
    -5 -6 2 3.92
    5 -6 -2 4.89
    5 -6 -2 3
    -5 6 2 3.49
    5 6 -2 3.51
    5 6 -2 2.43
    -4 -6 2 71.81
    4 -6 -2 87.37
    4 -6 -2 80.21
    -4 -6 2 75.53
    4 6 -2 74.63
    -4 6 2 89.02
    4 6 -2 67.71
    -3 -6 2 10.05
    -3 -6 2 7.61
    3 -6 -2 9.8
    3 -6 -2 10.59
    3 6 -2 9.76
    3 6 -2 9.19
    -3 6 2 7.55
    2 -6 -2 5.73
    -2 -6 2 5.84
    2 -6 -2 5.64
    -2 -6 2 7.1
    2 6 -2 5.18
    -2 6 2 5.48
    2 6 -2 5.14
    1 -6 -2 72.73
    -1 -6 2 77.37
    -1 -6 2 76.54
    -1 -6 2 69.12
    1 6 -2 69.8
    -1 6 2 61.05
    -1 6 2 73.48
    1 6 -2 74.64
    0 -6 -2 127
    0 -6 -2 134.36
    0 -6 -2 129.41
    0 -6 2 128.39
    0 6 2 132.85
    0 6 2 122.61
    0 6 -2 133.12
    1 -6 2 0.14
    1 -6 2 0.45
    -1 -6 -2 0.24
    -1 -6 -2 0.27
    1 6 2 0.6
    -1 6 -2 0.02
    -1 6 -2 0.36
    -2 -6 -2 68.44
    2 -6 2 66.01
    -2 -6 -2 71.88
    2 6 2 66.89
    -2 6 -2 69.95
    -2 6 -2 72.71
    3 -6 2 9.85
    -3 -6 -2 9.07
    -3 -6 -2 9.26
    -3 6 -2 9.29
    -3 6 -2 6.64
    3 6 2 5.72
    4 -6 2 121.87
    -4 -6 -2 133.46
    -4 -6 -2 130.53
    4 6 2 127.42
    -4 6 -2 132.33
    -5 -6 -2 35.63
    5 -6 2 31.51
    -5 -6 -2 40.11
    5 6 2 33.56
    -5 6 -2 35.14
    -6 -6 -2 22.18
    6 -6 2 24.67
    -6 -6 -2 18.95
    -6 6 -2 22.1
    6 6 2 19.56
    7 -6 2 29.62
    -7 -6 -2 34.76
    -7 -6 -2 24.72
    7 6 2 31.03
    -7 6 -2 26.23
    7 6 2 27.51
    -8 -6 -2 4.06
    -8 -6 -2 5.93
    8 -6 2 7.12
    -8 6 -2 5.36
    8 6 2 7.3
    8 6 2 9.13
    9 -6 2 39.91
    -9 -6 -2 41.98
    9 6 2 35.37
    -9 6 -2 42.09
    9 6 2 47.54
    10 -6 2 5.71
    -10 6 -2 6.86
    10 6 2 9.95
    10 6 2 5.44
    11 -6 2 18.17
    11 6 2 15.25
    -11 6 -2 17.6
    -12 -7 2 4.68
    12 -7 -2 3.34
    -12 7 2 2.82
    11 -7 -2 2.57
    -11 -7 2 3.85
    -11 7 2 3.05
    11 7 -2 1.62
    10 -7 -2 13.97
    -10 -7 2 9.93
    -10 7 2 14.8
    10 7 -2 9
    -9 -7 2 13.2
    9 -7 -2 19.07
    -9 7 2 13.37
    9 7 -2 18.05
    8 -7 -2 8.93
    -8 -7 2 5.37
    -8 7 2 6.35
    8 7 -2 6.37
    -7 -7 2 32.85
    -7 -7 2 41.66
    7 -7 -2 33.86
    7 7 -2 33.01
    7 7 -2 29.07
    -7 7 2 40.76
    -6 -7 2 13.58
    6 -7 -2 11.36
    -6 -7 2 11.67
    6 7 -2 12.57
    -6 7 2 9
    6 7 -2 16.33
    -5 -7 2 12.12
    5 -7 -2 11.09
    5 -7 -2 12.27
    -5 -7 2 9.22
    5 7 -2 12.61
    -5 7 2 12.45
    5 7 -2 11.05
    -4 -7 2 3.13
    4 -7 -2 1.51
    -4 -7 2 2.88
    4 -7 -2 2.64
    -4 7 2 0.65
    4 7 -2 0.96
    4 7 -2 0.9
    3 -7 -2 88.18
    -3 -7 2 96.98
    -3 -7 2 82.57
    3 -7 -2 90.46
    3 7 -2 92.87
    -3 7 2 95.67
    3 7 -2 81.13
    2 -7 -2 0.48
    2 -7 -2 0.59
    -2 -7 2 0.74
    -2 -7 2 1.56
    2 7 -2 1.57
    -2 7 2 0.24
    2 7 -2 0.85
    -1 -7 2 274.02
    -1 -7 2 236.9
    -1 -7 2 235.52
    1 -7 -2 243.87
    -1 7 2 238
    1 7 -2 235.49
    1 7 -2 242.91
    -1 7 2 239.55
    0 -7 -2 0.07
    0 -7 -2 -0.03
    0 -7 2 0.25
    0 -7 -2 0.15
    0 7 2 0.25
    0 7 2 0.46
    0 7 -2 0.07
    -1 -7 -2 61.3
    1 -7 2 63.28
    -1 -7 -2 66.79
    1 -7 2 62.1
    -1 7 -2 65.17
    1 7 2 62.05
    -1 7 -2 62.64
    2 -7 2 24.23
    -2 -7 -2 26.95
    -2 -7 -2 27.08
    2 7 2 25.81
    -2 7 -2 25.2
    -2 7 -2 28.61
    -3 -7 -2 92.18
    3 -7 2 107.84
    -3 -7 -2 99.23
    -3 7 -2 98.6
    -3 7 -2 100.84
    3 7 2 92.9
    4 -7 2 21.62
    -4 -7 -2 21.47
    -4 -7 -2 15.82
    4 7 2 14.1
    -4 7 -2 16.89
    5 -7 2 26.09
    -5 -7 -2 26.95
    -5 -7 -2 30.24
    -5 7 -2 24.68
    5 7 2 27.98
    -6 -7 -2 41.1
    -6 -7 -2 42.45
    6 -7 2 38.69
    6 7 2 42.73
    -6 7 -2 35.92
    -7 -7 -2 33.81
    7 -7 2 30.28
    -7 -7 -2 36.93
    -7 7 -2 29.72
    7 7 2 31.42
    7 7 2 35.5
    -8 -7 -2 19.24
    8 -7 2 21.82
    -8 -7 -2 22.4
    8 7 2 26.22
    8 7 2 22.05
    -8 7 -2 21.38
    9 -7 2 8.75
    -9 -7 -2 7.33
    9 7 2 7.42
    9 7 2 6.32
    -9 7 -2 8.19
    10 -7 2 24.01
    -10 -7 -2 28.73
    -10 7 -2 27.65
    10 7 2 23.67
    10 7 2 18.02
    11 -7 2 4.14
    -11 7 -2 1.8
    12 -8 -2 3.83
    -12 -8 2 0.78
    -12 8 2 2.38
    12 8 -2 1.77
    -11 -8 2 12.31
    11 -8 -2 8.29
    -11 8 2 15.38
    11 8 -2 13.99
    -10 -8 2 3.6
    10 -8 -2 7.09
    -10 8 2 4.35
    10 8 -2 6.79
    9 -8 -2 9.62
    -9 -8 2 8.43
    -9 8 2 10.07
    9 8 -2 14.49
    -8 -8 2 17.1
    8 -8 -2 16.89
    8 8 -2 15.52
    -8 8 2 16.55
    -7 -8 2 21.32
    7 -8 -2 20.33
    -7 -8 2 16.37
    7 8 -2 24.74
    -7 8 2 18.56
    7 8 -2 20.26
    -6 -8 2 33.69
    -6 -8 2 33.54
    6 -8 -2 32.98
    6 8 -2 32.74
    6 8 -2 33.09
    -6 8 2 30.67
    -5 -8 2 11.07
    5 -8 -2 7.35
    -5 -8 2 7.2
    5 -8 -2 8.4
    5 8 -2 8.98
    5 8 -2 8.5
    -5 8 2 6.98
    4 -8 -2 159.38
    -4 -8 2 164.15
    4 -8 -2 166.45
    -4 -8 2 160.69
    4 8 -2 155.82
    4 8 -2 169.07
    -4 8 2 180
    -3 -8 2 19.2
    -3 -8 2 14.61
    3 -8 -2 16.38
    3 -8 -2 15.62
    3 8 -2 15.68
    3 8 -2 14.69
    -3 8 2 15.86
    2 -8 -2 26.35
    -2 -8 2 28.52
    2 -8 -2 29.21
    -2 -8 2 33.71
    2 8 -2 28.2
    2 8 -2 28.61
    -2 8 2 26.67
    -1 -8 2 9.82
    -1 -8 2 8.05
    -1 -8 2 8.06
    1 -8 -2 10.32
    1 8 -2 9.29
    -1 8 2 9.15
    1 8 -2 11.66
    -1 8 2 9.98
    0 -8 -2 125.49
    0 -8 -2 118.96
    0 -8 -2 121.21
    0 -8 2 121.56
    0 8 -2 131.13
    0 8 2 125.44
    0 8 -2 128.58
    0 8 2 125.83
    -1 -8 -2 1.29
    1 -8 2 1.45
    1 -8 2 0.38
    -1 -8 -2 1.41
    -1 8 -2 0.48
    1 8 2 0.67
    -1 8 -2 0.75
    2 -8 2 140.16
    -2 -8 -2 135.39
    -2 -8 -2 152.04
    -2 8 -2 142.26
    2 8 2 144.82
    -2 8 -2 149.25
    -3 -8 -2 9.68
    3 -8 2 10.01
    -3 -8 -2 11.96
    -3 8 -2 10.93
    -3 8 -2 9.97
    3 8 2 11.5
    -4 -8 -2 72.07
    -4 -8 -2 69.24
    4 -8 2 68.66
    4 8 2 66.87
    -4 8 -2 65.22
    -5 -8 -2 14.86
    5 -8 2 15.06
    -5 -8 -2 15.9
    -5 8 -2 13.5
    5 8 2 15.36
    6 -8 2 40.02
    -6 -8 -2 35.81
    -6 -8 -2 39.26
    6 8 2 33.53
    -6 8 -2 41.95
    -7 -8 -2 34.16
    7 -8 2 27.45
    -7 -8 -2 30.65
    7 8 2 34.03
    7 8 2 36.26
    -7 8 -2 32.44
    8 -8 2 12.78
    -8 -8 -2 7.42
    8 8 2 10.64
    8 8 2 9.83
    -8 8 -2 10.79
    9 -8 2 23.96
    -9 -8 -2 25.96
    9 8 2 23.61
    -9 8 -2 35.53
    9 8 2 22.98
    -10 -8 -2 10.76
    10 -8 2 9.67
    -10 8 -2 7.92
    10 8 2 14.09
    10 8 2 9.11
    11 -8 2 13.09
    -11 8 -2 18.42
    11 8 2 14.39
    12 -9 -2 7.21
    12 9 -2 9.67
    -12 9 2 13.56
    11 -9 -2 9.05
    -11 -9 2 3.83
    -11 9 2 4.97
    11 9 -2 4.05
    10 -9 -2 18.96
    -10 -9 2 21.98
    10 9 -2 25.54
    -10 9 2 14.99
    -9 -9 2 18.18
    9 -9 -2 25.64
    -9 9 2 17.86
    9 9 -2 17.45
    -8 -9 2 22.89
    8 -9 -2 25.38
    8 9 -2 27.63
    -8 9 2 27.35
    -7 -9 2 42.61
    -7 -9 2 40.15
    7 -9 -2 39.46
    7 9 -2 43.01
    -7 9 2 38.38
    -6 -9 2 25.3
    6 -9 -2 11.12
    -6 -9 2 23.21
    -6 9 2 19.37
    6 9 -2 19.17
    6 9 -2 13.17
    5 -9 -2 41.37
    -5 -9 2 56.51
    -5 -9 2 53.58
    5 9 -2 47.19
    -5 9 2 57.52
    5 9 -2 55.36
    -4 -9 2 8.95
    -4 -9 2 13.54
    4 -9 -2 11.83
    4 -9 -2 12.19
    -4 9 2 11.94
    4 9 -2 12.69
    4 9 -2 11.43
    -3 -9 2 106.23
    3 -9 -2 116.42
    -3 -9 2 93.55
    3 -9 -2 107.98
    3 9 -2 105.89
    3 9 -2 110.84
    -3 9 2 104.36
    2 -9 -2 5.03
    2 -9 -2 5.94
    -2 -9 2 6.06
    -2 -9 2 6.47
    2 9 -2 6.46
    -2 9 2 6.8
    2 9 -2 8.49
    1 -9 -2 245.37
    -1 -9 2 229.92
    -1 -9 2 240.79
    -1 -9 2 229.35
    1 9 -2 244.12
    1 9 -2 245.19
    -1 9 2 240
    -1 9 2 241.51
    0 -9 -2 2.7
    0 -9 -2 1.59
    0 -9 2 2.68
    0 -9 -2 1.81
    0 9 2 1.95
    0 9 2 2.04
    0 9 -2 1.89
    0 9 -2 1.96
    1 -9 2 118.68
    -1 -9 -2 102.29
    1 -9 2 104.16
    -1 -9 -2 101.43
    -1 9 -2 100.21
    1 9 2 98.16
    1 9 2 101.79
    -1 9 -2 105.38
    2 -9 2 7
    -2 -9 -2 6.08
    -2 -9 -2 6.54
    -2 9 -2 9.18
    -2 9 -2 8.08
    2 9 2 7.32
    -3 -9 -2 76.39
    3 -9 2 68.11
    -3 -9 -2 86.68
    3 9 2 71.91
    -3 9 -2 69.66
    -3 9 -2 70.11
    -4 -9 -2 26.24
    -4 -9 -2 24.79
    4 -9 2 27.53
    -4 9 -2 21.9
    4 9 2 22.47
    5 -9 2 65.54
    -5 -9 -2 69.85
    -5 -9 -2 61.66
    -5 9 -2 58.01
    5 9 2 60.15
    -6 -9 -2 25.49
    6 -9 2 23.98
    -6 -9 -2 28.31
    6 9 2 25.03
    -6 9 -2 31.68
    7 -9 2 19.71
    -7 -9 -2 24.29
    7 9 2 26.76
    -7 9 -2 23.49
    7 9 2 28.29
    -8 -9 -2 18.57
    8 -9 2 17.4
    8 9 2 10.71
    8 9 2 19.35
    -8 9 -2 15.5
    9 -9 2 7.17
    -9 -9 -2 6.86
    -9 9 -2 10.83
    9 9 2 5.23
    9 9 2 4.8
    10 -9 2 21.42
    -10 -9 -2 18.95
    -10 9 -2 18.92
    10 9 2 20.22
    11 -9 2 0.05
    -11 9 -2 -0.96
    11 9 2 0.84
    11 -10 -2 21.68
    -11 10 2 25.97
    11 10 -2 26.39
    10 -10 -2 12.95
    -10 -10 2 11.93
    -10 10 2 12.16
    10 10 -2 9.05
    9 -10 -2 16.6
    -9 -10 2 15.86
    -9 10 2 21.39
    9 10 -2 22.98
    -8 -10 2 22.55
    8 -10 -2 22.81
    -8 -10 2 27.54
    -8 10 2 22.99
    8 10 -2 28.93
    -7 -10 2 20.81
    7 -10 -2 20.45
    -7 -10 2 25.49
    -7 10 2 23.4
    7 10 -2 20.25
    6 -10 -2 88.74
    -6 -10 2 76.93
    -6 -10 2 89
    6 10 -2 89.86
    -6 10 2 77.01
    -5 -10 2 20.66
    5 -10 -2 19.83
    -5 -10 2 22.31
    5 10 -2 20.63
    5 10 -2 17
    -5 10 2 23.12
    -4 -10 2 97.13
    4 -10 -2 102.19
    4 -10 -2 112.42
    -4 -10 2 104.45
    4 10 -2 117.47
    -4 10 2 112.28
    4 10 -2 99.6
    -3 -10 2 12.35
    -3 -10 2 9.54
    3 -10 -2 10.25
    3 -10 -2 12.19
    -3 10 2 10.64
    3 10 -2 10.42
    3 10 -2 11.58
    2 -10 -2 140.12
    2 -10 -2 144.76
    -2 -10 2 146.24
    -2 -10 2 140.53
    -2 10 2 142.42
    2 10 -2 137.42
    2 10 -2 139.55
    1 -10 -2 2.34
    1 -10 -2 1.63
    -1 -10 2 3.09
    -1 -10 2 1.12
    -1 -10 2 3.16
    1 10 -2 0.72
    -1 10 2 2.34
    -1 10 2 2.4
    1 10 -2 2.29
    0 -10 2 107.78
    0 -10 2 107.88
    0 -10 -2 98.46
    0 -10 -2 104.01
    0 -10 -2 103.16
    0 10 2 108.72
    0 10 -2 109.16
    0 10 -2 106.48
    0 10 2 104.59
    1 -10 2 17.82
    -1 -10 -2 18.02
    1 -10 2 16.34
    -1 -10 -2 13.46
    1 10 2 20.48
    1 10 2 17.92
    -1 10 -2 15.96
    -1 10 -2 17.74
    2 -10 2 137.59
    -2 -10 -2 128.63
    -2 -10 -2 131.57
    2 10 2 135.68
    -2 10 -2 139.94
    -2 10 -2 136.47
    3 -10 2 11.25
    -3 -10 -2 14.86
    -3 -10 -2 12.94
    3 10 2 9.78
    -3 10 -2 11.69
    -4 -10 -2 64.47
    4 -10 2 72.04
    -4 -10 -2 73.43
    4 10 2 73.38
    -4 10 -2 58.43
    5 -10 2 11.11
    -5 -10 -2 10.63
    -5 -10 -2 14.55
    5 10 2 14.64
    -5 10 -2 14.31
    -6 -10 -2 39.61
    6 -10 2 33.68
    6 10 2 33.39
    -6 10 -2 28.3
    -7 -10 -2 31.73
    7 -10 2 24.02
    7 10 2 22.83
    -7 10 -2 24.13
    7 10 2 30.28
    -8 -10 -2 13.25
    8 -10 2 10.81
    -8 10 -2 6.8
    8 10 2 15.65
    8 10 2 11.97
    9 -10 2 21.51
    -9 -10 -2 26.02
    9 10 2 25.5
    -9 10 -2 20.07
    9 10 2 28
    -10 -10 -2 2.7
    10 -10 2 2.13
    -10 10 -2 1.07
    10 10 2 1.33
    -11 -10 -2 7.24
    11 -10 2 9.98
    11 10 2 12.99
    -11 10 -2 5.8
    11 -11 -2 14.83
    11 11 -2 9.39
    -11 11 2 9.49
    10 -11 -2 16.05
    -10 11 2 17.49
    10 11 -2 19.94
    -9 -11 2 25.67
    9 -11 -2 26.07
    9 11 -2 26.53
    -9 11 2 31.45
    -8 -11 2 32.96
    8 -11 -2 29.95
    -8 -11 2 32.24
    8 11 -2 32.67
    -8 11 2 27.8
    -7 -11 2 44.51
    -7 -11 2 42.84
    7 -11 -2 43.55
    -7 11 2 47.92
    7 11 -2 42.92
    -6 -11 2 16.34
    -6 -11 2 12.47
    6 -11 -2 14.23
    -6 11 2 17.04
    6 11 -2 16.22
    5 -11 -2 113.56
    -5 -11 2 123.64
    -5 -11 2 110.9
    5 11 -2 124.67
    5 11 -2 113.46
    -5 11 2 118.31
    4 -11 -2 4.16
    -4 -11 2 3.37
    -4 -11 2 4.7
    4 -11 -2 5.66
    -4 11 2 2.55
    4 11 -2 3.72
    4 11 -2 1.35
    3 -11 -2 116.23
    -3 -11 2 90.98
    -3 -11 2 109.83
    3 -11 -2 119
    3 11 -2 100.12
    -3 11 2 125.39
    3 11 -2 115.96
    -2 -11 2 0.05
    2 -11 -2 0.29
    -2 -11 2 -0.24
    2 -11 -2 0.26
    2 11 -2 0.03
    -2 11 2 -0.1
    -2 11 2 0.39
    2 11 -2 0.95
    1 -11 -2 151.88
    -1 -11 2 147.1
    -1 -11 2 139.22
    -1 -11 2 152.42
    1 -11 -2 140.31
    1 11 -2 143.41
    -1 11 2 146.36
    -1 11 2 147.25
    1 11 -2 149.44
    0 -11 -2 7.08
    0 -11 2 7.14
    0 -11 2 8.77
    0 -11 -2 5.31
    0 -11 -2 7.27
    0 -11 2 8.63
    0 11 -2 7.97
    0 11 2 7.9
    0 11 2 6.42
    0 11 -2 8.6
    1 -11 2 119.23
    -1 -11 -2 121.59
    1 -11 2 125.35
    -1 -11 -2 113.26
    1 11 2 110.86
    -1 11 -2 121.15
    1 11 2 128.08
    -1 11 -2 126.37
    -2 -11 -2 8.29
    -2 -11 -2 10.06
    2 -11 2 6.8
    2 11 2 11.61
    -2 11 -2 10.38
    -2 11 -2 12.16
    3 -11 2 78.24
    -3 -11 -2 76.32
    -3 -11 -2 76.87
    -3 11 -2 79.11
    3 11 2 68.57
    -4 -11 -2 41.09
    4 -11 2 46.42
    -4 -11 -2 50.01
    4 11 2 48.86
    -4 11 -2 51.48
    5 -11 2 34.7
    -5 -11 -2 51.7
    -5 11 -2 40.45
    5 11 2 43.85
    -6 -11 -2 21.78
    6 -11 2 22.34
    6 11 2 22.16
    6 11 2 23.13
    -6 11 -2 21.9
    7 -11 2 13.02
    -7 -11 -2 18.68
    7 11 2 16.66
    -7 11 -2 13.91
    7 11 2 15.82
    8 -11 2 13.72
    -8 -11 -2 14.98
    -8 11 -2 25.94
    8 11 2 17.81
    8 11 2 23.71
    9 -11 2 3.09
    -9 -11 -2 5.5
    9 11 2 3.24
    -9 11 -2 5.68
    -10 -11 -2 11.19
    10 -11 2 10.33
    -10 11 -2 11.47
    10 11 2 21.18
    11 -12 -2 16.05
    11 12 -2 20.85
    -11 12 2 18.93
    10 -12 -2 15.12
    10 12 -2 19.37
    -10 12 2 11.54
    9 -12 -2 18.72
    -9 -12 2 16.89
    9 12 -2 14.9
    -9 12 2 19.57
    -8 -12 2 19
    8 -12 -2 26.99
    8 12 -2 25.73
    -8 12 2 22.28
    -7 -12 2 7.05
    -7 -12 2 7.04
    7 -12 -2 3.98
    -7 12 2 9.82
    7 12 -2 12.69
    -6 -12 2 70.41
    -6 -12 2 77.41
    6 -12 -2 61.78
    6 12 -2 73.98
    -6 12 2 72.23
    -5 -12 2 26.28
    5 -12 -2 22.01
    -5 -12 2 27.84
    -5 12 2 25.84
    5 12 -2 22.81
    -4 -12 2 92.23
    4 -12 -2 103.81
    -4 -12 2 106.84
    -4 12 2 100.2
    4 12 -2 94.17
    4 12 -2 108.95
    -3 -12 2 0.45
    3 -12 -2 0.96
    -3 -12 2 -0.01
    3 -12 -2 0.35
    3 12 -2 0.5
    -3 12 2 0.25
    3 12 -2 0.35
    -2 -12 2 149.67
    2 -12 -2 165.73
    -2 -12 2 160.09
    2 -12 -2 144.19
    -2 12 2 152.69
    2 12 -2 156.31
    2 12 -2 159.17
    -2 12 2 160.81
    1 -12 -2 2.4
    -1 -12 2 4.11
    1 -12 -2 2.46
    -1 -12 2 2.97
    1 12 -2 2.72
    -1 12 2 3.52
    -1 12 2 2.87
    1 12 -2 2.16
    0 -12 2 84.86
    0 -12 2 74.33
    0 -12 -2 79.5
    0 -12 2 76.58
    0 -12 -2 73.11
    0 12 -2 71.81
    0 12 2 74.93
    0 12 -2 74.05
    0 12 2 71.12
    0 12 -2 73.45
    1 -12 2 29.45
    -1 -12 -2 34.42
    1 -12 2 26.69
    -1 -12 -2 29.66
    -1 12 -2 33.03
    1 12 2 32.03
    -1 12 -2 33.33
    1 12 2 30.52
    -2 -12 -2 120.81
    -2 -12 -2 118.77
    2 -12 2 120.91
    2 12 2 118.19
    -2 12 -2 118.66
    -2 12 -2 121.97
    -3 -12 -2 10.05
    3 -12 2 8.57
    -3 -12 -2 8.09
    3 12 2 11.75
    -3 12 -2 10.6
    -4 -12 -2 17.88
    4 -12 2 22.91
    4 12 2 23.89
    -4 12 -2 25.31
    -5 -12 -2 25.52
    5 -12 2 30.46
    5 12 2 28.79
    -5 12 -2 25.22
    -6 -12 -2 14.41
    6 -12 2 23.76
    -6 12 -2 15.15
    6 12 2 18.5
    6 12 2 19.54
    7 -12 2 26.87
    -7 -12 -2 26.17
    -7 12 -2 26.93
    7 12 2 30.59
    7 12 2 21.82
    -8 -12 -2 3.56
    8 -12 2 4.42
    -8 12 -2 6.5
    8 12 2 5.01
    9 -12 2 28.59
    -9 -12 -2 20.53
    9 12 2 27.05
    -9 12 -2 21.14
    10 -12 2 1.07
    -10 -12 -2 -0.47
    10 12 2 -0.57
    -10 12 -2 0.52
    10 -13 -2 13.6
    10 13 -2 7.75
    -10 13 2 6.62
    9 -13 -2 34.21
    9 13 -2 27.57
    -9 13 2 31.09
    8 -13 -2 17.29
    -8 13 2 25.24
    8 13 -2 22.07
    -7 -13 2 26.6
    7 -13 -2 30.95
    7 13 -2 30.64
    -7 13 2 32.38
    -6 -13 2 2.71
    6 -13 -2 2.64
    -6 13 2 3.62
    6 13 -2 4.47
    -5 -13 2 53.7
    5 -13 -2 54.27
    5 13 -2 52.92
    -5 13 2 50
    -4 -13 2 0.99
    4 -13 -2 3.58
    -4 -13 2 2.3
    4 13 -2 1.58
    -4 13 2 1.93
    3 -13 -2 89.37
    3 -13 -2 81.56
    -3 -13 2 89.02
    -3 -13 2 83.68
    3 13 -2 79.35
    -3 13 2 82.3
    3 13 -2 80.32
    -2 -13 2 3.08
    2 -13 -2 3.73
    -2 -13 2 0.57
    2 -13 -2 1.93
    -2 13 2 2.18
    2 13 -2 2.38
    2 13 -2 2.66
    -2 13 2 3.27
    -1 -13 2 71.26
    1 -13 -2 83.28
    -1 -13 2 80.43
    1 -13 -2 85.33
    -1 13 2 78.05
    -1 13 2 78.87
    1 13 -2 78.51
    1 13 -2 74.69
    1 13 -2 83.47
    0 -13 2 5.49
    0 -13 -2 4.62
    0 -13 2 5.06
    0 -13 2 4.43
    0 -13 -2 8.31
    0 13 -2 8.08
    0 13 2 5.86
    0 13 -2 4.8
    0 13 -2 5.89
    0 13 2 4.04
    1 -13 2 79.05
    -1 -13 -2 71.88
    -1 -13 -2 78
    1 -13 2 86.19
    -1 13 -2 79.9
    1 13 2 85.89
    1 13 2 82.05
    -1 13 -2 76.88
    -2 -13 -2 8.65
    -2 -13 -2 9.42
    2 -13 2 6.2
    -2 13 -2 7.66
    2 13 2 7.23
    3 -13 2 32.75
    -3 -13 -2 34.62
    -3 13 -2 30.71
    3 13 2 28.45
    -4 -13 -2 40.82
    4 -13 2 37.13
    -4 13 -2 36.54
    4 13 2 39.04
    5 -13 2 34.25
    -5 -13 -2 27.34
    -5 13 -2 31.4
    5 13 2 27.53
    5 13 2 32.3
    6 -13 2 22.8
    -6 -13 -2 21.47
    6 13 2 23.48
    -6 13 -2 21.74
    6 13 2 19.84
    7 -13 2 6.79
    -7 -13 -2 5.06
    7 13 2 4.54
    -7 13 -2 4.06
    8 -13 2 21.12
    -8 -13 -2 25.06
    -8 13 -2 30.61
    8 13 2 27.95
    -9 -13 -2 1.6
    9 -13 2 2.05
    -9 13 -2 2.32
    9 13 2 0.33
    10 -14 -2 3.72
    10 14 -2 7.72
    -10 14 2 9.42
    9 -14 -2 8.9
    9 14 -2 5.4
    -9 14 2 11.6
    8 -14 -2 26.83
    8 14 -2 24.09
    -8 14 2 22.44
    7 -14 -2 4.57
    -7 -14 2 3.17
    7 14 -2 5.25
    -7 14 2 2.02
    -6 -14 2 66.5
    6 -14 -2 51.29
    6 14 -2 72.74
    -6 14 2 59.6
    -5 -14 2 5.15
    5 -14 -2 2.44
    5 14 -2 3.58
    -5 14 2 3.67
    4 -14 -2 21.28
    -4 -14 2 18.77
    -4 -14 2 18.41
    -4 14 2 18.96
    4 14 -2 10.16
    -3 -14 2 -0.39
    3 -14 -2 0.83
    3 -14 -2 -0.45
    -3 -14 2 0.09
    -3 14 2 -0.24
    3 14 -2 -0.38
    3 14 -2 0.58
    -3 14 2 0.65
    2 -14 -2 90.16
    -2 -14 2 88.83
    2 -14 -2 82.88
    -2 -14 2 84.66
    -2 14 2 85.21
    2 14 -2 75.03
    2 14 -2 81.02
    -2 14 2 91.03
    1 -14 -2 1.55
    1 -14 -2 2.03
    -1 -14 2 3.29
    -1 -14 2 2.32
    1 14 -2 0.35
    1 14 -2 2.29
    1 14 -2 2.08
    -1 14 2 1.88
    -1 14 2 2.5
    0 -14 2 37.31
    0 -14 -2 47.26
    0 -14 2 49.22
    0 -14 2 51.18
    0 14 -2 43.35
    0 14 2 46.29
    0 14 2 45.81
    0 14 -2 49.12
    0 14 -2 45.62
    1 -14 2 41.03
    1 -14 2 39.99
    -1 -14 -2 42.74
    -1 -14 -2 43.15
    -1 14 -2 40.75
    -1 14 -2 44.07
    1 14 2 36.35
    2 -14 2 55.34
    -2 -14 -2 52.6
    2 14 2 53.47
    -2 14 -2 57.17
    -3 -14 -2 6.79
    3 -14 2 7.29
    -3 14 -2 4.13
    3 14 2 7.29
    -4 -14 -2 27.41
    4 -14 2 32.12
    4 14 2 28.89
    -4 14 -2 27.18
    5 -14 2 22.84
    -5 -14 -2 25.13
    -5 14 -2 24.7
    5 14 2 26.85
    5 14 2 29.28
    6 -14 2 10.4
    -6 -14 -2 7.57
    -6 14 -2 7
    6 14 2 4.78
    6 14 2 10.3
    -7 -14 -2 21.81
    7 -14 2 20.3
    -7 14 -2 28.63
    7 14 2 20.6
    -8 -14 -2 0.95
    8 -14 2 1.14
    8 14 2 0.26
    -8 14 -2 -0.13
    9 -14 2 20.38
    -9 -14 -2 16.46
    9 14 2 15.39
    -9 14 -2 19.94
    9 -15 -2 11.41
    -9 15 2 7.29
    9 15 -2 8.66
    8 -15 -2 2.73
    -8 15 2 5.56
    8 15 -2 5.63
    7 -15 -2 19.57
    -7 -15 2 13.5
    -7 15 2 13.1
    7 15 -2 19.72
    -6 -15 2 0.77
    6 -15 -2 1.41
    -6 15 2 -0.18
    6 15 -2 1.57
    -5 -15 2 33.8
    5 -15 -2 30.4
    -5 15 2 41.54
    5 15 -2 37.58
    4 -15 -2 0.78
    -4 -15 2 0.3
    -4 15 2 0.31
    4 15 -2 -0.84
    -3 -15 2 23.88
    3 -15 -2 21.72
    -3 -15 2 25
    -3 15 2 23.2
    3 15 -2 22.92
    -3 15 2 23.99
    -2 -15 2 2.75
    -2 -15 2 3.44
    2 -15 -2 3.74
    2 -15 -2 4.51
    -2 15 2 2.93
    2 15 -2 2.06
    2 15 -2 2.68
    -2 15 2 6.19
    -1 -15 2 38.92
    1 -15 -2 37.28
    -1 -15 2 39.09
    1 -15 -2 37.82
    -1 15 2 41.53
    1 15 -2 40.05
    1 15 -2 39
    1 15 -2 35.21
    -1 15 2 37.5
    0 -15 2 7.26
    0 -15 2 6.1
    0 -15 -2 5.58
    0 15 -2 7.71
    0 15 -2 5.96
    0 15 2 4.55
    0 15 -2 6.38
    1 -15 2 29.5
    1 -15 2 30.29
    -1 -15 -2 26.42
    -1 15 -2 34.61
    -1 15 -2 34.1
    -1 15 -2 35.16
    1 15 2 28.4
    -2 -15 -2 7.53
    2 -15 2 8.37
    2 15 2 6.56
    -2 15 -2 5.81
    -3 -15 -2 25.87
    3 -15 2 29.83
    -3 15 -2 26.61
    3 15 2 24.46
    4 -15 2 27.05
    -4 -15 -2 20.55
    4 15 2 21.94
    -4 15 -2 24.31
    4 15 2 23.31
    -5 -15 -2 22.43
    5 -15 2 16.45
    -5 15 -2 12.6
    5 15 2 17.7
    5 15 2 13.31
    -6 -15 -2 13.48
    6 -15 2 21.66
    -6 15 -2 15.04
    6 15 2 14.14
    -7 -15 -2 0.48
    7 -15 2 2.47
    7 15 2 2.13
    -7 15 -2 0.92
    -8 -15 -2 23.03
    8 -15 2 21.09
    -8 15 -2 20.87
    8 15 2 17.85
    9 -16 -2 1.58
    -9 16 2 1.41
    9 16 -2 1.94
    8 -16 -2 3.34
    -8 16 2 4.49
    8 16 -2 8.28
    7 -16 -2 0.7
    7 16 -2 1.21
    -7 16 2 1.51
    -6 -16 2 18.24
    6 -16 -2 16.72
    -6 16 2 14.19
    6 16 -2 16.36
    5 -16 -2 1.31
    -5 -16 2 -0.48
    -5 16 2 0.15
    5 16 -2 0.23
    -4 -16 2 26.72
    4 -16 -2 26.85
    -4 16 2 25.34
    4 16 -2 21.39
    -3 -16 2 0.07
    -3 -16 2 1.79
    3 -16 -2 0.25
    -3 16 2 0.59
    3 16 -2 0.6
    -3 16 2 0.19
    -2 -16 2 22.23
    2 -16 -2 29.03
    2 -16 -2 24.49
    -2 -16 2 23.43
    -2 16 2 26.55
    2 16 -2 23.37
    -2 16 2 21.54
    2 16 -2 26.52
    1 -16 -2 0.79
    -1 -16 2 0.07
    -1 -16 2 2.72
    1 -16 -2 0.59
    1 16 -2 1
    -1 16 2 0.79
    1 16 -2 0.62
    1 16 -2 0.67
    0 -16 2 29.4
    0 -16 2 31.58
    0 -16 -2 28.22
    0 16 -2 30.57
    0 16 -2 33.57
    0 16 -2 26.94
    0 16 2 28.46
    1 -16 2 7.26
    -1 -16 -2 4.83
    1 16 2 4.37
    -1 16 -2 8.48
    -1 16 -2 7.45
    -2 -16 -2 33.56
    2 -16 2 29.32
    2 16 2 28.72
    2 16 2 31.12
    -2 16 -2 26.68
    3 -16 2 11.82
    -3 -16 -2 11.64
    -3 16 -2 13.61
    3 16 2 6.06
    3 16 2 8.54
    4 -16 2 10.49
    -4 -16 -2 11.01
    4 16 2 10.33
    4 16 2 13.32
    -4 16 -2 12.87
    5 -16 2 11.34
    -5 -16 -2 7.92
    5 16 2 11.35
    -5 16 -2 10.48
    6 -16 2 5.33
    -6 -16 -2 7.19
    6 16 2 8.95
    -6 16 -2 9.79
    7 -16 2 16.07
    -7 -16 -2 17.95
    7 16 2 21.69
    -7 16 -2 17.87
    -8 -16 -2 2.29
    8 -16 2 3.23
    -8 16 -2 4.04
    8 16 2 4.33
    8 -17 -2 1.11
    8 17 -2 2.76
    -8 17 2 4.09
    7 -17 -2 4.63
    7 17 -2 5.72
    -7 17 2 2.93
    -6 -17 2 2.89
    6 -17 -2 2.3
    6 17 -2 2.43
    -6 17 2 2.38
    5 -17 -2 8.07
    -5 -17 2 9.07
    -5 17 2 10.36
    5 17 -2 7.6
    -4 -17 2 0.37
    4 -17 -2 0.29
    4 17 -2 0.11
    -4 17 2 1.84
    -4 17 2 -0.04
    -3 -17 2 23.16
    3 -17 -2 27.22
    3 17 -2 23.87
    -3 17 2 23.66
    -3 17 2 25.77
    -2 -17 2 -0.34
    2 -17 -2 -0.44
    -2 -17 2 0.96
    2 17 -2 -0.22
    2 17 -2 0.35
    -2 17 2 0.18
    1 -17 -2 24.88
    1 -17 -2 24.59
    -1 -17 2 22.1
    -1 17 2 19.41
    -1 17 2 21.06
    1 17 -2 27.82
    1 17 -2 19.37
    0 -17 -2 -0.02
    0 -17 2 -0.3
    0 -17 2 0.08
    0 17 2 -0.14
    0 17 -2 -0.15
    0 17 -2 0.49
    0 17 -2 0.43
    0 17 2 0.11
    -1 -17 -2 23.04
    1 -17 2 22.31
    1 17 2 21.55
    -1 17 -2 20.48
    -1 17 -2 25.11
    1 17 2 20.29
    2 -17 2 3.73
    -2 -17 -2 1.02
    2 17 2 2.12
    2 17 2 3.05
    -2 17 -2 1.91
    3 -17 2 17.1
    -3 -17 -2 12.78
    -3 17 -2 16.44
    3 17 2 18.18
    3 17 2 17.04
    -4 -17 -2 14.5
    4 -17 2 13.73
    4 17 2 10
    4 17 2 11.28
    -4 17 -2 12.88
    -5 -17 -2 9.71
    5 -17 2 10.02
    5 17 2 9.72
    -5 17 -2 9.82
    6 -17 2 14.35
    -6 -17 -2 10.83
    -6 17 -2 10.79
    6 17 2 12.04
    7 -17 2 7.39
    -7 -17 -2 9.25
    -7 17 -2 18.84
    7 17 2 10.7
    7 -18 -2 5.39
    7 18 -2 1.84
    -7 18 2 2.94
    6 -18 -2 9.41
    -6 18 2 7
    6 18 -2 7.91
    5 -18 -2 5.38
    -5 -18 2 0.78
    -5 18 2 0.41
    -5 18 2 2.25
    5 18 -2 1.9
    4 -18 -2 19.8
    -4 -18 2 18.78
    -4 18 2 20.52
    4 18 -2 18.42
    -4 18 2 17.35
    3 -18 -2 0.18
    -3 -18 2 0.49
    -3 -18 2 1.35
    -3 18 2 0.32
    3 18 -2 0.6
    -2 -18 2 16.37
    2 -18 -2 15.76
    2 18 -2 14.99
    -2 18 2 16.69
    2 18 -2 11.72
    1 -18 -2 0.26
    1 -18 -2 -0.46
    -1 -18 2 -0.28
    1 18 -2 -0.26
    -1 18 2 -0.28
    1 18 -2 0.99
    0 -18 -2 31.95
    0 -18 2 28.51
    0 -18 2 21.43
    0 18 -2 27.72
    0 18 2 29.24
    0 18 2 26.38
    0 18 -2 30.03
    1 -18 2 -0.28
    -1 -18 -2 0.03
    -1 18 -2 0.34
    -1 18 -2 0.46
    1 18 2 0.83
    1 18 2 0.17
    -2 -18 -2 15.7
    2 -18 2 24.74
    2 18 2 17.4
    -2 18 -2 20.35
    -2 18 -2 17.96
    2 18 2 20.05
    -3 -18 -2 5.46
    3 -18 2 5.02
    3 18 2 7.13
    3 18 2 5.46
    -3 18 -2 7.08
    4 -18 2 22.93
    -4 -18 -2 18.17
    4 18 2 13.03
    -4 18 -2 20.06
    -5 -18 -2 3.78
    5 -18 2 4.01
    5 18 2 7.18
    -5 18 -2 5.41
    -6 -18 -2 9.36
    6 -18 2 14.27
    -6 18 -2 12.75
    6 18 2 16.16
    6 -19 -2 6.27
    -6 19 2 2.23
    6 19 -2 3.87
    5 -19 -2 11.72
    5 19 -2 10.39
    -5 19 2 7.89
    -5 19 2 7.93
    4 -19 -2 1.05
    4 19 -2 3.05
    -4 19 2 2.07
    3 -19 -2 16.52
    -3 19 2 21.14
    3 19 -2 19.18
    2 -19 -2 0.68
    -2 -19 2 0.81
    -2 19 2 0.67
    2 19 -2 1.88
    -1 -19 2 22.74
    1 19 -2 28.88
    -1 19 2 24.48
    1 19 -2 26.93
    0 -19 2 0.42
    0 -19 -2 -0.07
    0 19 2 0.36
    0 19 2 0.01
    0 19 -2 -0.09
    1 -19 2 16.77
    -1 -19 -2 14.54
    1 19 2 19.04
    1 19 2 18.25
    -1 19 -2 21.61
    -1 19 -2 19.14
    2 -19 2 1.75
    -2 -19 -2 0.36
    2 19 2 1.87
    2 19 2 1.82
    -2 19 -2 3.12
    -2 19 -2 2.97
    -3 -19 -2 19.74
    3 -19 2 23.14
    -3 19 -2 25.81
    3 19 2 23.43
    -4 -19 -2 0.59
    4 -19 2 0.9
    -4 19 -2 0
    4 19 2 1.56
    5 -19 2 10.57
    -5 -19 -2 11.39
    5 19 2 15.11
    -5 19 -2 8.09
    5 -20 -2 4.66
    -5 20 2 3.62
    5 20 -2 3.02
    4 -20 -2 13.1
    -4 20 2 15.9
    4 20 -2 16.11
    3 -20 -2 3.89
    -3 20 2 2.27
    3 20 -2 5.93
    2 -20 -2 9.56
    2 20 -2 16.78
    -2 20 2 15.59
    -1 -20 2 -0.12
    -1 20 2 -0.15
    0 -20 -2 23.87
    0 20 2 29.36
    1 -20 2 1.01
    -1 -20 -2 0.1
    -1 20 -2 -0.22
    1 20 2 0.01
    1 20 2 -0.49
    2 -20 2 22.14
    -2 -20 -2 21.37
    -2 20 -2 21.62
    2 20 2 27.29
    -2 20 -2 25.06
    3 -20 2 -0.88
    -3 -20 -2 0.64
    -3 20 -2 -0.4
    -3 20 -2 0.32
    3 20 2 1.62
    4 -20 2 19.29
    -4 -20 -2 17.95
    4 20 2 17.92
    -4 20 -2 17.71
    3 -21 -2 22.44
    -3 21 2 22.69
    3 21 -2 18.69
    2 -21 -2 0.66
    2 21 -2 -0.41
    -2 21 2 1.35
    -1 21 2 25.31
    0 21 2 -0.63
    -1 -21 -2 12.63
    1 21 2 21.85
    1 21 2 15.68
    2 -21 2 0.93
    -2 -21 -2 -0.09
    2 21 2 0.95
    -2 21 -2 0.72
    -13 0 3 0.06
    -12 0 3 -0.08
    11 0 -3 0.51
    -11 0 3 -0.3
    -10 0 3 -0.44
    10 0 -3 -0.5
    9 0 -3 0.24
    9 0 -3 0
    -9 0 3 -0.2
    -8 0 3 1.01
    8 0 -3 -0.23
    8 0 -3 -0.08
    7 0 -3 -0.16
    -7 0 3 -0.23
    7 0 -3 0.24
    -6 0 3 0.04
    6 0 -3 -0.09
    6 0 -3 -0.06
    5 0 -3 0.24
    5 0 -3 0.22
    -5 0 3 -0.01
    -4 0 3 0.35
    4 0 -3 0.16
    -3 0 3 -0.05
    3 0 -3 0.02
    2 0 -3 0.08
    2 0 -3 -0.08
    -2 0 3 -0.07
    -1 0 3 -0.13
    1 0 -3 0.13
    -1 0 3 -0.17
    0 0 3 0.1
    0 0 -3 0.11
    -1 0 -3 0.04
    -1 0 -3 0.03
    1 0 3 -0.18
    1 0 3 0.02
    2 0 3 0.2
    -2 0 -3 -0.07
    3 0 3 0.03
    -3 0 -3 -0.1
    -4 0 -3 -0.23
    -4 0 -3 0.19
    4 0 3 0.78
    -5 0 -3 -0.17
    -5 0 -3 -0.23
    5 0 3 0.41
    -6 0 -3 -0.15
    -6 0 -3 -0.09
    6 0 3 -0.33
    -7 0 -3 -0.27
    -7 0 -3 0.54
    7 0 3 0.01
    8 0 3 0.06
    -8 0 -3 0.04
    -9 0 -3 -0.02
    9 0 3 -0.18
    -10 0 -3 0.81
    10 0 3 0.4
    11 0 3 0.3
    -11 0 -3 0.18
    12 0 3 -0.11
    -12 0 -3 -0.14
    -13 -1 3 -0.12
    -13 1 3 0.38
    12 -1 -3 -0.29
    -12 -1 3 0.86
    -12 1 3 -0.05
    11 -1 -3 1.67
    -11 -1 3 0.54
    11 1 -3 2.79
    -11 1 3 1.05
    -10 -1 3 0.17
    10 -1 -3 1.11
    -10 1 3 0.84
    10 1 -3 0.42
    9 -1 -3 0.63
    -9 -1 3 1.15
    -9 1 3 1.94
    9 1 -3 2.22
    9 1 -3 1.71
    8 -1 -3 -0.13
    -8 -1 3 0.09
    8 -1 -3 0.17
    8 1 -3 0.52
    8 1 -3 0.58
    -8 1 3 0.5
    7 -1 -3 -0.1
    -7 -1 3 -0.24
    7 -1 -3 -0.49
    -7 1 3 0.18
    7 1 -3 -0.18
    7 1 -3 -0.16
    6 -1 -3 -0.02
    6 -1 -3 -0.19
    -6 -1 3 0.09
    -6 1 3 0.43
    6 1 -3 -0.08
    5 -1 -3 -0.12
    -5 -1 3 -0.2
    5 -1 -3 0.42
    5 1 -3 0.16
    -5 1 3 -0.22
    4 -1 -3 -0.2
    4 -1 -3 0.12
    -4 -1 3 0.11
    -4 1 3 -0.17
    4 1 -3 -0.17
    4 1 -3 -0.18
    3 -1 -3 -0.19
    -3 -1 3 -0.2
    3 1 -3 -0.21
    -3 1 3 -0.28
    3 1 -3 0.03
    -2 -1 3 0.69
    2 -1 -3 1
    2 1 -3 0.76
    2 1 -3 0.45
    -2 1 3 0.6
    -1 -1 3 0.03
    -1 -1 3 0.06
    1 -1 -3 0.12
    1 1 -3 0
    -1 1 3 0.25
    0 -1 3 0.1
    0 -1 -3 0.27
    0 1 3 -0.16
    0 1 -3 0.36
    0 1 3 0.13
    1 -1 3 0.6
    1 -1 3 0.2
    -1 -1 -3 0.4
    -1 -1 -3 0.23
    -1 1 -3 0.23
    1 1 3 0.38
    -2 -1 -3 0.92
    2 -1 3 0.68
    -2 -1 -3 1.59
    -2 1 -3 0.98
    2 1 3 1.08
    -3 -1 -3 0.39
    3 -1 3 -0.04
    -3 -1 -3 0.67
    3 1 3 0.91
    -3 1 -3 0.25
    -3 1 -3 0.68
    -4 -1 -3 0.4
    4 -1 3 0.54
    -4 1 -3 0.8
    -4 1 -3 0.61
    4 1 3 1.09
    -5 -1 -3 0.2
    5 -1 3 -0.08
    -5 1 -3 0.2
    5 1 3 -0.26
    -5 1 -3 0.1
    -6 -1 -3 0.25
    -6 -1 -3 0.09
    6 -1 3 -0.01
    -6 1 -3 0.44
    -6 1 -3 0.26
    6 1 3 0.01
    -7 -1 -3 -0.2
    -7 -1 -3 0.11
    7 -1 3 0
    -7 1 -3 -0.05
    7 1 3 -0.03
    8 -1 3 4.07
    -8 -1 -3 3.1
    -8 1 -3 2.22
    8 1 3 2.95
    8 1 3 1.67
    -9 -1 -3 -0.14
    9 -1 3 -0.14
    -9 1 -3 0.42
    9 1 3 0.99
    -10 -1 -3 0.63
    10 -1 3 0.7
    -10 1 -3 0.66
    10 1 3 -0.57
    -11 -1 -3 0.63
    11 -1 3 -0.58
    11 1 3 0.78
    -11 1 -3 -0.45
    12 -1 3 -0.01
    -12 -1 -3 -1.46
    -12 1 -3 0.29
    12 1 3 1.08
    -13 -2 3 0.37
    -13 2 3 0.55
    -12 -2 3 -0.94
    12 -2 -3 0.32
    -12 2 3 -0.22
    11 -2 -3 -0.21
    -11 -2 3 -0.2
    -11 2 3 0.24
    10 -2 -3 -0.23
    -10 -2 3 0.09
    -10 2 3 -0.04
    10 2 -3 -0.29
    10 2 -3 0.6
    -9 -2 3 0.24
    9 -2 -3 -0.26
    9 2 -3 0.33
    9 2 -3 1.25
    -9 2 3 0.14
    -8 -2 3 0.05
    8 -2 -3 -0.33
    8 -2 -3 0.01
    -8 2 3 0.03
    8 2 -3 -0.51
    -7 -2 3 0.22
    7 -2 -3 -0.07
    7 -2 -3 0.14
    -7 2 3 -0.26
    7 2 -3 0.21
    6 -2 -3 1.36
    6 -2 -3 1.33
    -6 -2 3 0.96
    6 2 -3 0.95
    -6 2 3 0.83
    6 2 -3 0.79
    -5 -2 3 1.55
    5 -2 -3 1.25
    5 -2 -3 1.94
    5 2 -3 1.89
    5 2 -3 1.63
    -5 2 3 1.07
    4 -2 -3 -0.09
    -4 -2 3 -0.13
    4 -2 -3 -0.06
    4 2 -3 0.05
    4 2 -3 0.16
    -4 2 3 -0.15
    3 -2 -3 0.58
    3 -2 -3 0.83
    -3 -2 3 1.46
    3 2 -3 0.06
    3 2 -3 1.15
    -3 2 3 0.84
    2 -2 -3 0.68
    -2 -2 3 1.41
    -2 2 3 0.38
    2 2 -3 0.59
    -1 -2 3 -0.36
    1 -2 -3 -0.5
    1 -2 -3 -0.41
    -1 -2 3 -0.53
    -1 2 3 -0.64
    1 2 -3 -0.4
    -1 2 3 -0.4
    0 -2 -3 -0.27
    0 -2 3 0.13
    0 -2 3 -0.06
    0 2 -3 -0.17
    0 2 3 0.07
    0 2 3 -0.18
    1 -2 3 0.96
    -1 -2 -3 0.47
    1 -2 3 1.02
    -1 -2 -3 0.45
    -1 2 -3 0.98
    1 2 3 0.63
    -1 2 -3 0.39
    2 -2 3 -0.38
    -2 -2 -3 0.19
    -2 -2 -3 0.04
    2 2 3 0.11
    -2 2 -3 -0.14
    -2 2 -3 0.18
    -3 -2 -3 0.5
    -3 -2 -3 0.06
    3 -2 3 0.01
    3 2 3 -0.15
    -3 2 -3 0.15
    -3 2 -3 0.23
    4 -2 3 0.14
    -4 -2 -3 0.37
    -4 -2 -3 -0.21
    -4 2 -3 -0.17
    4 2 3 0.16
    -4 2 -3 -0.09
    5 -2 3 0.12
    -5 -2 -3 -0.15
    -5 2 -3 0.26
    5 2 3 0.44
    -5 2 -3 0.65
    6 -2 3 1.35
    -6 -2 -3 0.59
    -6 2 -3 1.69
    6 2 3 1.53
    -6 2 -3 1.15
    -7 -2 -3 0.21
    7 -2 3 0.57
    -7 -2 -3 1.1
    7 2 3 0.51
    -7 2 -3 0.51
    -8 -2 -3 0.47
    -8 -2 -3 -0.65
    8 -2 3 -0.07
    -8 2 -3 0.55
    8 2 3 1
    8 2 3 0.42
    9 -2 3 0.14
    -9 -2 -3 -0.15
    9 2 3 0.76
    -9 2 -3 0.63
    10 -2 3 -0.67
    -10 -2 -3 0.13
    10 2 3 0.31
    -10 2 -3 -0.44
    11 -2 3 0.03
    -11 -2 -3 -0.08
    11 2 3 0.83
    -11 2 -3 -0.09
    12 -2 3 0.48
    12 2 3 0.15
    -12 2 -3 0.02
    -13 -3 3 0.13
    13 -3 -3 -0.21
    -13 3 3 -0.95
    12 -3 -3 -0.54
    -12 -3 3 -0.22
    -12 3 3 -0.79
    11 -3 -3 -0.34
    -11 -3 3 0.51
    -11 3 3 -0.4
    -10 -3 3 0.42
    10 -3 -3 0.27
    10 3 -3 2.02
    -10 3 3 2.11
    -9 -3 3 0.79
    9 -3 -3 0.23
    -9 3 3 0.13
    9 3 -3 1.49
    8 -3 -3 0.33
    -8 -3 3 0.63
    -8 3 3 0.52
    8 3 -3 0.39
    8 3 -3 0.21
    7 -3 -3 0.34
    -7 -3 3 0.06
    7 -3 -3 -0.18
    7 3 -3 0.06
    7 3 -3 -0.21
    -7 3 3 -0.28
    6 -3 -3 3.76
    6 -3 -3 3.22
    -6 -3 3 4.85
    6 3 -3 4.24
    6 3 -3 3.24
    -6 3 3 1.54
    5 -3 -3 4.33
    5 -3 -3 5.69
    -5 -3 3 4.17
    5 3 -3 4.05
    -5 3 3 3.41
    5 3 -3 3.49
    4 -3 -3 1.04
    -4 -3 3 0.8
    4 -3 -3 0.9
    4 3 -3 0.92
    4 3 -3 0.53
    -4 3 3 1.2
    3 -3 -3 8.1
    3 -3 -3 6.07
    -3 -3 3 8.09
    -3 3 3 9.17
    3 3 -3 8.64
    3 3 -3 7.87
    -2 -3 3 -0.28
    2 -3 -3 -0.57
    -2 3 3 -0.28
    2 3 -3 0.28
    1 -3 -3 -0.2
    1 -3 -3 -0.19
    -1 -3 3 -0.22
    -1 -3 3 -0.14
    -1 3 3 -0.09
    -1 3 3 -0.14
    1 3 -3 -0.06
    0 -3 3 1.08
    0 -3 -3 0.44
    0 -3 3 1
    0 3 -3 0.61
    0 3 3 0.54
    0 3 3 0.71
    1 -3 3 0.03
    -1 -3 -3 0.38
    1 -3 3 0.3
    -1 3 -3 -0.1
    1 3 3 -0.1
    -1 3 -3 -0.08
    -2 -3 -3 1.51
    -2 -3 -3 1.67
    2 -3 3 1.97
    2 3 3 0.8
    -2 3 -3 1.1
    -2 3 -3 1.35
    -3 -3 -3 7.06
    3 -3 3 5.19
    -3 -3 -3 5.11
    -3 3 -3 5.04
    3 3 3 5.87
    -3 3 -3 6.37
    4 -3 3 -0.03
    -4 -3 -3 -0.17
    -4 -3 -3 -0.05
    -4 3 -3 0.36
    -4 3 -3 0.14
    4 3 3 0.25
    5 -3 3 0.49
    -5 -3 -3 -0.08
    -5 -3 -3 0.37
    -5 3 -3 0.15
    -5 3 -3 -0.14
    5 3 3 -0.21
    -6 -3 -3 -0.05
    6 -3 3 0.29
    -6 -3 -3 0.44
    -6 3 -3 0.02
    6 3 3 0.05
    7 -3 3 0.47
    -7 -3 -3 0.89
    7 3 3 0.01
    -7 3 -3 -0.67
    8 -3 3 0.11
    -8 -3 -3 -0.02
    8 3 3 -0.15
    -8 3 -3 0.57
    8 3 3 -0.07
    9 -3 3 -0.45
    -9 -3 -3 0.15
    9 3 3 -0.34
    -9 3 -3 1.31
    10 -3 3 0.48
    -10 -3 -3 -0.42
    -10 3 -3 0.48
    10 3 3 0.19
    -11 -3 -3 0.68
    11 -3 3 -0.08
    11 3 3 1.03
    -11 3 -3 0.08
    12 -3 3 -1.39
    -12 3 -3 1.53
    12 3 3 -0.5
    13 -4 -3 1.22
    -13 -4 3 -0.3
    -13 4 3 0.27
    12 -4 -3 0.66
    -12 -4 3 0.08
    -12 4 3 1.36
    11 -4 -3 1
    -11 -4 3 1.15
    -11 4 3 2.09
    -10 -4 3 -0.31
    10 -4 -3 -0.27
    10 4 -3 0.69
    -10 4 3 0.7
    -9 -4 3 0.73
    9 -4 -3 0.8
    -9 4 3 0.25
    9 4 -3 0.16
    9 4 -3 0.27
    -8 -4 3 0.36
    8 -4 -3 0.39
    8 4 -3 0.05
    -8 4 3 -0.1
    8 4 -3 0.39
    -7 -4 3 -0.22
    7 -4 -3 -0.06
    7 -4 -3 -0.29
    -7 4 3 -0.21
    7 4 -3 0.25
    7 4 -3 0.17
    6 -4 -3 0.54
    -6 -4 3 0.29
    6 -4 -3 0.29
    -6 4 3 0.2
    6 4 -3 0.67
    6 4 -3 0.28
    5 -4 -3 4.72
    -5 -4 3 5.77
    5 -4 -3 4.35
    5 4 -3 5.08
    5 4 -3 4.9
    -5 4 3 4.32
    4 -4 -3 -0.19
    4 -4 -3 -0.19
    -4 -4 3 -0.46
    4 4 -3 -0.25
    -4 4 3 -0.23
    4 4 -3 -0.27
    3 -4 -3 0.72
    3 -4 -3 0.26
    -3 -4 3 0.08
    -3 4 3 0.13
    3 4 -3 0.51
    3 4 -3 -0.16
    2 -4 -3 27.33
    -2 -4 3 28.34
    -2 4 3 28.39
    2 4 -3 30.07
    2 4 -3 28.76
    -1 -4 3 -0.22
    1 -4 -3 -0.13
    1 -4 -3 0.02
    -1 -4 3 -0.03
    -1 4 3 -0.05
    1 4 -3 -0.13
    -1 4 3 0.09
    0 -4 3 1.37
    0 -4 3 1.29
    0 -4 -3 1.4
    0 4 3 0.61
    0 4 3 1.19
    0 4 -3 0.44
    -1 -4 -3 6.31
    -1 -4 -3 6.06
    1 -4 3 5.67
    1 -4 3 6.02
    -1 4 -3 6.45
    1 4 3 7.1
    -1 4 -3 7.33
    2 -4 3 -0.34
    -2 -4 -3 -0.26
    -2 -4 -3 0.09
    -2 4 -3 -0.1
    -2 4 -3 -0.18
    2 4 3 0.15
    -3 -4 -3 -0.15
    3 -4 3 0.22
    -3 -4 -3 0.2
    -3 4 -3 -0.16
    3 4 3 -0.09
    -3 4 -3 -0.06
    4 -4 3 0.7
    -4 -4 -3 1.06
    -4 -4 -3 0.76
    4 4 3 1.32
    -4 4 -3 1.74
    -4 4 -3 1.82
    -5 -4 -3 -0.22
    -5 -4 -3 0.4
    5 -4 3 0.47
    5 4 3 -0.06
    -5 4 -3 0.2
    -5 4 -3 0.03
    -6 -4 -3 3.23
    6 -4 3 3.01
    -6 -4 -3 2.29
    -6 4 -3 2.34
    6 4 3 2.4
    7 -4 3 0.2
    -7 -4 -3 0.07
    -7 -4 -3 -0.03
    -7 4 -3 1.17
    7 4 3 0.37
    -8 -4 -3 0.13
    8 -4 3 0
    -8 4 -3 0.1
    8 4 3 1.01
    8 4 3 0.74
    9 -4 3 0.4
    9 4 3 0.66
    -9 4 -3 0.46
    -10 -4 -3 0.3
    10 -4 3 -0.14
    10 4 3 0.76
    -10 4 -3 0.24
    11 -4 3 -0.15
    11 4 3 0.72
    -11 4 -3 -0.26
    -12 -5 3 0.14
    12 -5 -3 0.18
    -12 5 3 0.78
    -11 -5 3 -0.52
    11 -5 -3 0.24
    11 5 -3 0.31
    -11 5 3 -0.42
    10 -5 -3 -0.13
    -10 -5 3 -0.33
    10 5 -3 -0.24
    -10 5 3 0.28
    -9 -5 3 0.1
    9 -5 -3 0.57
    -9 5 3 -0.11
    9 5 -3 0.29
    -8 -5 3 0.91
    8 -5 -3 2.13
    8 5 -3 1.15
    8 5 -3 0.67
    -8 5 3 1.39
    7 -5 -3 -0.38
    -7 -5 3 -0.66
    7 5 -3 -0.24
    -7 5 3 -0.01
    7 5 -3 0.04
    6 -5 -3 2.93
    6 -5 -3 3.79
    -6 -5 3 4.69
    6 5 -3 6.9
    6 5 -3 3.39
    -6 5 3 4.38
    5 -5 -3 0.77
    5 -5 -3 2.59
    -5 -5 3 2.07
    -5 5 3 2.31
    5 5 -3 1.58
    5 5 -3 1.23
    4 -5 -3 0.09
    -4 -5 3 -0.15
    4 -5 -3 0.07
    4 5 -3 -0.23
    -4 5 3 0.31
    4 5 -3 -0.15
    3 -5 -3 0.38
    3 -5 -3 0.4
    -3 -5 3 0.16
    3 5 -3 -0.18
    -3 5 3 0.19
    3 5 -3 0.02
    2 -5 -3 0.63
    -2 -5 3 0.35
    2 5 -3 0.13
    -2 5 3 0.63
    2 5 -3 0.15
    -1 -5 3 3.08
    1 -5 -3 3.25
    1 -5 -3 3.24
    -1 -5 3 1.91
    1 5 -3 2.29
    -1 5 3 3.09
    -1 5 3 3.31
    0 -5 3 2.45
    0 -5 3 2.13
    0 -5 -3 1.34
    0 5 3 1.72
    0 5 -3 1.68
    0 5 3 2.33
    -1 -5 -3 0.2
    1 -5 3 0.62
    1 -5 3 1.08
    -1 -5 -3 0.18
    1 5 3 0.26
    -1 5 -3 0.2
    -1 5 -3 0.56
    -2 -5 -3 -0.16
    2 -5 3 -0.02
    -2 -5 -3 -0.1
    -2 5 -3 0.01
    -2 5 -3 -0.17
    2 5 3 0.19
    3 -5 3 5.29
    -3 -5 -3 6.29
    -3 -5 -3 7.95
    -3 5 -3 6.68
    -3 5 -3 6.43
    3 5 3 5.85
    -4 -5 -3 0.05
    -4 -5 -3 0.34
    4 -5 3 0.04
    -4 5 -3 0.32
    -4 5 -3 0.16
    4 5 3 0.08
    -5 -5 -3 -0.12
    5 -5 3 -0.22
    -5 -5 -3 -0.06
    -5 5 -3 -0.15
    5 5 3 -0.02
    -6 -5 -3 1.12
    6 -5 3 0.47
    -6 -5 -3 2.89
    6 5 3 1.47
    -6 5 -3 0.49
    -7 -5 -3 -0.07
    7 -5 3 0.03
    -7 -5 -3 -0.14
    -7 5 -3 0.35
    7 5 3 -0.4
    -8 -5 -3 -0.04
    8 -5 3 -0.41
    -8 -5 -3 -0.65
    8 5 3 -0.73
    -8 5 -3 0.57
    8 5 3 0.01
    -9 -5 -3 2.29
    -9 -5 -3 1.72
    9 -5 3 0.98
    -9 5 -3 0.01
    9 5 3 1.72
    9 5 3 1.3
    10 -5 3 0.18
    10 5 3 0.03
    -10 5 -3 -0.41
    11 -5 3 0.3
    11 5 3 0.02
    -11 5 -3 0.15
    12 -6 -3 0.81
    -12 -6 3 0.23
    -12 6 3 0.72
    -11 -6 3 -0.48
    11 -6 -3 0.73
    11 6 -3 -0.53
    -11 6 3 0.22
    10 -6 -3 -0.53
    -10 -6 3 0.36
    10 6 -3 -0.8
    -10 6 3 -0.01
    9 -6 -3 0.4
    -9 -6 3 0.32
    9 6 -3 -0.03
    -9 6 3 0.89
    8 -6 -3 -0.11
    -8 -6 3 -0.03
    -8 6 3 0.41
    8 6 -3 -0.27
    -7 -6 3 0.76
    7 -6 -3 1.24
    7 6 -3 0.37
    -7 6 3 1.1
    7 6 -3 0.31
    -6 -6 3 1.88
    6 -6 -3 0.64
    6 -6 -3 1.18
    6 6 -3 0.46
    6 6 -3 1.76
    -6 6 3 1.78
    5 -6 -3 0.94
    5 -6 -3 0.74
    -5 -6 3 0.09
    5 6 -3 0.75
    -5 6 3 1.22
    5 6 -3 0.76
    -4 -6 3 0.17
    4 -6 -3 0.42
    4 -6 -3 -0.06
    4 6 -3 0.35
    -4 6 3 0.82
    4 6 -3 0.45
    -3 -6 3 -0.21
    3 -6 -3 0.16
    3 -6 -3 0.06
    -3 6 3 0.67
    3 6 -3 0.4
    3 6 -3 0.3
    2 -6 -3 0.06
    -2 -6 3 0.1
    2 -6 -3 0.12
    -2 6 3 0.15
    2 6 -3 -0.04
    2 6 -3 0.25
    1 -6 -3 0.48
    1 -6 -3 -0.01
    -1 -6 3 0.1
    -1 -6 3 0.13
    -1 6 3 0.98
    1 6 -3 0.09
    -1 6 3 0.37
    0 -6 3 2.33
    0 -6 3 3.38
    0 -6 -3 3.72
    0 6 -3 2.13
    0 6 3 2.76
    0 6 3 2.93
    1 -6 3 0.17
    -1 -6 -3 0.44
    1 -6 3 0.37
    -1 -6 -3 0.57
    1 6 3 0.16
    1 6 3 -0.03
    -1 6 -3 0.28
    -1 6 -3 0.02
    -2 -6 -3 0.48
    -2 -6 -3 0.39
    2 -6 3 0.12
    -2 6 -3 0.45
    -2 6 -3 0.63
    2 6 3 0.18
    -3 -6 -3 0.57
    -3 -6 -3 0.22
    3 -6 3 -0.16
    -3 6 -3 0.15
    3 6 3 0.04
    -3 6 -3 0.06
    4 -6 3 0.67
    -4 -6 -3 1.27
    -4 -6 -3 0.26
    4 6 3 -0.03
    -4 6 -3 -0.04
    -4 6 -3 0.41
    5 -6 3 0.31
    -5 -6 -3 0.36
    -5 -6 -3 0.01
    5 6 3 0.41
    -5 6 -3 -0.14
    -6 -6 -3 1.13
    6 -6 3 1.24
    -6 -6 -3 0.69
    -6 6 -3 0.97
    6 6 3 1.27
    7 -6 3 -0.46
    -7 -6 -3 0.34
    -7 -6 -3 0.41
    7 6 3 0.42
    -7 6 -3 0.37
    -8 -6 -3 -0.09
    -8 -6 -3 0.66
    8 -6 3 -0.02
    8 6 3 -0.61
    -8 6 -3 -0.14
    8 6 3 -0.19
    -9 -6 -3 -0.03
    9 -6 3 1.08
    9 6 3 -0.26
    -9 6 -3 -0.49
    9 6 3 0.32
    10 -6 3 -0.02
    -10 6 -3 -0.45
    10 6 3 0.31
    10 6 3 0.38
    11 -6 3 1.02
    -11 6 -3 -0.02
    11 6 3 0.04
    -12 -7 3 0.02
    12 -7 -3 0.02
    -12 7 3 -0.56
    -11 -7 3 -0.29
    11 -7 -3 0.18
    11 7 -3 0.27
    -11 7 3 -0.19
    -10 -7 3 -0.1
    10 -7 -3 0.39
    10 7 -3 0.22
    -10 7 3 0.48
    -9 -7 3 0.2
    9 -7 -3 0.62
    9 7 -3 0.11
    -9 7 3 0.04
    8 -7 -3 -0.32
    -8 -7 3 -0.02
    -8 7 3 -0.15
    8 7 -3 0.16
    -7 -7 3 1.05
    7 -7 -3 1.03
    -7 7 3 2.53
    7 7 -3 0.86
    6 -7 -3 0.54
    -6 -7 3 0.1
    6 7 -3 0.71
    -6 7 3 0.75
    6 7 -3 0.1
    5 -7 -3 0.31
    -5 -7 3 -0.32
    5 -7 -3 0.21
    -5 7 3 0.26
    5 7 -3 0.15
    5 7 -3 0.24
    4 -7 -3 2.13
    -4 -7 3 0.48
    4 -7 -3 0.81
    -4 7 3 1.05
    4 7 -3 0.91
    4 7 -3 0.63
    3 -7 -3 -0.18
    3 -7 -3 -0.03
    -3 -7 3 -0.04
    3 7 -3 -0.02
    3 7 -3 0.16
    -3 7 3 0.33
    2 -7 -3 0.84
    2 -7 -3 0.12
    -2 -7 3 0.16
    2 7 -3 -0.02
    2 7 -3 -0.19
    -2 7 3 0.06
    -1 -7 3 1.28
    1 -7 -3 0.93
    -1 -7 3 1
    1 -7 -3 0.6
    -1 7 3 1.9
    -1 7 3 1.38
    1 7 -3 1.17
    0 -7 -3 0.04
    0 -7 3 0.14
    0 -7 3 0.18
    0 7 3 -0.16
    0 7 3 -0.07
    0 7 -3 0.08
    1 -7 3 0.19
    -1 -7 -3 -0.25
    1 -7 3 -0.14
    -1 -7 -3 -0.02
    1 7 3 -0.01
    1 7 3 -0.04
    -1 7 -3 -0.19
    -1 7 -3 -0.19
    -2 -7 -3 0.6
    -2 -7 -3 0.54
    2 -7 3 1.07
    -2 7 -3 0.45
    2 7 3 0.28
    -2 7 -3 0.42
    -3 -7 -3 0.99
    3 -7 3 0.26
    -3 -7 -3 1.18
    -3 7 -3 0.58
    3 7 3 0.93
    -3 7 -3 0.39
    -4 -7 -3 0.52
    -4 -7 -3 1.69
    4 -7 3 1.44
    4 7 3 1.22
    -4 7 -3 1.5
    -5 -7 -3 -0.31
    -5 -7 -3 0.11
    5 -7 3 0.19
    -5 7 -3 -0.18
    5 7 3 0.11
    -6 -7 -3 0.18
    -6 -7 -3 -0.03
    6 -7 3 -0.26
    -6 7 -3 0.29
    6 7 3 0.6
    -7 -7 -3 0.37
    7 -7 3 -0.16
    -7 -7 -3 0.27
    -7 7 -3 -0.16
    7 7 3 0.85
    -8 -7 -3 0.61
    8 -7 3 0.56
    -8 7 -3 1.26
    8 7 3 1.06
    8 7 3 0.3
    9 -7 3 -0.22
    -9 -7 -3 0.44
    -9 7 -3 0.08
    9 7 3 -0.01
    9 7 3 -0.44
    -10 -7 -3 0.97
    10 -7 3 0.99
    -10 7 -3 -0.13
    10 7 3 -0.61
    10 7 3 0.23
    11 -7 3 -0.02
    11 7 3 -0.17
    -11 7 -3 -0.72
    12 -8 -3 0.85
    -12 -8 3 -0.2
    -12 8 3 -0.56
    12 8 -3 -0.68
    11 -8 -3 0.7
    -11 -8 3 -0.45
    11 8 -3 -0.81
    -11 8 3 0.34
    -10 -8 3 -0.4
    10 -8 -3 1.38
    10 8 -3 -0.25
    -10 8 3 -0.28
    -9 -8 3 0.27
    9 -8 -3 0.22
    9 8 -3 0.01
    -9 8 3 -0.31
    -8 -8 3 -0.04
    8 -8 -3 -0.7
    -8 8 3 -0.21
    8 8 -3 0.38
    -7 -8 3 2.83
    7 -8 -3 3.14
    -7 8 3 1.42
    7 8 -3 0.45
    -6 -8 3 -0.02
    6 -8 -3 0.11
    -6 8 3 0.29
    6 8 -3 -0.27
    6 8 -3 0.09
    5 -8 -3 -0.13
    -5 -8 3 0.28
    5 -8 -3 0.08
    5 8 -3 0.17
    -5 8 3 0.19
    5 8 -3 0.31
    -4 -8 3 5.71
    4 -8 -3 4.44
    4 -8 -3 2.84
    4 8 -3 4.65
    4 8 -3 2.69
    -4 8 3 5.19
    -3 -8 3 0.18
    3 -8 -3 0.08
    3 -8 -3 0.66
    3 8 -3 0.26
    3 8 -3 -0.09
    -3 8 3 -0.1
    -2 -8 3 0.18
    2 -8 -3 0.64
    -2 -8 3 0.08
    2 -8 -3 0.2
    -2 8 3 0.04
    -2 8 3 0.21
    2 8 -3 0.26
    2 8 -3 0.49
    1 -8 -3 0.34
    -1 -8 3 -0.09
    -1 -8 3 -0.19
    1 -8 -3 -0.19
    1 8 -3 -0.36
    -1 8 3 -0.14
    -1 8 3 -0.31
    0 -8 -3 -0.22
    0 -8 3 0.09
    0 8 3 0.27
    0 8 3 0.22
    0 8 -3 0.18
    1 -8 3 0.34
    1 -8 3 0.25
    -1 -8 -3 0.36
    -1 -8 -3 0.54
    -1 8 -3 0.59
    1 8 3 -0.15
    1 8 3 0.18
    -1 8 -3 0.35
    2 -8 3 2.53
    -2 -8 -3 1.01
    2 -8 3 2.25
    -2 -8 -3 1.49
    -2 8 -3 0.85
    -2 8 -3 2.33
    2 8 3 0.98
    3 -8 3 -0.05
    -3 -8 -3 -0.22
    -3 -8 -3 0.06
    -3 8 -3 0.25
    3 8 3 -0.31
    -3 8 -3 0.22
    -4 -8 -3 -0.06
    -4 -8 -3 0.22
    4 -8 3 -0.09
    -4 8 -3 0.02
    4 8 3 0.11
    -5 -8 -3 0.69
    -5 -8 -3 0.39
    5 -8 3 0.67
    5 8 3 0.56
    -5 8 -3 -0.03
    -6 -8 -3 -0.27
    6 -8 3 0.58
    -6 -8 -3 0.28
    -6 8 -3 0.59
    6 8 3 0.15
    7 -8 3 0.71
    -7 -8 -3 -0.03
    -7 8 -3 0.72
    7 8 3 0.4
    -8 -8 -3 0.11
    8 -8 3 0.26
    8 8 3 -0.69
    -8 8 -3 0.08
    8 8 3 0.45
    9 -8 3 0.86
    -9 -8 -3 0.12
    9 8 3 -0.01
    9 8 3 -0.42
    -9 8 -3 0.44
    -10 -8 -3 0.47
    10 -8 3 0.63
    10 8 3 0.77
    10 8 3 -0.03
    -10 8 -3 0.51
    11 -8 3 0.78
    -11 8 -3 -0.41
    -12 -9 3 -1.23
    12 -9 -3 -0.91
    -12 9 3 1.09
    12 9 -3 -0.36
    -11 -9 3 0.08
    11 -9 -3 -0.71
    11 9 -3 0.73
    -11 9 3 -0.55
    -10 -9 3 0.45
    10 -9 -3 -0.39
    10 9 -3 -0.3
    -10 9 3 0.63
    9 -9 -3 0.69
    -9 -9 3 0.33
    9 9 -3 0.42
    -9 9 3 -0.13
    -8 -9 3 -0.04
    8 -9 -3 -0.19
    -8 9 3 -0.18
    8 9 -3 -0.32
    7 -9 -3 0.03
    -7 -9 3 -0.24
    7 9 -3 0.27
    -7 9 3 -0.24
    -6 -9 3 -0.13
    6 -9 -3 -0.12
    6 9 -3 -0.17
    -6 9 3 0.04
    5 -9 -3 0.25
    5 -9 -3 0.15
    -5 -9 3 0.14
    -5 9 3 -0.12
    5 9 -3 0.03
    5 9 -3 0.21
    -4 -9 3 1.06
    4 -9 -3 1.02
    4 -9 -3 0.81
    -4 9 3 0.24
    4 9 -3 0.38
    4 9 -3 0.69
    3 -9 -3 -0.25
    -3 -9 3 0.08
    3 -9 -3 0.12
    3 9 -3 -0.04
    -3 9 3 0.09
    3 9 -3 -0.06
    -2 -9 3 0.39
    2 -9 -3 -0.03
    2 -9 -3 1.79
    -2 -9 3 0.94
    -2 9 3 0.26
    2 9 -3 2.13
    -2 9 3 1.58
    2 9 -3 1.36
    -1 -9 3 4.38
    -1 -9 3 3.94
    1 -9 -3 2.64
    1 -9 -3 2.61
    -1 9 3 3.74
    1 9 -3 3.79
    -1 9 3 3.39
    1 9 -3 4.22
    0 -9 -3 1.08
    0 -9 3 0.09
    0 9 -3 -0.01
    0 9 -3 0.03
    0 9 3 0.62
    0 9 3 0.37
    1 -9 3 0.6
    -1 -9 -3 0.92
    -1 -9 -3 0.75
    1 -9 3 0.68
    1 9 3 0.64
    -1 9 -3 0.66
    -1 9 -3 0.92
    1 9 3 0.42
    2 -9 3 0.76
    -2 -9 -3 1.04
    -2 -9 -3 0.65
    2 9 3 0.53
    -2 9 -3 0.74
    -2 9 -3 1.08
    -3 -9 -3 -0.05
    -3 -9 -3 0.36
    3 -9 3 -0.35
    -3 9 -3 0.02
    3 9 3 -0.11
    -3 9 -3 0.06
    -4 -9 -3 1.64
    4 -9 3 1.14
    -4 -9 -3 1.48
    4 9 3 2.01
    -4 9 -3 0.78
    -5 -9 -3 0.72
    5 -9 3 0.5
    -5 -9 -3 0.5
    -5 9 -3 -0.09
    5 9 3 1.13
    -6 -9 -3 0.34
    6 -9 3 0.09
    6 9 3 0.06
    -6 9 -3 0.1
    7 -9 3 -0.06
    -7 -9 -3 0.41
    7 9 3 0.24
    -7 9 -3 0.09
    8 -9 3 0.06
    -8 -9 -3 0.55
    8 9 3 -0.27
    -8 9 -3 0.37
    8 9 3 0.13
    -9 -9 -3 0.65
    9 -9 3 0.26
    9 9 3 0.27
    -9 9 -3 0.66
    9 9 3 -0.42
    -10 -9 -3 -0.38
    10 -9 3 0.34
    10 9 3 0.32
    10 9 3 0.04
    -10 9 -3 1.24
    11 -9 3 -0.44
    11 9 3 -0.44
    -11 9 -3 -0.12
    -11 -10 3 -0.25
    11 -10 -3 0.29
    -11 10 3 -0.7
    11 10 -3 -0.1
    -10 -10 3 0.3
    10 -10 -3 -0.32
    10 10 -3 -0.49
    -10 10 3 0.32
    -9 -10 3 0.26
    9 -10 -3 0.71
    9 10 -3 -0.1
    -9 10 3 0.96
    8 -10 -3 1.04
    -8 -10 3 0.13
    -8 10 3 0.87
    8 10 -3 -0.66
    7 -10 -3 0.03
    -7 -10 3 -0.11
    -7 10 3 0.22
    7 10 -3 0.15
    -6 -10 3 0.33
    6 -10 -3 0.14
    -6 10 3 0.07
    6 10 -3 -0.21
    -5 -10 3 0.05
    5 -10 -3 0.15
    -5 10 3 0.06
    5 10 -3 -0.11
    -4 -10 3 1.27
    4 -10 -3 0.73
    -4 -10 3 0.36
    4 -10 -3 0.56
    4 10 -3 1.46
    -4 10 3 0.46
    4 10 -3 0.95
    3 -10 -3 0.33
    3 -10 -3 0.14
    -3 -10 3 0.22
    3 10 -3 -0.06
    3 10 -3 0.25
    -3 10 3 -0.35
    2 -10 -3 0.26
    -2 -10 3 0.07
    -2 -10 3 -0.24
    2 10 -3 -0.38
    -2 10 3 0.43
    -2 10 3 -0.06
    2 10 -3 -0.11
    1 -10 -3 1.05
    -1 -10 3 0.77
    -1 -10 3 0.47
    1 -10 -3 0.42
    -1 10 3 0.44
    1 10 -3 0.55
    1 10 -3 -0.03
    -1 10 3 0.69
    0 -10 3 -0.12
    0 -10 -3 0.17
    0 10 -3 -0.11
    0 10 3 -0.07
    0 10 3 0.01
    0 10 -3 0.16
    1 -10 3 -0.13
    1 -10 3 -0.25
    -1 -10 -3 0.31
    -1 -10 -3 0.21
    1 10 3 0.01
    1 10 3 0.15
    -1 10 -3 -0.07
    -1 10 -3 0.28
    -2 -10 -3 -0.01
    -2 -10 -3 0.31
    2 -10 3 -0.13
    -2 10 -3 0.07
    2 10 3 0.09
    -2 10 -3 -0.04
    -3 -10 -3 0.68
    3 -10 3 0.9
    -3 -10 -3 0.07
    3 10 3 0.17
    -3 10 -3 0.3
    -4 -10 -3 -0.37
    4 -10 3 0.1
    4 10 3 0.22
    -4 10 -3 0.09
    5 -10 3 0.57
    -5 -10 -3 0.9
    -5 10 -3 -0.02
    5 10 3 1.53
    6 -10 3 -0.17
    -6 -10 -3 0.59
    -6 10 -3 0.31
    6 10 3 -0.13
    -7 -10 -3 0.1
    7 -10 3 -0.02
    7 10 3 0.1
    -7 10 -3 0.33
    8 -10 3 1
    -8 -10 -3 0.09
    -8 10 -3 -0.21
    8 10 3 0.42
    8 10 3 -0.16
    -9 -10 -3 0.19
    9 -10 3 -0.23
    9 10 3 0.11
    9 10 3 -0.04
    -9 10 -3 -0.43
    -10 -10 -3 -0.09
    10 -10 3 0.86
    10 10 3 1.1
    -10 10 -3 1.32
    11 -11 -3 -0.46
    -11 -11 3 0.22
    11 11 -3 0.68
    -11 11 3 0.35
    10 -11 -3 0.56
    -10 -11 3 0.05
    -10 11 3 0.04
    10 11 -3 0.39
    -9 -11 3 -0.1
    9 -11 -3 0.07
    -9 11 3 -0.43
    9 11 -3 0.25
    8 -11 -3 0.84
    -8 -11 3 0.69
    8 11 -3 -0.33
    -8 11 3 -0.25
    -7 -11 3 0.27
    7 -11 -3 0.11
    7 11 -3 0.38
    -7 11 3 -0.39
    -6 -11 3 1.01
    6 -11 -3 1.03
    6 11 -3 1.01
    -6 11 3 1.22
    5 -11 -3 0.03
    -5 -11 3 0.15
    -5 11 3 0.29
    5 11 -3 1.22
    -4 -11 3 0.05
    4 -11 -3 0.39
    -4 -11 3 -0.42
    4 -11 -3 0.46
    4 11 -3 0.47
    -4 11 3 0.34
    4 11 -3 0.55
    3 -11 -3 1.24
    3 -11 -3 2.39
    -3 -11 3 1.34
    3 11 -3 2.35
    3 11 -3 0.82
    -3 11 3 2.07
    2 -11 -3 0.87
    -2 -11 3 2.56
    -2 11 3 2.09
    -2 11 3 1.3
    2 11 -3 2.53
    2 11 -3 1.38
    -1 -11 3 0.23
    1 -11 -3 0.63
    1 -11 -3 1.79
    -1 -11 3 1.17
    1 11 -3 1.27
    -1 11 3 0.55
    -1 11 3 1.53
    1 11 -3 1.14
    0 -11 3 0.97
    0 -11 -3 0.15
    0 11 3 0.03
    0 11 3 0.03
    0 11 -3 0.05
    0 11 -3 -0.19
    1 -11 3 0.59
    1 -11 3 0.65
    -1 -11 -3 0.02
    -1 -11 -3 0.97
    1 11 3 0.18
    1 11 3 0.52
    -1 11 -3 0.8
    -1 11 -3 0.51
    -2 -11 -3 0.49
    2 -11 3 0.85
    -2 -11 -3 0.18
    -2 11 -3 0.17
    2 11 3 0.42
    -2 11 -3 0.17
    3 -11 3 0.13
    -3 -11 -3 0.3
    -3 11 -3 0.19
    3 11 3 0
    -4 -11 -3 -0.34
    4 -11 3 0.39
    -4 11 -3 0.83
    4 11 3 0.92
    5 -11 3 0.16
    -5 -11 -3 -0.54
    5 11 3 0.13
    -5 11 -3 0.21
    6 -11 3 0.42
    -6 -11 -3 0.07
    -6 11 -3 0.04
    6 11 3 0.05
    7 -11 3 -0.21
    -7 -11 -3 0.05
    7 11 3 0.02
    -7 11 -3 0.14
    8 -11 3 -0.41
    -8 -11 -3 -1.15
    8 11 3 -0.17
    8 11 3 -0.07
    -8 11 -3 1.47
    -9 -11 -3 0.14
    9 -11 3 -0.99
    -9 11 -3 0.13
    9 11 3 0.76
    9 11 3 -1.53
    10 -11 3 0.4
    -10 -11 -3 -0.6
    -10 11 -3 0.1
    10 11 3 0.63
    11 -12 -3 0.3
    -11 12 3 0.64
    11 12 -3 0.72
    10 -12 -3 0.75
    -10 -12 3 -0.06
    10 12 -3 0.51
    -10 12 3 0.09
    -9 -12 3 0.21
    9 -12 -3 -0.94
    9 12 -3 -0.05
    -9 12 3 0.69
    -8 -12 3 -0.11
    8 -12 -3 -0.12
    -8 12 3 -0.14
    8 12 -3 -0.54
    -7 -12 3 0.09
    7 -12 -3 0.1
    7 12 -3 0.59
    -7 12 3 0.73
    -6 -12 3 0.62
    6 -12 -3 1.59
    6 12 -3 0.86
    -6 12 3 2.17
    5 -12 -3 0.68
    -5 -12 3 0.54
    5 12 -3 0.9
    -5 12 3 0.33
    -4 -12 3 -0.13
    -4 -12 3 0.67
    4 -12 -3 0.25
    4 -12 -3 -0.18
    -4 12 3 0.3
    4 12 -3 0.02
    3 -12 -3 0.55
    -3 -12 3 1.26
    3 -12 -3 1.95
    -3 12 3 0.86
    3 12 -3 0.92
    -3 12 3 1.96
    3 12 -3 0.2
    2 -12 -3 0.44
    2 -12 -3 1.96
    -2 -12 3 1.24
    2 12 -3 0.17
    -2 12 3 0.95
    -2 12 3 0.8
    2 12 -3 0.78
    -1 -12 3 0.48
    1 -12 -3 0.76
    1 -12 -3 0.87
    -1 -12 3 0.4
    -1 12 3 0.29
    -1 12 3 -0.06
    1 12 -3 0.66
    1 12 -3 0.37
    0 -12 3 0.43
    0 -12 -3 1.37
    0 12 3 0.39
    0 12 3 0.83
    0 12 -3 1.02
    0 12 -3 -0.46
    1 -12 3 1.38
    -1 -12 -3 0.61
    -1 -12 -3 1.37
    1 -12 3 1.67
    -1 12 -3 0.8
    1 12 3 0.19
    -1 12 -3 1.25
    1 12 3 0.56
    -2 -12 -3 0.13
    2 -12 3 0.05
    -2 -12 -3 0.33
    -2 12 -3 0.23
    -2 12 -3 -0.04
    2 12 3 0.05
    -3 -12 -3 1.77
    3 -12 3 0.61
    -3 12 -3 1.19
    3 12 3 0.42
    4 -12 3 0.97
    -4 -12 -3 -0.04
    4 12 3 0.09
    -4 12 -3 0.46
    -5 -12 -3 0.07
    5 -12 3 0.4
    5 12 3 0
    -5 12 -3 -0.12
    -6 -12 -3 1.15
    6 -12 3 -0.28
    6 12 3 0.03
    -6 12 -3 -0.03
    -7 -12 -3 1.33
    7 -12 3 1.07
    7 12 3 0.34
    7 12 3 -0.04
    -7 12 -3 0.08
    8 -12 3 0.19
    -8 -12 -3 -0.8
    8 12 3 0.98
    8 12 3 0.17
    -8 12 -3 0.37
    -9 -12 -3 -0.2
    9 -12 3 0.01
    9 12 3 -0.36
    -9 12 -3 0.24
    10 -12 3 -0.01
    -10 -12 -3 -0.37
    -10 12 -3 0.23
    10 12 3 0.47
    10 -13 -3 0.25
    10 13 -3 0.59
    -10 13 3 -0.56
    -9 -13 3 -0.55
    9 -13 -3 -0.08
    -9 13 3 1.18
    9 13 -3 0.29
    -8 -13 3 0.16
    8 -13 -3 0.05
    8 13 -3 -0.15
    -8 13 3 -0.14
    -7 -13 3 0.19
    7 -13 -3 -0.09
    -7 13 3 -0.15
    7 13 -3 0.6
    -6 -13 3 -0.02
    6 -13 -3 0.33
    -6 13 3 0.26
    6 13 -3 -0.03
    5 -13 -3 0.09
    -5 -13 3 0.24
    5 13 -3 1.54
    -5 13 3 1.06
    4 -13 -3 0.54
    -4 -13 3 0.69
    4 13 -3 0.97
    -4 13 3 -0.17
    -3 -13 3 5.5
    3 -13 -3 4.96
    3 -13 -3 4.7
    -3 13 3 6.2
    3 13 -3 2.68
    -3 13 3 6.66
    2 -13 -3 0.35
    -2 -13 3 0.73
    2 -13 -3 0.05
    -2 13 3 0.71
    2 13 -3 1.11
    -2 13 3 0.57
    2 13 -3 0.56
    -1 -13 3 1.37
    -1 -13 3 0.29
    1 -13 -3 0.31
    1 -13 -3 1
    1 13 -3 0.61
    -1 13 3 0.47
    1 13 -3 1.01
    1 13 -3 0.1
    -1 13 3 0.72
    0 -13 -3 3.35
    0 -13 3 3.21
    0 13 -3 4.15
    0 13 3 2.75
    0 13 3 1.89
    0 13 -3 1.88
    -1 -13 -3 3.85
    -1 -13 -3 2.37
    1 -13 3 1.29
    1 -13 3 2.63
    1 13 3 1.51
    -1 13 -3 1.06
    -1 13 -3 1.95
    -2 -13 -3 0.43
    2 -13 3 0.34
    -2 13 -3 -0.45
    2 13 3 0.33
    -3 -13 -3 0.91
    3 -13 3 -0.13
    3 13 3 0.11
    -3 13 -3 0.2
    -4 -13 -3 0.09
    4 -13 3 0.2
    -4 13 -3 0.3
    4 13 3 -0.05
    -5 -13 -3 -0.01
    5 -13 3 -0.38
    5 13 3 0.26
    -5 13 -3 0.65
    -6 -13 -3 2.96
    6 -13 3 1.19
    6 13 3 1.28
    -6 13 -3 0.48
    -7 -13 -3 -0.15
    7 -13 3 0.02
    7 13 3 0.52
    7 13 3 -0.3
    -7 13 -3 -0.08
    8 -13 3 0.61
    -8 -13 -3 -0.56
    8 13 3 -0.28
    -8 13 -3 -0.13
    9 -13 3 -0.24
    -9 -13 -3 0.45
    -9 13 -3 0.28
    9 13 3 0.18
    10 -14 -3 -0.5
    -10 14 3 -0.42
    10 14 -3 -0.47
    9 -14 -3 1.13
    -9 14 3 1.01
    9 14 -3 -0.05
    8 -14 -3 1.48
    -8 -14 3 0.52
    8 14 -3 -0.07
    -8 14 3 1.55
    7 -14 -3 0.61
    -7 -14 3 -0.37
    7 14 -3 -0.45
    -7 14 3 -0.25
    6 -14 -3 0.85
    -6 -14 3 3.12
    -6 14 3 0.89
    6 14 -3 1.92
    5 -14 -3 0.36
    -5 -14 3 -0.02
    -5 14 3 -0.07
    5 14 -3 1.1
    4 -14 -3 -0.06
    -4 -14 3 0.07
    4 14 -3 -0.04
    -4 14 3 0.18
    3 -14 -3 -0.23
    -3 -14 3 -0.09
    3 -14 -3 -0.01
    -3 14 3 -0.23
    -3 14 3 0.25
    3 14 -3 0.24
    2 -14 -3 0.39
    -2 -14 3 0.61
    2 14 -3 0.33
    2 14 -3 0.8
    -2 14 3 0.79
    -2 14 3 0.99
    1 -14 -3 -0.27
    -1 -14 3 0.4
    -1 -14 3 -0.11
    1 -14 -3 1.18
    1 14 -3 1.13
    -1 14 3 0.83
    -1 14 3 0.57
    1 14 -3 0.5
    1 14 -3 0.29
    0 -14 3 2.17
    0 -14 -3 0.8
    0 14 3 1.96
    0 14 -3 0.8
    0 14 -3 1.83
    0 14 -3 1.59
    1 -14 3 0.38
    -1 -14 -3 -0.04
    1 -14 3 -0.07
    -1 14 -3 -0.11
    -1 14 -3 0.44
    1 14 3 -0.19
    2 -14 3 -0.37
    -2 -14 -3 0.15
    2 14 3 -0.1
    -2 14 -3 -0.29
    3 -14 3 2.1
    -3 -14 -3 1.48
    -3 14 -3 1.2
    3 14 3 0.81
    -4 -14 -3 1.58
    4 -14 3 1.32
    -4 14 -3 0.12
    4 14 3 0.48
    5 -14 3 -0.51
    -5 -14 -3 0.18
    -5 14 -3 -0.45
    5 14 3 -0.59
    -6 -14 -3 -0.04
    6 -14 3 0.25
    6 14 3 0.21
    -6 14 -3 -0.01
    6 14 3 0.36
    7 -14 3 -0.41
    -7 -14 -3 -1.15
    -7 14 -3 0.09
    7 14 3 -0.14
    7 14 3 0.33
    8 -14 3 1.14
    -8 -14 -3 2.05
    -8 14 -3 0.11
    8 14 3 0.4
    -9 -14 -3 0.35
    9 -14 3 -0.56
    -9 14 -3 -0.06
    9 14 3 0.16
    9 -15 -3 -0.71
    -9 15 3 0
    9 15 -3 -0.51
    8 -15 -3 0.03
    -8 15 3 -0.2
    8 15 -3 0.36
    -7 -15 3 1.11
    7 -15 -3 1
    7 15 -3 1.39
    -7 15 3 1.69
    6 -15 -3 0.09
    -6 -15 3 0
    -6 15 3 -0.42
    6 15 -3 0.13
    5 -15 -3 0.97
    -5 -15 3 0.76
    5 15 -3 1.11
    -5 15 3 1.72
    4 -15 -3 -0.04
    -4 -15 3 -0.21
    -4 15 3 -0.34
    4 15 -3 -0.56
    -4 15 3 -0.17
    3 -15 -3 0.76
    -3 -15 3 0.08
    3 15 -3 0.64
    -3 15 3 0.72
    -3 15 3 1.3
    -2 -15 3 0.3
    2 -15 -3 0.18
    2 -15 -3 0.88
    -2 15 3 -0.14
    -2 15 3 0.37
    2 15 -3 0.22
    1 -15 -3 -0.05
    -1 -15 3 0.1
    -1 -15 3 0.08
    1 -15 -3 -0.15
    1 15 -3 -0.26
    1 15 -3 0.03
    -1 15 3 0.22
    1 15 -3 0.69
    0 -15 3 0.09
    0 -15 -3 1.06
    0 15 -3 0.4
    0 15 -3 -0.09
    0 15 3 0.88
    0 15 -3 0.5
    1 -15 3 0.57
    -1 -15 -3 0.43
    1 -15 3 0.85
    -1 15 -3 0.69
    1 15 3 0.96
    -2 -15 -3 -0.56
    2 -15 3 -0.1
    -2 15 -3 -0.14
    2 15 3 1.09
    -3 -15 -3 1.05
    3 -15 3 0.55
    -3 15 -3 0.62
    3 15 3 1.09
    4 -15 3 0.56
    -4 -15 -3 0.62
    -4 15 -3 1.11
    4 15 3 1.14
    -5 -15 -3 0.6
    5 -15 3 0.65
    5 15 3 1.09
    -5 15 -3 0.03
    6 -15 3 0.33
    -6 -15 -3 -0.1
    6 15 3 -0.28
    6 15 3 -0.95
    -6 15 -3 0.02
    7 -15 3 0.24
    -7 -15 -3 -0.41
    7 15 3 0.47
    -7 15 -3 -0.6
    -8 -15 -3 1.59
    8 -15 3 0.29
    8 15 3 -0.79
    -8 15 -3 -0.24
    9 -16 -3 -0.43
    9 16 -3 -1.27
    -9 16 3 -0.45
    8 -16 -3 -0.48
    -8 16 3 0
    8 16 -3 0.58
    7 -16 -3 -0.23
    -7 16 3 1
    7 16 -3 -0.56
    6 -16 -3 -0.6
    -6 -16 3 0.36
    6 16 -3 0.69
    -6 16 3 -0.43
    -5 -16 3 -0.41
    5 -16 -3 -0.36
    -5 16 3 -0.27
    5 16 -3 0.25
    -4 -16 3 0.57
    4 -16 -3 -0.09
    -4 16 3 1.69
    -4 16 3 1.55
    4 16 -3 0.64
    3 -16 -3 -0.09
    -3 -16 3 -0.15
    -3 16 3 -0.19
    -3 16 3 1.01
    3 16 -3 0.36
    -2 -16 3 1.37
    2 -16 -3 0.87
    2 -16 -3 0.27
    2 16 -3 1.29
    -2 16 3 1.19
    2 16 -3 0.43
    -1 -16 3 0.77
    1 -16 -3 0.45
    1 -16 -3 -0.27
    -1 -16 3 0.78
    1 16 -3 0.15
    -1 16 3 -0.23
    1 16 -3 0.6
    0 -16 -3 0.98
    0 -16 3 0.91
    0 16 -3 1.73
    0 16 -3 1.02
    0 16 3 1.33
    0 16 -3 1.43
    -1 -16 -3 1.07
    1 -16 3 0.12
    1 -16 3 0.1
    -1 16 -3 -0.25
    1 16 3 0.64
    -2 -16 -3 0.49
    2 -16 3 0.22
    -2 16 -3 -0.28
    2 16 3 0.57
    -3 -16 -3 0.54
    3 -16 3 -0.32
    -3 16 -3 0.08
    3 16 3 -0.26
    4 -16 3 -0.19
    -4 -16 -3 1.71
    4 16 3 0.18
    -4 16 -3 -0.07
    5 -16 3 0.59
    -5 -16 -3 0.61
    5 16 3 0.87
    5 16 3 -0.11
    -5 16 -3 1.49
    6 -16 3 -0.06
    -6 -16 -3 -0.91
    6 16 3 0.28
    -6 16 -3 -0.69
    7 -16 3 0.66
    -7 -16 -3 0.92
    7 16 3 -0.93
    -7 16 -3 0.81
    8 -16 3 -0.43
    -8 -16 -3 0.11
    -8 16 -3 0.14
    8 16 3 -0.83
    8 -17 -3 0.85
    8 17 -3 1.86
    -8 17 3 1.17
    7 -17 -3 -0.45
    -7 17 3 0.19
    7 17 -3 -0.51
    6 -17 -3 0.62
    6 17 -3 -0.86
    -6 17 3 -0.17
    -5 -17 3 1.17
    5 -17 -3 1.66
    -5 17 3 2.01
    5 17 -3 -0.22
    -5 17 3 3.04
    -4 -17 3 -0.19
    4 -17 -3 0.27
    4 17 -3 0.36
    -4 17 3 0.23
    -4 17 3 0.68
    -3 -17 3 1.14
    3 -17 -3 0.31
    -3 17 3 0.27
    3 17 -3 0.45
    2 -17 -3 0.01
    -2 -17 3 -0.11
    2 -17 -3 0.22
    -2 17 3 -0.42
    2 17 -3 0.5
    2 17 -3 -1.01
    1 -17 -3 1.23
    -1 -17 3 0.27
    -1 -17 3 0.87
    -1 17 3 1.18
    1 17 -3 -0.69
    1 17 -3 0.78
    0 -17 3 -0.05
    0 -17 -3 -0.11
    0 17 -3 0.21
    0 17 -3 -0.05
    0 17 -3 -0.06
    0 17 3 -0.48
    -1 -17 -3 -0.46
    1 -17 3 -0.04
    1 17 3 0.21
    -1 17 -3 0.65
    -1 17 -3 0.45
    2 -17 3 -0.46
    -2 -17 -3 0.45
    -2 17 -3 -0.39
    2 17 3 -0.04
    3 -17 3 1.58
    -3 -17 -3 1.32
    3 17 3 0.78
    -3 17 -3 0.4
    4 -17 3 1.15
    -4 -17 -3 0.37
    4 17 3 -0.54
    -4 17 -3 1.23
    4 17 3 0.61
    5 -17 3 1.06
    -5 -17 -3 -0.5
    -5 17 -3 1.08
    5 17 3 0.14
    -6 -17 -3 -0.05
    6 -17 3 -0.51
    6 17 3 -0.17
    -6 17 -3 1.36
    7 -17 3 -0.82
    -7 -17 -3 -0.16
    -7 17 -3 0.41
    7 17 3 -0.61
    7 -18 -3 0.82
    7 18 -3 -0.01
    -7 18 3 0.79
    6 -18 -3 0.11
    -6 18 3 -0.62
    6 18 -3 -0.13
    5 -18 -3 -0.36
    -5 18 3 0.51
    -5 18 3 0.01
    5 18 -3 0.9
    4 -18 -3 0.29
    -4 -18 3 0.46
    4 18 -3 -0.53
    -4 18 3 -0.09
    -3 -18 3 -0.03
    3 -18 -3 0.39
    3 18 -3 -0.78
    -3 18 3 0.64
    3 18 -3 -0.04
    -2 -18 3 0.49
    2 -18 -3 0.27
    -2 18 3 1.16
    2 18 -3 2.24
    2 18 -3 1.2
    1 -18 -3 0.55
    -1 -18 3 -0.05
    1 18 -3 -0.46
    1 18 -3 0.46
    -1 18 3 -0.32
    0 -18 3 1.09
    0 -18 -3 3.39
    0 18 3 1.51
    0 18 -3 3.05
    1 -18 3 -0.08
    -1 -18 -3 -0.66
    -1 18 -3 -0.25
    -1 18 -3 -0.09
    1 18 3 -0.14
    -2 -18 -3 0.26
    2 -18 3 0.96
    2 18 3 0.15
    2 18 3 0.63
    -2 18 -3 0.42
    -3 -18 -3 -0.05
    3 -18 3 -0.04
    3 18 3 0.04
    3 18 3 -0.24
    -3 18 -3 0.8
    4 -18 3 -0.32
    -4 -18 -3 -0.39
    4 18 3 0.06
    4 18 3 -0.51
    -4 18 -3 0.43
    5 -18 3 0.54
    -5 -18 -3 0.43
    -5 18 -3 1.36
    5 18 3 1.2
    -6 -18 -3 -0.91
    6 -18 3 0
    6 18 3 -0.67
    -6 18 -3 1
    6 -19 -3 0.25
    -6 19 3 0.6
    6 19 -3 -0.34
    -6 19 3 0
    5 -19 -3 1.55
    5 19 -3 0.62
    -5 19 3 0.87
    4 -19 -3 1.31
    4 19 -3 -0.37
    -4 19 3 -0.45
    -3 -19 3 0.97
    3 -19 -3 1.26
    3 19 -3 0.07
    -3 19 3 0.29
    -2 -19 3 0.8
    2 -19 -3 -0.21
    2 19 -3 -0.22
    2 19 -3 0.57
    -2 19 3 0.33
    1 -19 -3 1.7
    -1 -19 3 2.46
    1 19 -3 1.83
    -1 19 3 1.38
    1 19 -3 2.32
    0 -19 -3 -0.66
    0 -19 3 0.11
    0 19 3 -0.18
    0 19 3 0.66
    0 19 -3 0.34
    1 -19 3 0.33
    -1 -19 -3 0.07
    1 19 3 0.24
    -1 19 -3 0.24
    1 19 3 0.39
    -2 -19 -3 0.34
    2 -19 3 -0.08
    -2 19 -3 -0.39
    -2 19 -3 -0.36
    2 19 3 -0.67
    2 19 3 0.63
    -3 -19 -3 -1.8
    3 -19 3 0.57
    3 19 3 0.57
    3 19 3 2.74
    -3 19 -3 3.64
    4 -19 3 -0.25
    -4 -19 -3 -0.39
    -4 19 -3 0.35
    4 19 3 0.11
    -5 -19 -3 0.28
    5 -19 3 1.68
    -5 19 -3 0.43
    5 19 3 0.38
    5 -20 -3 -0.22
    5 20 -3 -0.4
    -5 20 3 0.36
    4 -20 -3 -0.43
    4 20 -3 -0.39
    -4 20 3 0.23
    3 -20 -3 -0.12
    -3 20 3 -0.18
    3 20 -3 -0.7
    -2 -20 3 1.19
    2 -20 -3 0.39
    -2 20 3 0.86
    2 20 -3 1.27
    -1 -20 3 -0.16
    -1 20 3 0.42
    1 20 -3 -0.2
    0 -20 -3 1.42
    0 20 -3 -0.57
    0 20 3 0.17
    0 20 3 -0.54
    -1 -20 -3 1.38
    1 20 3 0.88
    -1 20 -3 0.91
    1 20 3 -0.35
    2 -20 3 3.45
    -2 -20 -3 2.52
    2 20 3 2.55
    2 20 3 1.88
    -2 20 -3 2.92
    3 -20 3 0.52
    -3 -20 -3 0.77
    -3 20 -3 -0.04
    -3 20 -3 -0.14
    3 20 3 0.09
    4 -20 3 -0.47
    -4 -20 -3 0.8
    4 20 3 0.53
    -4 20 -3 -0.34
    3 -21 -3 0.4
    -3 21 3 0.43
    3 21 -3 -0.7
    -2 21 3 0.69
    2 21 -3 -0.68
    -1 -21 3 0.15
    -1 21 3 0.27
    0 -21 -3 0.31
    0 21 -3 -0.15
    0 21 3 1
    -1 -21 -3 1.04
    1 21 3 1.04
    1 21 3 -0.55
    -1 21 -3 0.01
    -2 -21 -3 0
    2 21 3 -1.43
    -2 21 -3 -0.58
    -13 0 4 3.45
    -12 0 4 9.52
    -11 0 4 15.48
    11 0 -4 13.78
    -10 0 4 11.69
    10 0 -4 14.44
    9 0 -4 2.1
    9 0 -4 3.71
    -9 0 4 4.18
    8 0 -4 36
    8 0 -4 32.19
    -8 0 4 30.91
    -7 0 4 1.6
    7 0 -4 2.65
    7 0 -4 3.02
    -6 0 4 5.02
    6 0 -4 3.61
    6 0 -4 3.66
    -5 0 4 1.39
    5 0 -4 1.27
    4 0 -4 162.81
    4 0 -4 161.2
    -4 0 4 163.12
    -3 0 4 105.1
    3 0 -4 109.68
    3 0 -4 105.48
    2 0 -4 199.24
    -2 0 4 193.78
    -2 0 4 187.21
    2 0 -4 184.61
    1 0 -4 51.1
    -1 0 4 52.88
    -1 0 4 52.88
    0 0 4 2.13
    0 0 -4 2.82
    1 0 4 16.43
    -1 0 -4 17.06
    -1 0 -4 18.83
    1 0 4 18.4
    2 0 4 1.32
    -2 0 -4 0.66
    -2 0 -4 1.46
    -3 0 -4 56.22
    3 0 4 63.4
    -4 0 -4 111.46
    4 0 4 108.4
    5 0 4 18.11
    -5 0 -4 15.83
    -6 0 -4 6.73
    6 0 4 5.75
    -6 0 -4 6.35
    -7 0 -4 2.11
    7 0 4 1.94
    -8 0 -4 0.39
    8 0 4 0.67
    9 0 4 28.61
    -9 0 -4 22.8
    -10 0 -4 1.37
    10 0 4 0.17
    -11 0 -4 10.69
    11 0 4 14.47
    -13 -1 4 3.12
    -13 1 4 4.14
    -12 -1 4 10.72
    -12 1 4 8.06
    11 -1 -4 11.22
    -11 -1 4 7.64
    -11 1 4 10.14
    10 -1 -4 9.53
    -10 -1 4 9.81
    -10 1 4 9.62
    10 1 -4 10.53
    9 -1 -4 16.17
    -9 -1 4 14.4
    -9 1 4 19.23
    9 1 -4 13.62
    9 1 -4 13.57
    8 -1 -4 0.47
    8 -1 -4 -0.18
    -8 -1 4 0.33
    8 1 -4 0.39
    8 1 -4 1.21
    -8 1 4 0.8
    -7 -1 4 77.37
    7 -1 -4 82.69
    7 -1 -4 84.89
    -7 1 4 76.61
    7 1 -4 80.34
    -6 -1 4 8.18
    6 -1 -4 12.88
    6 -1 -4 10.06
    -6 1 4 10
    6 1 -4 11.21
    -5 -1 4 48.91
    5 -1 -4 47.45
    5 -1 -4 40.45
    5 1 -4 44.77
    -5 1 4 43.09
    5 1 -4 45.19
    -4 -1 4 0.59
    4 -1 -4 1.44
    4 1 -4 1.87
    -4 1 4 1.26
    4 1 -4 2.18
    3 -1 -4 62.58
    -3 -1 4 65.72
    3 -1 -4 63.22
    3 1 -4 59.13
    3 1 -4 63.66
    -3 1 4 60.28
    2 -1 -4 0.15
    -2 -1 4 0.31
    2 -1 -4 0.69
    -2 -1 4 0.87
    2 1 -4 0.65
    -2 1 4 0.55
    -1 -1 4 4.3
    1 -1 -4 4
    -1 -1 4 3.42
    -1 1 4 3.64
    1 1 -4 3.25
    0 -1 -4 1.12
    0 -1 4 0.97
    0 1 4 1.25
    0 1 -4 0.68
    0 1 4 0.97
    -1 -1 -4 101.89
    1 -1 4 91.13
    1 -1 4 85.24
    -1 -1 -4 86.96
    1 1 4 87.57
    -1 1 -4 88.99
    -2 -1 -4 16.96
    -2 -1 -4 19.88
    2 -1 4 18.41
    2 1 4 23.38
    -2 1 -4 18.14
    -3 -1 -4 44.23
    3 -1 4 52.79
    -3 -1 -4 50.74
    3 1 4 45.53
    -3 1 -4 47.54
    -4 -1 -4 0.43
    -4 -1 -4 1.11
    4 -1 4 1.1
    -4 1 -4 0.35
    -4 1 -4 1.25
    4 1 4 0.6
    -5 -1 -4 6.43
    5 -1 4 7.07
    5 1 4 6.13
    -5 1 -4 6.77
    -5 1 -4 5.47
    6 -1 4 35.4
    -6 -1 -4 41.93
    -6 1 -4 28.99
    6 1 4 37.69
    -6 1 -4 37.27
    -7 -1 -4 9.86
    7 -1 4 7.82
    -7 -1 -4 7.38
    -7 1 -4 7.98
    7 1 4 10.14
    -8 -1 -4 13.96
    8 -1 4 11.05
    8 1 4 9.38
    -8 1 -4 17.59
    9 -1 4 0.85
    -9 -1 -4 1
    9 1 4 0.73
    -9 1 -4 0.53
    10 -1 4 8.59
    -10 -1 -4 9.94
    10 1 4 12.2
    -10 1 -4 9.5
    -11 -1 -4 0.19
    11 -1 4 0.22
    -11 1 -4 0.71
    11 1 4 -0.05
    -13 -2 4 10.72
    -13 2 4 7.3
    12 -2 -4 6.74
    -12 -2 4 6.79
    -12 2 4 3.5
    -11 -2 4 6.39
    11 -2 -4 6.45
    -11 2 4 5.25
    10 -2 -4 31.39
    -10 -2 4 23.75
    -10 2 4 23.08
    10 2 -4 26.25
    -9 -2 4 13.11
    9 -2 -4 16.45
    -9 2 4 17.37
    9 2 -4 13.25
    8 -2 -4 36.57
    -8 -2 4 34.8
    8 -2 -4 37.02
    8 2 -4 38.19
    -8 2 4 35.71
    -7 -2 4 16.73
    7 -2 -4 20.59
    7 -2 -4 18.91
    7 2 -4 14.77
    7 2 -4 19.22
    -7 2 4 16.95
    6 -2 -4 24.99
    -6 -2 4 26.81
    6 -2 -4 25.2
    -6 2 4 21.75
    6 2 -4 31.12
    6 2 -4 28.28
    5 -2 -4 12.28
    -5 -2 4 13.73
    5 -2 -4 13.44
    5 2 -4 16.45
    -5 2 4 12.73
    5 2 -4 12.07
    -4 -2 4 192.18
    4 -2 -4 196.53
    4 -2 -4 180.79
    4 2 -4 188.51
    4 2 -4 180.24
    -4 2 4 189.24
    3 -2 -4 14.85
    -3 -2 4 17.12
    -3 2 4 17.22
    3 2 -4 16.77
    3 2 -4 16.35
    2 -2 -4 3.46
    -2 -2 4 3.33
    2 -2 -4 3.34
    -2 -2 4 3.49
    2 2 -4 4.18
    -2 2 4 3.96
    -1 -2 4 3.13
    -1 -2 4 4.4
    1 -2 -4 4.47
    -1 2 4 3.25
    1 2 -4 3.42
    -1 2 4 3.32
    0 -2 -4 343.73
    0 -2 4 325.91
    0 -2 4 337.62
    0 2 4 341.1
    0 2 -4 343.12
    0 2 4 340.24
    -1 -2 -4 2.29
    1 -2 4 1.41
    -1 -2 -4 2.3
    1 -2 4 1.81
    1 2 4 1.96
    -1 2 -4 2.18
    -1 2 -4 2.16
    2 -2 4 78.94
    -2 -2 -4 74.31
    -2 -2 -4 75.52
    -2 2 -4 78.01
    2 2 4 81.93
    -2 2 -4 74.36
    3 -2 4 51.23
    -3 -2 -4 51.16
    -3 -2 -4 43.53
    -3 2 -4 50.38
    3 2 4 53.39
    -3 2 -4 48.68
    4 -2 4 55.62
    -4 -2 -4 54.37
    -4 -2 -4 56.63
    4 2 4 60.89
    -4 2 -4 62.73
    -4 2 -4 53.26
    -5 -2 -4 54.31
    5 -2 4 56.1
    -5 -2 -4 55.47
    -5 2 -4 52.92
    5 2 4 54.27
    -5 2 -4 57.35
    -6 -2 -4 8.87
    6 -2 4 8.64
    -6 -2 -4 6.83
    -6 2 -4 10.13
    6 2 4 7.26
    -7 -2 -4 18.83
    7 -2 4 14.89
    -7 2 -4 12.13
    7 2 4 16.52
    8 -2 4 5.21
    8 2 4 3.31
    -8 2 -4 3.3
    -9 -2 -4 21.59
    9 -2 4 25.72
    -9 2 -4 25.39
    9 2 4 21.75
    -10 -2 -4 0.42
    10 -2 4 0.64
    10 2 4 0.84
    -10 2 -4 -0.73
    11 -2 4 20.87
    11 2 4 20.83
    -11 2 -4 17.6
    -13 -3 4 5.55
    -13 3 4 8.62
    -12 -3 4 11.58
    12 -3 -4 12.11
    -12 3 4 9.21
    11 -3 -4 13.73
    -11 -3 4 18.07
    -11 3 4 19.72
    10 -3 -4 7.44
    -10 -3 4 7.25
    -10 3 4 6.35
    -9 -3 4 23.6
    9 -3 -4 25.88
    -9 3 4 21.99
    9 3 -4 26.4
    -8 -3 4 3.4
    8 -3 -4 5.53
    8 -3 -4 5.01
    8 3 -4 5.75
    8 3 -4 4.88
    -8 3 4 5.73
    7 -3 -4 110.31
    7 -3 -4 107.42
    -7 -3 4 98.97
    -7 3 4 97.95
    7 3 -4 107.5
    7 3 -4 113.02
    6 -3 -4 35.4
    6 -3 -4 36.37
    -6 -3 4 31.36
    6 3 -4 33.58
    6 3 -4 33.77
    -6 3 4 33.23
    -5 -3 4 90.33
    5 -3 -4 85.39
    5 -3 -4 88.6
    -5 3 4 93.11
    5 3 -4 95.37
    5 3 -4 98.54
    4 -3 -4 0.67
    -4 -3 4 0.17
    4 -3 -4 0.13
    -4 3 4 0.01
    4 3 -4 0.72
    4 3 -4 0.37
    -3 -3 4 66.81
    3 -3 -4 64.27
    3 3 -4 67.79
    -3 3 4 61.68
    3 3 -4 65.78
    -2 -3 4 35.14
    2 -3 -4 34.86
    2 -3 -4 34.47
    -2 3 4 38.93
    -2 3 4 35.43
    2 3 -4 38.26
    -1 -3 4 477.72
    -1 -3 4 465.61
    -1 3 4 464.2
    -1 3 4 458.68
    1 3 -4 460.77
    0 -3 -4 37.74
    0 -3 4 40.48
    0 -3 4 42.54
    0 3 -4 40.94
    0 3 4 40.88
    0 3 4 43.11
    -1 -3 -4 200.01
    -1 -3 -4 197.42
    1 -3 4 198.62
    1 -3 4 195.09
    1 3 4 189.84
    -1 3 -4 197.99
    -1 3 -4 197.1
    -2 -3 -4 42.03
    -2 -3 -4 47.44
    2 -3 4 46.1
    -2 3 -4 42.45
    -2 3 -4 43.25
    2 3 4 44.79
    -3 -3 -4 40.59
    3 -3 4 38.83
    -3 -3 -4 39.23
    -3 3 -4 41.4
    3 3 4 33.69
    -3 3 -4 39.63
    4 -3 4 22.95
    -4 -3 -4 20.08
    -4 -3 -4 21.28
    -4 3 -4 21.38
    4 3 4 21.37
    -4 3 -4 22.49
    -5 -3 -4 29.67
    -5 -3 -4 29.83
    5 -3 4 32.82
    -5 3 -4 29.74
    5 3 4 32.44
    -5 3 -4 32.57
    6 -3 4 62.38
    -6 -3 -4 64.68
    -6 -3 -4 70.67
    6 3 4 65.24
    -6 3 -4 63.34
    7 -3 4 26.06
    -7 -3 -4 30.1
    -7 -3 -4 25.21
    -7 3 -4 29.69
    7 3 4 34.81
    8 -3 4 70.14
    -8 -3 -4 67.28
    -8 3 -4 90.5
    8 3 4 75.56
    9 -3 4 2.3
    -9 3 -4 1.86
    9 3 4 1.53
    10 -3 4 27.44
    10 3 4 27.81
    -10 3 -4 24.04
    11 -3 4 0.53
    11 3 4 -0.23
    -11 3 -4 -0.93
    -13 -4 4 10.69
    13 -4 -4 7.3
    -13 4 4 10.01
    12 -4 -4 11.06
    -12 -4 4 17.22
    -12 4 4 17.69
    -11 -4 4 8.78
    11 -4 -4 8.85
    -11 4 4 7.39
    10 -4 -4 33.63
    -10 -4 4 29.43
    -10 4 4 32.89
    10 4 -4 33.59
    -9 -4 4 24.36
    9 -4 -4 29.64
    -9 4 4 36.11
    9 4 -4 32.16
    -8 -4 4 51.18
    8 -4 -4 44.84
    8 4 -4 45
    8 4 -4 55.94
    -8 4 4 58.57
    7 -4 -4 7.12
    -7 -4 4 7.09
    7 -4 -4 8.4
    -7 4 4 7.25
    7 4 -4 6.03
    7 4 -4 7.48
    -6 -4 4 135.01
    6 -4 -4 130.93
    6 -4 -4 128.45
    6 4 -4 129.64
    6 4 -4 130.21
    -6 4 4 139.4
    5 -4 -4 -0.19
    -5 -4 4 0.21
    5 -4 -4 0.25
    5 4 -4 0.54
    5 4 -4 -0.08
    -5 4 4 0.26
    4 -4 -4 125.53
    4 -4 -4 119.65
    -4 -4 4 123.32
    4 4 -4 120.08
    4 4 -4 131.05
    -4 4 4 128.26
    3 -4 -4 24.71
    3 -4 -4 27.41
    -3 -4 4 28.01
    -3 4 4 26.94
    3 4 -4 25.01
    2 -4 -4 651.74
    -2 -4 4 628.04
    -2 4 4 626.17
    2 4 -4 631.22
    2 4 -4 613.05
    -2 4 4 610.62
    -1 -4 4 10.14
    1 -4 -4 10.48
    -1 -4 4 8.04
    -1 4 4 9.49
    -1 4 4 8.65
    1 4 -4 8.5
    0 -4 -4 75.47
    0 -4 4 75.11
    0 -4 4 72.62
    0 4 4 75.09
    0 4 4 78.99
    0 4 -4 74.16
    -1 -4 -4 75.49
    1 -4 4 71.54
    1 -4 4 75.63
    1 4 4 65.64
    -1 4 -4 72.05
    -1 4 -4 73.68
    2 -4 4 198.76
    -2 -4 -4 198.49
    -2 -4 -4 219.1
    -2 4 -4 190
    -2 4 -4 202.08
    2 4 4 204.32
    -3 -4 -4 118.67
    3 -4 4 116.19
    -3 -4 -4 119.6
    -3 4 -4 112.02
    -3 4 -4 116.74
    3 4 4 122.29
    -4 -4 -4 114.06
    -4 -4 -4 114.4
    4 -4 4 117.24
    4 4 4 115.09
    -4 4 -4 101.34
    -4 4 -4 114.82
    5 -4 4 73.3
    -5 -4 -4 75.93
    -5 -4 -4 73.02
    -5 4 -4 70.49
    5 4 4 67.58
    -6 -4 -4 45.89
    -6 -4 -4 43.4
    6 -4 4 42.08
    -6 4 -4 41.15
    6 4 4 41.94
    -7 -4 -4 118.74
    -7 -4 -4 108.8
    7 -4 4 117.54
    -7 4 -4 111.32
    7 4 4 122.77
    -8 -4 -4 5.23
    -8 -4 -4 6.03
    8 -4 4 5.2
    -8 4 -4 7.68
    8 4 4 4.86
    9 -4 4 38.09
    -9 4 -4 36.8
    9 4 4 35.44
    10 -4 4 0.67
    10 4 4 -1.06
    -10 4 -4 1.03
    11 -4 4 32.28
    -11 4 -4 42.67
    11 4 4 37.39
    -13 -5 4 4
    13 -5 -4 4.5
    -13 5 4 3.94
    12 -5 -4 16.77
    -12 -5 4 13.62
    -12 5 4 14.14
    11 -5 -4 12.88
    -11 -5 4 9.11
    11 5 -4 13.56
    -11 5 4 11.61
    10 -5 -4 11.52
    -10 -5 4 20.27
    -10 5 4 17.17
    10 5 -4 14.31
    9 -5 -4 56.31
    -9 -5 4 51.13
    -9 5 4 55.82
    9 5 -4 51.32
    8 -5 -4 11.99
    -8 -5 4 10.86
    -8 5 4 11.15
    8 5 -4 11.07
    7 -5 -4 88.48
    7 -5 -4 86.11
    -7 -5 4 82.01
    -7 5 4 95
    7 5 -4 84.14
    7 5 -4 90.28
    6 -5 -4 3.61
    -6 -5 4 4.8
    6 -5 -4 2.79
    6 5 -4 2.41
    6 5 -4 4.89
    -6 5 4 2.91
    5 -5 -4 230.21
    -5 -5 4 223.39
    5 -5 -4 221.76
    -5 5 4 220.53
    5 5 -4 186.76
    5 5 -4 219.72
    4 -5 -4 9.73
    -4 -5 4 9.12
    4 -5 -4 10.16
    4 5 -4 9.52
    -4 5 4 8.94
    4 5 -4 7.64
    -3 -5 4 289.39
    3 -5 -4 303.26
    3 -5 -4 286.67
    3 5 -4 287.83
    -3 5 4 285.16
    3 5 -4 284.64
    -2 -5 4 4.82
    2 -5 -4 4.35
    -2 -5 4 5.55
    2 5 -4 5.64
    -2 5 4 3.95
    2 5 -4 4.64
    -2 5 4 3.59
    1 -5 -4 301.92
    -1 -5 4 303.51
    -1 -5 4 306.25
    1 -5 -4 296.8
    -1 5 4 294.54
    -1 5 4 320.96
    1 5 -4 316.84
    0 -5 4 139.54
    0 -5 4 149.07
    0 -5 -4 142.23
    0 5 -4 147.52
    0 5 4 139.01
    0 5 4 160.81
    1 -5 4 363.39
    1 -5 4 352.6
    -1 -5 -4 366.01
    -1 5 -4 365.95
    -1 5 -4 347.26
    1 5 4 368.66
    -2 -5 -4 29.92
    -2 -5 -4 34.83
    2 -5 4 30.61
    2 -5 4 30.93
    -2 5 -4 31.36
    2 5 4 27.78
    -2 5 -4 29.25
    -3 -5 -4 133.63
    -3 -5 -4 137.32
    3 -5 4 132.81
    -3 5 -4 131.24
    3 5 4 133.7
    -3 5 -4 138.98
    -4 -5 -4 193.95
    -4 -5 -4 171.71
    4 -5 4 170.06
    -4 5 -4 183.89
    -4 5 -4 177.11
    4 5 4 177.7
    -5 -5 -4 56.92
    5 -5 4 52.67
    -5 -5 -4 57.04
    -5 5 -4 59.04
    5 5 4 54.14
    6 -5 4 117.9
    -6 -5 -4 114.28
    -6 -5 -4 113.27
    -6 5 -4 119.01
    6 5 4 116.05
    -7 -5 -4 22.55
    7 -5 4 14.68
    -7 -5 -4 21.15
    7 5 4 23.2
    -7 5 -4 22.09
    -8 -5 -4 91.54
    8 -5 4 66.96
    8 5 4 63.56
    -8 5 -4 74.33
    -9 -5 -4 5.78
    9 -5 4 10.7
    9 5 4 10.13
    9 5 4 9.53
    -9 5 -4 4.71
    10 -5 4 52.37
    -10 5 -4 48.1
    10 5 4 47.05
    11 -5 4 0.08
    11 5 4 -0.34
    -11 5 -4 0.05
    12 -6 -4 12.29
    -12 -6 4 9.61
    -12 6 4 11.37
    11 -6 -4 11.91
    -11 -6 4 10.91
    11 6 -4 16.57
    -11 6 4 22.73
    -10 -6 4 27.69
    10 -6 -4 25.3
    -10 6 4 39.11
    10 6 -4 24.21
    9 -6 -4 28.73
    -9 -6 4 31.87
    -9 6 4 24.34
    9 6 -4 28.73
    -8 -6 4 46.41
    8 -6 -4 50.09
    8 6 -4 51.63
    -8 6 4 55.69
    -7 -6 4 4.16
    7 -6 -4 6.06
    -7 6 4 3.92
    7 6 -4 4.21
    6 -6 -4 156.73
    -6 -6 4 149.91
    6 -6 -4 160.1
    -6 6 4 157.55
    6 6 -4 161.53
    6 6 -4 152.68
    -5 -6 4 3.43
    5 -6 -4 3.01
    5 -6 -4 2.21
    5 6 -4 2.48
    -5 6 4 2.84
    5 6 -4 2.65
    -4 -6 4 176.96
    4 -6 -4 190.38
    4 -6 -4 183.62
    4 6 -4 180.78
    -4 6 4 188.74
    4 6 -4 172.95
    3 -6 -4 9.92
    -3 -6 4 7.25
    3 -6 -4 9.3
    3 6 -4 7.77
    -3 6 4 10.47
    3 6 -4 8.52
    -2 -6 4 305.94
    -2 -6 4 310.37
    2 -6 -4 308.46
    2 6 -4 314.52
    2 6 -4 299.09
    -2 6 4 292.13
    -2 6 4 293.89
    -1 -6 4 0.14
    1 -6 -4 0.61
    1 -6 -4 0.08
    -1 -6 4 0.18
    -1 6 4 0.11
    -1 6 4 0.52
    1 6 -4 0.25
    0 -6 4 243.02
    0 -6 4 262.12
    0 -6 -4 247.42
    0 6 -4 250.52
    0 6 4 234.17
    0 6 4 238.37
    -1 -6 -4 118.8
    1 -6 4 115.31
    1 6 4 105.59
    -1 6 -4 111.45
    1 6 4 104.19
    -1 6 -4 113.75
    2 -6 4 170.99
    -2 -6 -4 155.9
    2 -6 4 177.79
    -2 -6 -4 166.2
    2 6 4 164.97
    -2 6 -4 160.67
    -2 6 -4 171.78
    -3 -6 -4 97.48
    -3 -6 -4 114
    3 -6 4 112.77
    -3 6 -4 105.81
    -3 6 -4 115.2
    3 6 4 111.39
    4 -6 4 157.44
    -4 -6 -4 154.44
    -4 -6 -4 124.02
    -4 6 -4 154.09
    4 6 4 140.77
    -5 -6 -4 90.71
    -5 -6 -4 95.17
    5 -6 4 82.57
    5 6 4 96.82
    -5 6 -4 92.85
    -6 -6 -4 49.1
    -6 -6 -4 46.63
    6 -6 4 51.53
    6 6 4 57.3
    -6 6 -4 43.27
    -7 -6 -4 76.1
    7 -6 4 73.1
    -7 6 -4 73.02
    7 6 4 83.87
    -8 -6 -4 11.57
    8 -6 4 7.15
    8 6 4 7.8
    -8 6 -4 9.28
    9 -6 4 58.66
    -9 -6 -4 65
    9 6 4 62.24
    9 6 4 68.06
    -9 6 -4 71.58
    10 -6 4 1.19
    10 6 4 1.06
    -10 6 -4 0.75
    11 -6 4 56.34
    -11 6 -4 59.69
    11 6 4 54.51
    -12 -7 4 27.57
    12 -7 -4 21.96
    -12 7 4 27.16
    12 7 -4 22.36
    -11 -7 4 6.43
    11 -7 -4 5.33
    11 7 -4 3.72
    -11 7 4 12.29
    10 -7 -4 6.66
    -10 -7 4 10.62
    10 7 -4 9.13
    -10 7 4 5.65
    9 -7 -4 47.95
    -9 -7 4 36.98
    9 7 -4 49.52
    -9 7 4 56.77
    -8 -7 4 13.75
    8 -7 -4 11
    8 7 -4 12.87
    -8 7 4 14.01
    -7 -7 4 75.86
    7 -7 -4 59.84
    7 7 -4 65.08
    -7 7 4 70.42
    6 -7 -4 21.29
    -6 -7 4 21.17
    6 -7 -4 19.87
    -6 7 4 18.56
    6 7 -4 20.93
    5 -7 -4 155.81
    5 -7 -4 161.81
    -5 -7 4 160.32
    -5 7 4 157.29
    5 7 -4 156.23
    5 7 -4 158.54
    -4 -7 4 10.28
    4 -7 -4 11.99
    4 -7 -4 8.77
    4 7 -4 8.31
    4 7 -4 8.65
    -4 7 4 8.78
    3 -7 -4 225.63
    3 -7 -4 241.26
    -3 -7 4 235.94
    3 7 -4 234.68
    3 7 -4 238.35
    -3 7 4 246.75
    2 -7 -4 23.35
    -2 -7 4 20.48
    -2 -7 4 22.35
    2 7 -4 23.94
    -2 7 4 21.58
    -2 7 4 18.41
    2 7 -4 19.39
    -1 -7 4 98.41
    1 -7 -4 95.17
    -1 -7 4 93.29
    1 -7 -4 97.46
    -1 7 4 95.66
    1 7 -4 96.36
    -1 7 4 93.8
    0 -7 4 86.6
    0 -7 -4 79.17
    0 -7 4 82.53
    0 7 -4 79.47
    0 7 4 81.79
    0 7 4 84.74
    -1 -7 -4 380.94
    1 -7 4 352.06
    -1 7 -4 357.07
    1 7 4 361.88
    -1 7 -4 366.91
    2 -7 4 19.54
    2 -7 4 17.2
    -2 -7 -4 19.12
    -2 -7 -4 18.75
    -2 7 -4 21.97
    -2 7 -4 19.63
    2 7 4 18.71
    3 -7 4 106.12
    -3 -7 -4 93.25
    -3 -7 -4 99.22
    -3 7 -4 98.29
    3 7 4 98.71
    -3 7 -4 99.51
    4 -7 4 126.09
    -4 -7 -4 119.62
    -4 -7 -4 128.99
    -4 7 -4 132.12
    4 7 4 134.77
    -5 -7 -4 60.44
    5 -7 4 48.74
    -5 -7 -4 49.07
    5 7 4 54.29
    -5 7 -4 59.96
    -6 -7 -4 50.89
    6 -7 4 45.4
    6 7 4 51.15
    -6 7 -4 46.82
    7 -7 4 4.87
    -7 -7 -4 3.3
    7 7 4 5.73
    -7 7 -4 4.16
    8 -7 4 79.78
    -8 -7 -4 65.58
    8 7 4 71.88
    -8 7 -4 64.49
    -9 -7 -4 11.65
    9 -7 4 11.1
    9 7 4 7.56
    9 7 4 5.87
    -9 7 -4 7.76
    10 -7 4 39.44
    10 7 4 35.63
    -10 7 -4 43.33
    10 7 4 46.8
    11 -7 4 -0.11
    -11 7 -4 -0.28
    11 7 4 0.86
    -12 -8 4 7.19
    12 -8 -4 7.03
    -12 8 4 7.47
    12 8 -4 5.77
    -11 -8 4 11.18
    11 -8 -4 11.62
    -11 8 4 15.82
    11 8 -4 6.3
    10 -8 -4 19.17
    -10 -8 4 25.14
    -10 8 4 22.86
    10 8 -4 22.65
    9 -8 -4 12.63
    -9 -8 4 14.89
    -9 8 4 14.45
    9 8 -4 14.95
    -8 -8 4 34.9
    8 -8 -4 36.84
    8 8 -4 28.35
    -8 8 4 34.78
    -7 -8 4 9.32
    7 -8 -4 11.09
    7 8 -4 9.34
    -7 8 4 6.94
    -6 -8 4 83.93
    6 -8 -4 90.16
    -6 8 4 92.06
    6 8 -4 83.22
    -5 -8 4 1.66
    5 -8 -4 1.28
    5 -8 -4 3.16
    -5 8 4 1.66
    5 8 -4 1.56
    5 8 -4 0.61
    -4 -8 4 85.08
    4 -8 -4 93.86
    4 -8 -4 87
    4 8 -4 82.09
    -4 8 4 88.28
    4 8 -4 85.78
    -3 -8 4 2.48
    3 -8 -4 2.15
    3 -8 -4 1.91
    -3 8 4 2.72
    3 8 -4 1.07
    3 8 -4 1.64
    2 -8 -4 213.57
    -2 -8 4 205.18
    -2 -8 4 216.24
    2 8 -4 217.95
    -2 8 4 220.57
    2 8 -4 226.06
    -2 8 4 222.12
    -1 -8 4 0.24
    -1 -8 4 -0.25
    1 -8 -4 0.38
    1 -8 -4 0.27
    -1 8 4 0.04
    1 8 -4 0.17
    -1 8 4 0.06
    0 -8 -4 43.67
    0 -8 4 49.74
    0 -8 4 47.74
    0 8 4 47.24
    0 8 -4 48.58
    0 8 4 51.15
    1 -8 4 51.51
    -1 -8 -4 42.28
    1 8 4 44.56
    -1 8 -4 48.11
    1 8 4 47.6
    -1 8 -4 43.88
    2 -8 4 120.85
    -2 -8 -4 115.04
    -2 -8 -4 109.6
    2 -8 4 115.43
    -2 8 -4 116.87
    2 8 4 117.17
    -2 8 -4 117.7
    -3 -8 -4 38.51
    -3 -8 -4 41.09
    3 -8 4 35.57
    3 8 4 36.84
    -3 8 -4 34.65
    -3 8 -4 36.65
    -4 -8 -4 58.82
    4 -8 4 50.28
    -4 -8 -4 45.47
    4 8 4 55.91
    -4 8 -4 57.82
    5 -8 4 33.63
    -5 -8 -4 20.89
    5 8 4 27.08
    -5 8 -4 30.44
    6 -8 4 23.02
    -6 -8 -4 28.08
    -6 8 -4 25.27
    6 8 4 21
    7 -8 4 56.32
    -7 -8 -4 55.17
    -7 8 -4 51.23
    7 8 4 43.28
    -8 -8 -4 3.78
    8 -8 4 3.95
    -8 8 -4 6.42
    8 8 4 5.51
    -9 -8 -4 31.92
    9 -8 4 24.39
    -9 8 -4 29.99
    9 8 4 32.27
    9 8 4 28.27
    10 -8 4 1.04
    -10 -8 -4 -0.13
    10 8 4 0.06
    10 8 4 -0.55
    -10 8 -4 -0.57
    11 -8 4 23.05
    -11 8 -4 28.75
    11 8 4 27.03
    -12 -9 4 10.44
    12 -9 -4 9
    -12 9 4 8.86
    12 9 -4 12.86
    11 -9 -4 10.1
    -11 -9 4 7.97
    11 9 -4 5.41
    -11 9 4 5.64
    -10 -9 4 8.94
    10 -9 -4 18.34
    -10 9 4 12.06
    10 9 -4 12.08
    -9 -9 4 22.98
    9 -9 -4 24.46
    -9 9 4 26.09
    9 9 -4 26.18
    8 -9 -4 5.85
    -8 -9 4 4.48
    -8 9 4 4.39
    8 9 -4 5.7
    -7 -9 4 48.44
    7 -9 -4 45.37
    7 9 -4 51.96
    -7 9 4 49.47
    6 -9 -4 5.9
    -6 -9 4 4.3
    -6 9 4 6.05
    6 9 -4 4.57
    5 -9 -4 62.16
    -5 -9 4 52.06
    5 -9 -4 45.11
    5 9 -4 52.6
    -5 9 4 65.73
    4 -9 -4 3.81
    4 -9 -4 3.82
    -4 -9 4 4.22
    -4 9 4 4.49
    4 9 -4 2.91
    4 9 -4 4.87
    -3 -9 4 85.1
    3 -9 -4 88.54
    3 -9 -4 89.66
    -3 9 4 90.09
    3 9 -4 90.75
    -3 9 4 96.3
    3 9 -4 82.31
    -2 -9 4 1.71
    2 -9 -4 1.56
    -2 -9 4 2.49
    -2 9 4 3.43
    2 9 -4 1.51
    -2 9 4 2.07
    2 9 -4 1.91
    1 -9 -4 49.95
    -1 -9 4 45.12
    -1 -9 4 45.67
    1 -9 -4 41.05
    1 9 -4 49.44
    -1 9 4 45.3
    -1 9 4 46.99
    0 -9 4 11.71
    0 -9 -4 10.84
    0 -9 4 13.82
    0 9 -4 12.32
    0 9 4 13.57
    0 9 4 15.93
    -1 -9 -4 139.13
    1 -9 4 139.94
    1 -9 4 131.81
    1 9 4 135.11
    1 9 4 137.66
    -1 9 -4 133.26
    -1 9 -4 131.73
    2 -9 4 3.4
    2 -9 4 3.54
    -2 -9 -4 5.01
    -2 -9 -4 5.57
    -2 9 -4 3.86
    2 9 4 5.35
    -2 9 -4 4.17
    3 -9 4 13.33
    -3 -9 -4 16.77
    -3 9 -4 13.24
    3 9 4 19.41
    -4 -9 -4 43.03
    4 -9 4 36.78
    -4 9 -4 45.26
    4 9 4 47.73
    5 -9 4 12.62
    -5 -9 -4 17.67
    5 9 4 13.81
    -5 9 -4 11.64
    -6 -9 -4 20.54
    6 -9 4 18.3
    -6 9 -4 22.39
    6 9 4 23.24
    7 -9 4 2.41
    -7 -9 -4 3.2
    -7 9 -4 4.08
    7 9 4 2.65
    8 -9 4 15.27
    -8 -9 -4 20.24
    -8 9 -4 15.42
    8 9 4 17.41
    -9 -9 -4 4.61
    9 -9 4 2.24
    -9 9 -4 3.5
    9 9 4 3.32
    9 9 4 5.44
    -10 -9 -4 9.59
    10 -9 4 14.43
    -10 9 -4 11.75
    10 9 4 14.27
    10 9 4 17.93
    -11 -10 4 3.91
    11 -10 -4 8.3
    -11 10 4 2.34
    11 10 -4 4.31
    -10 -10 4 16.56
    10 -10 -4 17.19
    10 10 -4 22.77
    -10 10 4 17.96
    9 -10 -4 14.99
    -9 -10 4 9.83
    9 10 -4 13.61
    -9 10 4 11.18
    8 -10 -4 12.07
    -8 -10 4 17.49
    -8 10 4 16.55
    8 10 -4 15.71
    -7 -10 4 5.3
    7 -10 -4 4.06
    7 10 -4 11.06
    -7 10 4 3.75
    6 -10 -4 27.23
    -6 -10 4 27.35
    -6 10 4 29.63
    6 10 -4 24.23
    5 -10 -4 3.72
    5 -10 -4 2.49
    -5 -10 4 2.75
    5 10 -4 2.38
    -5 10 4 3.04
    4 -10 -4 49.65
    -4 -10 4 54.28
    4 -10 -4 60.43
    -4 10 4 53.29
    4 10 -4 44.72
    3 -10 -4 2.41
    3 -10 -4 1.81
    -3 -10 4 2.34
    -3 10 4 2.45
    -3 10 4 1.25
    3 10 -4 3.25
    3 10 -4 2.08
    -2 -10 4 40.76
    2 -10 -4 40.09
    -2 -10 4 44.41
    2 10 -4 50.93
    -2 10 4 38.9
    -2 10 4 44.71
    2 10 -4 45.03
    -1 -10 4 0.36
    -1 -10 4 1.4
    1 -10 -4 0.57
    1 -10 -4 0.07
    1 10 -4 0.38
    -1 10 4 1.25
    -1 10 4 0.87
    0 -10 -4 50.51
    0 -10 4 57.07
    0 -10 4 58.33
    0 10 -4 53.31
    0 10 -4 58.93
    0 10 4 54.23
    0 10 4 54.91
    1 -10 4 7.68
    -1 -10 -4 5.42
    1 -10 4 3.92
    1 10 4 6.18
    -1 10 -4 5.91
    1 10 4 7.34
    -1 10 -4 4.84
    2 -10 4 1.38
    -2 -10 -4 0.96
    2 -10 4 1.3
    -2 10 -4 0.59
    -2 10 -4 1.16
    2 10 4 1.18
    3 -10 4 9.83
    -3 -10 -4 14.85
    -3 10 -4 12.68
    3 10 4 11.82
    4 -10 4 25.01
    -4 -10 -4 30.51
    4 10 4 21.19
    -4 10 -4 21.93
    5 -10 4 9.44
    -5 -10 -4 8.69
    5 10 4 10.76
    -5 10 -4 6.51
    -6 -10 -4 6.76
    6 -10 4 12.51
    -6 10 -4 6.49
    6 10 4 6.34
    -7 -10 -4 11.38
    7 -10 4 13.97
    7 10 4 11.83
    -7 10 -4 9.61
    -8 -10 -4 2.22
    8 -10 4 1.38
    8 10 4 0.67
    -8 10 -4 2.41
    -9 -10 -4 7.96
    9 -10 4 7.59
    -9 10 -4 8.7
    9 10 4 9.14
    9 10 4 3.47
    -10 -10 -4 -0.75
    10 -10 4 1.08
    10 10 4 0.43
    -10 10 -4 -1.24
    10 10 4 -0.23
    11 -11 -4 8.77
    -11 -11 4 6.45
    -11 11 4 5.78
    11 11 -4 16.45
    10 -11 -4 4.35
    -10 -11 4 3.85
    -10 11 4 3.81
    10 11 -4 5.43
    -9 -11 4 12.16
    9 -11 -4 13.41
    9 11 -4 10.7
    -9 11 4 15.31
    8 -11 -4 0.97
    -8 -11 4 0.69
    -8 11 4 0.94
    8 11 -4 1.18
    7 -11 -4 39.19
    -7 -11 4 46.25
    -7 11 4 36.8
    7 11 -4 33.15
    6 -11 -4 7.25
    -6 -11 4 7.33
    6 11 -4 7.54
    -6 11 4 5.74
    -5 -11 4 20.3
    5 -11 -4 19.85
    5 11 -4 15.47
    -5 11 4 20.48
    -4 -11 4 6.19
    4 -11 -4 6.44
    4 -11 -4 5.62
    4 11 -4 5.08
    -4 11 4 4
    3 -11 -4 28.72
    3 -11 -4 26.43
    -3 -11 4 29.89
    3 11 -4 26.34
    -3 11 4 28.7
    3 11 -4 23.03
    -3 11 4 28.53
    -2 -11 4 3.09
    2 -11 -4 5.75
    -2 -11 4 4.63
    2 11 -4 4.6
    2 11 -4 5.68
    -2 11 4 6.19
    -2 11 4 3.28
    1 -11 -4 24.67
    -1 -11 4 24.68
    1 -11 -4 28.87
    -1 -11 4 23.68
    1 11 -4 26.66
    -1 11 4 28.89
    -1 11 4 25.84
    1 11 -4 24.71
    0 -11 4 1.05
    0 -11 -4 1.01
    0 -11 4 1.27
    0 11 -4 3.28
    0 11 -4 0.74
    0 11 4 2.21
    0 11 4 1.7
    -1 -11 -4 12.62
    1 -11 4 10.4
    1 -11 4 13.81
    1 11 4 11.29
    -1 11 -4 14.23
    -1 11 -4 14.96
    -2 -11 -4 6.54
    2 -11 4 7.19
    2 -11 4 4.95
    2 11 4 3.79
    -2 11 -4 6.98
    -2 11 -4 7.11
    -3 -11 -4 15.81
    3 -11 4 15.4
    -3 11 -4 15.98
    3 11 4 15.13
    -4 -11 -4 3.94
    4 -11 4 3.12
    -4 11 -4 5.64
    4 11 4 5.32
    -5 -11 -4 -0.66
    5 -11 4 0.42
    5 11 4 1.04
    -5 11 -4 0.59
    -6 -11 -4 9.87
    6 -11 4 17.6
    6 11 4 14.23
    -6 11 -4 15.19
    7 -11 4 3.42
    -7 -11 -4 1.81
    7 11 4 4.34
    -7 11 -4 2.84
    -8 -11 -4 9.12
    8 -11 4 6.45
    8 11 4 10.3
    8 11 4 7.09
    -8 11 -4 6.52
    9 -11 4 0.31
    -9 -11 -4 -0.39
    9 11 4 0.87
    -9 11 -4 0.79
    9 11 4 -0.06
    -10 -11 -4 4.78
    10 -11 4 3.63
    -10 11 -4 2.76
    10 11 4 0.58
    11 -12 -4 3.54
    -11 -12 4 2.09
    -11 12 4 1.74
    11 12 -4 2.82
    10 -12 -4 18.12
    -10 -12 4 15.04
    -10 12 4 14.92
    10 12 -4 14.36
    -9 -12 4 1.1
    9 -12 -4 4.11
    -9 12 4 1.7
    9 12 -4 2.45
    8 -12 -4 22.73
    -8 -12 4 19.22
    -8 12 4 18.07
    8 12 -4 24.47
    7 -12 -4 2.03
    -7 -12 4 0.42
    -7 12 4 1.19
    7 12 -4 1.61
    6 -12 -4 26.09
    -6 -12 4 19.96
    -6 12 4 21.47
    6 12 -4 22.11
    -5 -12 4 1.21
    5 -12 -4 0.48
    -5 12 4 0.37
    5 12 -4 0.48
    4 -12 -4 22.64
    -4 -12 4 27.48
    4 -12 -4 29.07
    4 12 -4 17.02
    -4 12 4 23.57
    3 -12 -4 0.28
    -3 -12 4 0.07
    3 -12 -4 -0.03
    3 12 -4 0.26
    -3 12 4 -0.08
    -3 12 4 0.12
    2 -12 -4 25.25
    -2 -12 4 25.59
    -2 -12 4 27.27
    -2 12 4 27.18
    2 12 -4 24.79
    2 12 -4 23.96
    -2 12 4 26.14
    1 -12 -4 12.06
    -1 -12 4 9.94
    1 -12 -4 9.44
    -1 -12 4 10.32
    -1 12 4 13.37
    1 12 -4 13.59
    1 12 -4 11.14
    -1 12 4 8.27
    0 -12 4 33.14
    0 -12 4 34.04
    0 -12 -4 32.91
    0 12 -4 35.71
    0 12 4 31.76
    0 12 -4 35.05
    1 -12 4 5.05
    -1 -12 -4 3.15
    1 -12 4 7.06
    1 12 4 7.49
    -1 12 -4 6.99
    -1 12 -4 5.1
    2 -12 4 2.43
    -2 -12 -4 4.07
    2 -12 4 4.03
    -2 12 -4 4.14
    2 12 4 4.61
    -3 -12 -4 12.4
    3 -12 4 17.44
    -3 12 -4 15.35
    3 12 4 20.17
    4 -12 4 4.35
    -4 -12 -4 4.96
    4 12 4 2.79
    -4 12 -4 2.99
    5 -12 4 2.78
    -5 -12 -4 1.33
    5 12 4 2.37
    -5 12 -4 3.6
    -6 -12 -4 3.93
    6 -12 4 4.29
    6 12 4 3.28
    -6 12 -4 3.37
    -7 -12 -4 11.24
    7 -12 4 8.45
    -7 12 -4 8.25
    7 12 4 9.91
    -8 -12 -4 -0.54
    8 -12 4 -0.28
    8 12 4 -0.43
    8 12 4 0.43
    -8 12 -4 0.06
    9 -12 4 4.42
    -9 -12 -4 5.03
    -9 12 -4 2.62
    9 12 4 4.5
    9 12 4 2.8
    10 -13 -4 3
    -10 -13 4 3.09
    -10 13 4 3.93
    10 13 -4 5.34
    9 -13 -4 12.47
    -9 -13 4 11.99
    -9 13 4 18.07
    9 13 -4 17.76
    -8 -13 4 0.37
    8 -13 -4 -0.69
    -8 13 4 0.75
    8 13 -4 0.6
    7 -13 -4 43.24
    -7 -13 4 52.21
    -7 13 4 47.45
    7 13 -4 49.01
    6 -13 -4 1.38
    -6 -13 4 0.64
    -6 13 4 0.35
    6 13 -4 -0.46
    5 -13 -4 37.84
    -5 -13 4 39.98
    5 13 -4 37.14
    -5 13 4 44.59
    -4 -13 4 2.08
    4 -13 -4 4.23
    -4 13 4 2.96
    4 13 -4 5.34
    -4 13 4 2.75
    -3 -13 4 15.23
    3 -13 -4 18.63
    3 -13 -4 21.3
    -3 13 4 19.81
    3 13 -4 19.89
    -3 13 4 13.04
    -2 -13 4 9.09
    2 -13 -4 7.52
    -2 -13 4 9.61
    -2 13 4 8.96
    -2 13 4 7.37
    2 13 -4 9.61
    -1 -13 4 19.93
    1 -13 -4 14.3
    -1 -13 4 20.11
    1 -13 -4 17.17
    -1 13 4 20.61
    1 13 -4 20.03
    1 13 -4 22.23
    -1 13 4 20.47
    0 -13 4 7.49
    0 -13 -4 5.55
    0 13 -4 9.69
    0 13 -4 8.08
    0 13 4 6.68
    1 -13 4 20.02
    -1 -13 -4 18.53
    1 -13 4 17.29
    -1 13 -4 14.81
    1 13 4 16.98
    -1 13 -4 20.39
    -2 -13 -4 12.74
    2 -13 4 13.56
    -2 13 -4 15.62
    2 13 4 17.67
    3 -13 4 20.33
    -3 -13 -4 28.26
    3 13 4 26.52
    -3 13 -4 25.26
    -4 -13 -4 7.21
    4 -13 4 7.55
    4 13 4 9.98
    -4 13 -4 8.58
    -5 -13 -4 0.76
    5 -13 4 1.12
    5 13 4 0.41
    -5 13 -4 -0.45
    6 -13 4 17.04
    -6 -13 -4 14.76
    6 13 4 16.05
    -6 13 -4 15.49
    -7 -13 -4 6.95
    7 -13 4 0.88
    7 13 4 4.83
    -7 13 -4 3.21
    -8 -13 -4 5.44
    8 -13 4 2.12
    8 13 4 4.48
    -8 13 -4 3.93
    8 13 4 5.48
    -9 -13 -4 0.32
    9 -13 4 0.24
    -9 13 -4 1.02
    9 13 4 -1.07
    10 -14 -4 19.7
    -10 14 4 15.7
    10 14 -4 21.74
    9 -14 -4 1.42
    -9 -14 4 1.06
    9 14 -4 3.45
    -9 14 4 1.36
    -8 -14 4 25.76
    8 -14 -4 26.46
    8 14 -4 35.73
    -8 14 4 28.9
    7 -14 -4 -0.37
    -7 -14 4 0.07
    -7 14 4 0.73
    7 14 -4 0.39
    -6 -14 4 25.6
    6 -14 -4 16.72
    -6 14 4 15.34
    6 14 -4 16.83
    5 -14 -4 0.69
    -5 -14 4 -0.31
    -5 14 4 1
    5 14 -4 1.13
    -4 -14 4 101.69
    4 -14 -4 94.91
    -4 14 4 97.98
    -4 14 4 106.52
    4 14 -4 88.7
    3 -14 -4 0.66
    -3 -14 4 -0.32
    3 -14 -4 1.49
    -3 14 4 0.54
    3 14 -4 0.53
    -3 14 4 -0.07
    -2 -14 4 35.16
    -2 -14 4 33.02
    2 -14 -4 32.23
    -2 14 4 34.6
    2 14 -4 33.41
    -2 14 4 32.85
    1 -14 -4 22.11
    1 -14 -4 21.11
    -1 -14 4 21.05
    -1 -14 4 20.51
    1 14 -4 24.73
    1 14 -4 23.39
    -1 14 4 22.01
    1 14 -4 21.8
    0 -14 4 40.34
    0 -14 -4 34.29
    0 14 -4 33.18
    0 14 -4 32.88
    0 14 4 26.54
    1 -14 4 17.05
    -1 -14 -4 19.49
    1 -14 4 14
    -1 14 -4 13.14
    -1 14 -4 15.13
    1 14 4 13.12
    2 -14 4 10.65
    -2 -14 -4 10.05
    -2 14 -4 10.23
    2 14 4 8.39
    3 -14 4 27.17
    -3 -14 -4 34.13
    3 14 4 28.56
    -3 14 -4 32.47
    -4 -14 -4 20.18
    4 -14 4 21.85
    4 14 4 22.74
    -4 14 -4 20.53
    -5 -14 -4 21.41
    5 -14 4 23.29
    5 14 4 25.67
    -5 14 -4 24.64
    6 -14 4 2.73
    -6 -14 -4 2.86
    -6 14 -4 6.06
    6 14 4 2.18
    -7 -14 -4 9.67
    7 -14 4 7.52
    7 14 4 7.42
    -7 14 -4 8.37
    7 14 4 12.56
    -8 -14 -4 -0.15
    8 -14 4 -0.4
    8 14 4 0.67
    -8 14 -4 0.66
    9 -15 -4 18.26
    9 15 -4 18.31
    -9 15 4 27.02
    8 -15 -4 0.59
    -8 -15 4 -0.56
    8 15 -4 0.52
    -8 15 4 0.02
    -7 -15 4 42.23
    7 -15 -4 43.93
    7 15 -4 39.82
    -7 15 4 58.78
    -6 -15 4 0.29
    6 -15 -4 0.74
    -6 15 4 0.8
    6 15 -4 -0.53
    -5 -15 4 41.13
    5 -15 -4 38
    5 15 -4 37.91
    -5 15 4 40.65
    -5 15 4 33.63
    -4 -15 4 -0.04
    4 -15 -4 0.21
    -4 15 4 1.09
    4 15 -4 0.3
    -4 15 4 0.22
    3 -15 -4 64.32
    3 -15 -4 68.29
    -3 -15 4 58.58
    -3 15 4 60.68
    3 15 -4 56.22
    -3 15 4 67.6
    2 -15 -4 9.26
    -2 -15 4 8
    -2 15 4 10.22
    2 15 -4 10.81
    -1 -15 4 45.35
    -1 -15 4 51.91
    1 -15 -4 48.95
    1 15 -4 41.93
    -1 15 4 48.59
    1 15 -4 45.51
    0 -15 4 14.87
    0 -15 -4 17.77
    0 15 -4 14.31
    0 15 4 15.99
    0 15 -4 18.03
    0 15 -4 14.94
    1 -15 4 26.69
    -1 -15 -4 29.96
    -1 15 -4 33.47
    1 15 4 25.99
    -2 -15 -4 23.28
    2 -15 4 23.01
    2 15 4 22.73
    -2 15 -4 22.34
    3 -15 4 29.13
    -3 -15 -4 26.69
    -3 15 -4 35.55
    3 15 4 37.64
    4 -15 4 31.77
    -4 -15 -4 22.29
    -4 15 -4 24.54
    4 15 4 25.4
    -5 -15 -4 8.46
    5 -15 4 12.44
    5 15 4 13.6
    -5 15 -4 15.08
    6 -15 4 32.77
    -6 -15 -4 21.49
    -6 15 -4 28.9
    6 15 4 34.69
    -7 -15 -4 4.89
    7 -15 4 4.76
    7 15 4 2.07
    7 15 4 2.45
    -7 15 -4 3.83
    8 -15 4 17.78
    -8 -15 -4 21.65
    8 15 4 21.65
    -8 15 -4 17.15
    9 -16 -4 3.58
    -9 16 4 6.54
    9 16 -4 5.96
    8 -16 -4 22.86
    8 16 -4 31.92
    -8 16 4 19.36
    -7 -16 4 2.72
    7 -16 -4 2.6
    -7 16 4 0.74
    7 16 -4 5.12
    6 -16 -4 39.26
    -6 -16 4 37.65
    -6 16 4 42.25
    6 16 -4 35.38
    -5 -16 4 0.29
    5 -16 -4 0.03
    -5 16 4 0.07
    -5 16 4 -0.18
    5 16 -4 1.08
    4 -16 -4 61.54
    -4 -16 4 52.31
    -4 16 4 57.47
    4 16 -4 62.23
    -4 16 4 54.34
    3 -16 -4 0.02
    -3 -16 4 2.4
    -3 16 4 1.63
    3 16 -4 1.78
    2 -16 -4 70.84
    -2 -16 4 68.05
    -2 16 4 64.72
    2 16 -4 59.14
    2 16 -4 59.04
    1 -16 -4 4.66
    -1 -16 4 8.18
    1 16 -4 4.22
    -1 16 4 3.92
    1 16 -4 8.51
    0 -16 -4 46.43
    0 -16 4 46.66
    0 16 -4 47.19
    0 16 -4 51.08
    0 16 4 51.04
    0 16 -4 43.26
    1 -16 4 30.89
    1 -16 4 24.33
    -1 -16 -4 27.21
    -1 16 -4 23.27
    1 16 4 19.11
    2 -16 4 46.47
    -2 -16 -4 39.99
    -2 16 -4 46.25
    2 16 4 52.44
    3 -16 4 35.09
    -3 -16 -4 38.02
    -3 16 -4 31.06
    3 16 4 34.99
    4 -16 4 19.09
    -4 -16 -4 16.62
    4 16 4 15.12
    -4 16 -4 22.73
    5 -16 4 33.04
    -5 -16 -4 38.14
    -5 16 -4 28.24
    5 16 4 33.63
    -6 -16 -4 10.4
    6 -16 4 9.47
    6 16 4 4.77
    6 16 4 8.2
    -6 16 -4 5.87
    -7 -16 -4 25.54
    7 -16 4 30.39
    -7 16 -4 24.04
    7 16 4 17.84
    8 -17 -4 7.79
    8 17 -4 10.53
    -8 17 4 7.17
    7 -17 -4 29.2
    7 17 -4 24.86
    -7 17 4 27.16
    6 -17 -4 1.14
    -6 -17 4 2.61
    -6 17 4 2.59
    -6 17 4 1.98
    6 17 -4 0.79
    -5 -17 4 37.79
    5 -17 -4 44.73
    5 17 -4 42.92
    -5 17 4 45.45
    -5 17 4 45.98
    -4 -17 4 -0.27
    4 -17 -4 0.02
    -4 17 4 -0.3
    4 17 -4 0.47
    -3 -17 4 47.83
    3 -17 -4 44.2
    -3 17 4 46.61
    3 17 -4 42.67
    2 -17 -4 3.07
    -2 -17 4 3.79
    2 17 -4 3.7
    2 17 -4 3.7
    -2 17 4 3.41
    -1 -17 4 64.16
    1 -17 -4 63.59
    1 17 -4 67.71
    1 17 -4 63.06
    -1 17 4 66.27
    0 -17 -4 9.04
    0 -17 4 11.34
    0 17 -4 10.92
    0 17 4 11.31
    1 -17 4 74.34
    -1 -17 -4 67.96
    1 -17 4 69.92
    1 17 4 80.36
    -1 17 -4 71.11
    -2 -17 -4 10.57
    2 -17 4 16.79
    2 17 4 14.56
    -2 17 -4 15.76
    3 -17 4 15
    -3 -17 -4 18
    -3 17 -4 17.35
    3 17 4 18.72
    -4 -17 -4 25.7
    4 -17 4 20.89
    4 17 4 23.95
    -4 17 -4 25.82
    5 -17 4 18.27
    -5 -17 -4 21.65
    5 17 4 20.57
    -5 17 -4 17.25
    5 17 4 19.24
    6 -17 4 20.78
    -6 -17 -4 17.84
    6 17 4 21.95
    -6 17 -4 25.78
    7 -18 -4 6.48
    7 18 -4 4.38
    -7 18 4 7.83
    6 -18 -4 34.15
    -6 18 4 25.27
    6 18 -4 24.47
    5 -18 -4 0.99
    -5 -18 4 0.57
    5 18 -4 0.15
    -5 18 4 -0.1
    -4 -18 4 38.83
    4 -18 -4 34.37
    4 18 -4 33.95
    -4 18 4 42.73
    3 -18 -4 0.06
    -3 -18 4 0.03
    3 18 -4 0.28
    -3 18 4 -0.17
    -2 -18 4 46.07
    2 -18 -4 53.2
    2 18 -4 47.32
    -2 18 4 51.82
    2 18 -4 61.36
    -1 -18 4 -0.57
    1 -18 -4 0.9
    1 18 -4 0.4
    1 18 -4 0.51
    -1 18 4 0.7
    0 -18 4 48.49
    0 -18 -4 51.43
    0 18 -4 49.76
    0 18 4 50.27
    -1 -18 -4 6.91
    1 -18 4 8.04
    1 18 4 10.27
    -1 18 -4 8.38
    2 -18 4 32.39
    -2 -18 -4 37.03
    2 18 4 29.65
    -2 18 -4 28.2
    -3 -18 -4 12.68
    3 -18 4 18.19
    -3 18 -4 12.12
    3 18 4 12.16
    4 -18 4 22.11
    -4 -18 -4 20.42
    4 18 4 21.01
    -4 18 -4 19.77
    -5 -18 -4 27.56
    5 -18 4 21.92
    -5 18 -4 20.89
    5 18 4 21.16
    -6 -18 -4 7.97
    6 -18 4 9.32
    6 18 4 8.91
    -6 18 -4 9.99
    6 -19 -4 1.58
    6 19 -4 1.41
    -6 19 4 2.05
    5 -19 -4 28.82
    5 19 -4 25.61
    -5 19 4 23.93
    4 -19 -4 1.86
    -4 -19 4 2.26
    -4 19 4 2.95
    4 19 -4 -0.01
    3 -19 -4 33.13
    -3 -19 4 33.96
    3 19 -4 35.86
    3 19 -4 32.23
    -3 19 4 37.21
    -2 -19 4 0.02
    -2 19 4 -0.42
    2 19 -4 -0.29
    2 19 -4 0.08
    -1 -19 4 29.29
    1 19 -4 35.18
    -1 19 4 39.07
    0 -19 4 3.61
    0 -19 -4 3.01
    0 19 -4 4.99
    0 19 4 2.94
    -1 -19 -4 33.66
    1 19 4 28.34
    -1 19 -4 23.48
    -2 -19 -4 3.35
    2 -19 4 3.06
    2 19 4 5.31
    -2 19 -4 5.12
    -3 -19 -4 15.9
    3 -19 4 16.42
    3 19 4 8.95
    -3 19 -4 16.63
    3 19 4 9.51
    4 -19 4 19.06
    -4 -19 -4 11.27
    4 19 4 17.62
    -4 19 -4 11.75
    4 19 4 18.28
    -5 -19 -4 17.5
    5 -19 4 15.66
    -5 19 -4 8.42
    5 19 4 8.28
    5 -20 -4 1.28
    -5 20 4 1.69
    5 20 -4 0
    4 -20 -4 12.33
    -4 20 4 13.7
    4 20 -4 10.84
    3 -20 -4 -0.07
    -3 -20 4 -1.18
    3 20 -4 -0.7
    -3 20 4 0.19
    -2 -20 4 27.39
    -2 20 4 25.9
    2 20 -4 25.29
    2 20 -4 24.85
    -1 -20 4 0.11
    -1 20 4 -0.31
    1 20 -4 0.47
    0 -20 4 11.57
    0 -20 -4 10.05
    0 20 4 8.78
    0 20 4 7.34
    0 20 -4 8.13
    -1 -20 -4 1.17
    1 20 4 1.33
    1 20 4 0.86
    -1 20 -4 1.51
    -2 -20 -4 12.37
    2 20 4 19.05
    -2 20 -4 11.6
    2 20 4 21.43
    -3 -20 -4 5.91
    3 -20 4 7.21
    -3 20 -4 5.89
    3 20 4 7.22
    3 20 4 4.28
    3 -21 -4 11.45
    3 21 -4 10.14
    -3 21 4 13.06
    -2 -21 4 0.42
    -2 21 4 -0.09
    -1 -21 4 5.98
    -1 21 4 6.37
    1 21 -4 7.9
    0 -21 -4 0.85
    0 21 4 1.66
    0 21 -4 1.1
    -1 -21 -4 6.49
    1 21 4 8.03
    -1 21 -4 11.49
    1 21 4 8.94
    -13 0 5 0.6
    -12 0 5 -0.08
    -11 0 5 0.44
    10 0 -5 -0.14
    -10 0 5 0.4
    -9 0 5 0.66
    9 0 -5 -0.04
    9 0 -5 -0.4
    8 0 -5 -0.17
    8 0 -5 -0.04
    -8 0 5 0.2
    7 0 -5 -0.25
    -7 0 5 -0.1
    6 0 -5 -0.12
    -6 0 5 -0.2
    -5 0 5 -0.14
    5 0 -5 -0.08
    5 0 -5 -0.19
    4 0 -5 -0.07
    4 0 -5 -0.17
    -4 0 5 -0.13
    3 0 -5 -0.09
    3 0 -5 0.02
    -3 0 5 -0.26
    -3 0 5 -0.29
    -2 0 5 -0.08
    -2 0 5 -0.25
    2 0 -5 -0.4
    -1 0 5 -0.45
    -1 0 5 -0.26
    1 0 -5 -0.17
    0 0 5 -0.04
    0 0 -5 -0.1
    0 0 5 0.08
    1 0 5 0.07
    -1 0 -5 0.31
    1 0 5 -0.02
    -1 0 -5 -0.17
    -2 0 -5 -0.15
    -2 0 -5 -0.18
    2 0 5 -0.22
    -3 0 -5 0.17
    -3 0 -5 -0.35
    3 0 5 0.48
    -4 0 -5 -0.17
    4 0 5 0.24
    -5 0 -5 0.24
    5 0 5 0.1
    -6 0 -5 -0.06
    6 0 5 0
    7 0 5 -0.15
    -7 0 -5 0.21
    8 0 5 -0.36
    -8 0 -5 0.94
    -9 0 -5 0.18
    9 0 5 0.87
    -10 0 -5 -0.51
    10 0 5 -0.7
    -11 0 -5 -0.06
    11 0 5 0.02
    -13 -1 5 -0.34
    -13 1 5 0.63
    -12 -1 5 0.94
    -12 1 5 0.82
    -11 -1 5 0.07
    -11 1 5 0
    -10 -1 5 -0.12
    10 -1 -5 -0.23
    10 1 -5 -0.54
    -10 1 5 -0.42
    -9 -1 5 0.03
    9 -1 -5 -0.27
    9 -1 -5 0.59
    9 1 -5 0.31
    -9 1 5 -0.23
    9 1 -5 0.27
    8 -1 -5 0.18
    -8 -1 5 0.16
    8 -1 -5 -0.1
    -8 1 5 -0.43
    8 1 -5 -0.12
    7 -1 -5 2.05
    -7 -1 5 1.73
    7 -1 -5 1.9
    7 1 -5 1.33
    -7 1 5 2.08
    7 1 -5 3.33
    -6 -1 5 0.5
    6 -1 -5 0.28
    6 -1 -5 0.36
    6 1 -5 0.14
    6 1 -5 0.64
    -6 1 5 -0.17
    -5 -1 5 0.06
    5 -1 -5 -0.24
    -5 1 5 0.16
    5 1 -5 -0.07
    5 1 -5 -0.03
    4 -1 -5 3.36
    -4 -1 5 1.99
    4 -1 -5 3.08
    4 1 -5 3.94
    -4 1 5 1.78
    4 1 -5 3.17
    3 -1 -5 0.98
    3 -1 -5 0.52
    -3 -1 5 1.21
    -3 -1 5 0.51
    3 1 -5 0.85
    -3 1 5 1.17
    -3 1 5 0.35
    3 1 -5 0.39
    2 -1 -5 1.57
    -2 -1 5 1.41
    -2 -1 5 0.85
    -2 1 5 1.22
    2 1 -5 1.11
    1 -1 -5 3.92
    -1 -1 5 4.83
    -1 -1 5 5.81
    -1 1 5 4.91
    1 1 -5 4.11
    0 -1 -5 16.59
    0 -1 5 14.96
    0 1 -5 17.08
    0 1 5 15.55
    0 1 5 15.34
    -1 -1 -5 4.22
    1 -1 5 5.46
    1 -1 5 5.46
    -1 -1 -5 5.88
    1 1 5 3.95
    -1 1 -5 4.36
    1 1 5 6.57
    2 -1 5 0.4
    -2 -1 -5 0.36
    -2 -1 -5 0.32
    2 1 5 0.47
    -2 1 -5 0.4
    -3 -1 -5 -0.03
    -3 -1 -5 0.05
    3 -1 5 0.86
    3 1 5 0.29
    -3 1 -5 -0.19
    -4 -1 -5 1.33
    4 -1 5 1.23
    -4 -1 -5 2.09
    -4 1 -5 2.11
    4 1 5 3.23
    5 -1 5 0.07
    -5 -1 -5 0.29
    -5 -1 -5 0.48
    5 1 5 0.16
    -5 1 -5 -0.22
    -5 1 -5 0.52
    -6 -1 -5 0.41
    6 -1 5 -0.1
    -6 1 -5 1.07
    -6 1 -5 0.32
    6 1 5 0.24
    -7 -1 -5 0.05
    7 -1 5 -0.33
    7 1 5 -0.19
    -7 1 -5 0.89
    8 -1 5 0.76
    -8 1 -5 0.32
    8 1 5 0.23
    9 -1 5 -0.78
    -9 -1 -5 0.16
    9 1 5 0.22
    -9 1 -5 0.62
    -10 -1 -5 0.18
    10 -1 5 -0.31
    10 1 5 0.28
    -10 1 -5 -0.14
    11 -1 5 0.56
    -11 1 -5 0.12
    11 1 5 -0.99
    -13 -2 5 0.79
    -13 2 5 0.78
    -12 -2 5 0.13
    -12 2 5 0
    -11 -2 5 -0.99
    11 -2 -5 0.47
    -11 2 5 0.15
    -10 -2 5 1.18
    10 -2 -5 0.76
    10 2 -5 0.45
    -10 2 5 1.29
    9 -2 -5 0.89
    -9 -2 5 0.49
    -9 2 5 0.49
    8 -2 -5 -0.36
    8 -2 -5 0.2
    -8 -2 5 0.5
    8 2 -5 0.3
    -8 2 5 0.74
    8 2 -5 0.27
    7 -2 -5 0.48
    -7 -2 5 0.99
    7 -2 -5 0.65
    -7 2 5 0.36
    7 2 -5 0.85
    7 2 -5 0.16
    6 -2 -5 0.35
    -6 -2 5 0.11
    6 -2 -5 0.19
    -6 2 5 0.28
    6 2 -5 1.14
    6 2 -5 0.25
    -5 -2 5 0.26
    5 -2 -5 0.37
    5 -2 -5 0.15
    -5 2 5 0.27
    5 2 -5 0.36
    5 2 -5 -0.01
    4 -2 -5 1.02
    -4 -2 5 -0.13
    -4 2 5 0.47
    4 2 -5 0.66
    4 2 -5 0.48
    -3 -2 5 21.51
    -3 -2 5 23.94
    3 -2 -5 24.53
    3 -2 -5 20.48
    -3 2 5 23.68
    3 2 -5 23.91
    -2 -2 5 7.99
    2 -2 -5 9.13
    2 -2 -5 9.88
    -2 -2 5 9.94
    -2 2 5 10.57
    2 2 -5 10.75
    1 -2 -5 12.63
    -1 -2 5 14.28
    -1 -2 5 12.64
    -1 2 5 13.81
    -1 2 5 13.56
    1 2 -5 12.74
    0 -2 5 2.07
    0 -2 -5 1.68
    0 2 5 1.86
    0 2 -5 2.11
    0 2 5 2.64
    1 -2 5 8.03
    -1 -2 -5 10.06
    1 -2 5 8.66
    -1 -2 -5 8.21
    -1 2 -5 7.3
    -1 2 -5 7.05
    1 2 5 8.77
    2 -2 5 3.66
    -2 -2 -5 2.8
    -2 -2 -5 3.31
    -2 2 -5 2.73
    -2 2 -5 3.41
    2 2 5 2.72
    -3 -2 -5 3.64
    3 -2 5 3.75
    -3 -2 -5 4.07
    -3 2 -5 4.11
    -3 2 -5 4.19
    3 2 5 1.34
    4 -2 5 0.32
    -4 -2 -5 0.24
    -4 -2 -5 -0.2
    -4 2 -5 -0.1
    -4 2 -5 0.12
    4 2 5 -0.05
    -5 -2 -5 0.45
    -5 -2 -5 0.1
    5 -2 5 1.3
    -5 2 -5 0.6
    -5 2 -5 0.92
    5 2 5 0.44
    -6 -2 -5 1.41
    -6 -2 -5 1.17
    6 -2 5 1.23
    6 2 5 2.3
    -6 2 -5 2.43
    7 -2 5 0.66
    -7 -2 -5 1.32
    -7 -2 -5 0.69
    7 2 5 2.2
    -7 2 -5 -0.28
    8 -2 5 1.83
    8 2 5 0.25
    -8 2 -5 1.09
    9 -2 5 0.48
    -9 2 -5 1.15
    9 2 5 -0.24
    10 -2 5 0.06
    10 2 5 0.51
    -10 2 -5 1.68
    11 -2 5 -0.11
    11 2 5 -1.18
    -11 2 -5 -0.2
    -13 -3 5 0.32
    -13 3 5 1.11
    -12 -3 5 0.74
    12 -3 -5 0.5
    -12 3 5 -0.09
    11 -3 -5 2.15
    -11 -3 5 1.03
    -11 3 5 1.43
    10 -3 -5 0.28
    -10 -3 5 0.31
    -10 3 5 -0.36
    10 3 -5 -0.38
    -9 -3 5 -0.06
    9 -3 -5 -0.27
    -9 3 5 -0.22
    9 3 -5 0.12
    -8 -3 5 1.82
    8 -3 -5 1.42
    8 -3 -5 0.98
    -8 3 5 1.51
    8 3 -5 1.06
    7 -3 -5 0.55
    -7 -3 5 2.55
    7 -3 -5 1.16
    7 3 -5 1.54
    -7 3 5 0.32
    7 3 -5 1.85
    6 -3 -5 0.29
    -6 -3 5 -0.29
    6 -3 -5 0.25
    -6 3 5 -0.3
    6 3 -5 0.12
    6 3 -5 0.46
    5 -3 -5 0.64
    -5 -3 5 0.07
    5 -3 -5 1.22
    5 3 -5 0.85
    5 3 -5 1.3
    -5 3 5 0.5
    -4 -3 5 5.39
    4 -3 -5 4.89
    4 3 -5 5.73
    -4 3 5 6.08
    4 3 -5 7.93
    -3 -3 5 -0.01
    3 -3 -5 0.57
    3 -3 -5 0.1
    -3 3 5 0.33
    -3 3 5 0.5
    3 3 -5 0.25
    -2 -3 5 16.13
    2 -3 -5 14.26
    2 -3 -5 20.04
    -2 -3 5 17.29
    -2 3 5 19.74
    -2 3 5 17.61
    2 3 -5 17.19
    1 -3 -5 11.34
    -1 -3 5 11.43
    -1 -3 5 10.76
    -1 3 5 9.08
    -1 3 5 11.02
    1 3 -5 11.55
    0 -3 5 23.82
    0 -3 5 21.83
    0 -3 -5 25.73
    0 3 5 22.36
    0 3 -5 21.85
    0 3 5 24.26
    1 -3 5 0.83
    -1 -3 -5 1.53
    1 -3 5 1.38
    -1 -3 -5 1.18
    1 3 5 1.14
    -1 3 -5 0.88
    -1 3 -5 0.65
    -2 -3 -5 0.35
    2 -3 5 0.25
    -2 -3 -5 0.51
    -2 3 -5 0.65
    2 3 5 0.37
    -2 3 -5 1.18
    3 -3 5 5.17
    -3 -3 -5 7.15
    -3 -3 -5 7.99
    3 3 5 6.37
    -3 3 -5 8.79
    -3 3 -5 7.76
    4 -3 5 2.19
    -4 -3 -5 0.79
    -4 -3 -5 1.9
    4 3 5 2.3
    -4 3 -5 2.18
    -4 3 -5 2.24
    -5 -3 -5 0.94
    -5 -3 -5 -0.13
    5 -3 5 0.2
    -5 3 -5 0.63
    5 3 5 0.31
    -5 3 -5 0.04
    -6 -3 -5 0.27
    -6 -3 -5 0.36
    6 -3 5 0.4
    6 3 5 0.22
    -6 3 -5 -0.08
    -7 -3 -5 1.79
    -7 -3 -5 1.2
    7 -3 5 1.33
    -7 3 -5 0.9
    7 3 5 1.88
    -8 -3 -5 0.21
    8 -3 5 0.04
    -8 3 -5 1.24
    8 3 5 1.64
    9 -3 5 1.37
    -9 3 -5 0.4
    9 3 5 0.58
    10 -3 5 0.15
    -10 3 -5 1.05
    10 3 5 0.59
    11 -3 5 0.17
    11 3 5 0.94
    -11 3 -5 0.54
    -13 -4 5 -0.46
    -13 4 5 -1.3
    12 -4 -5 1.22
    -12 -4 5 1.02
    -12 4 5 0.85
    -11 -4 5 0.54
    11 -4 -5 0.23
    -11 4 5 -0.24
    11 4 -5 0.97
    -10 -4 5 0.78
    10 -4 -5 0.41
    10 4 -5 0.6
    -10 4 5 1.83
    -9 -4 5 -0.42
    9 -4 -5 0.21
    9 4 -5 0.43
    -9 4 5 0.15
    8 -4 -5 0.59
    -8 -4 5 1.61
    -8 4 5 0.55
    8 4 -5 1.56
    7 -4 -5 -0.59
    -7 -4 5 -0.18
    7 -4 -5 0.34
    7 4 -5 -0.41
    7 4 -5 0.02
    -7 4 5 -0.01
    6 -4 -5 0.24
    6 -4 -5 0.15
    -6 -4 5 -0.06
    -6 4 5 0.05
    6 4 -5 0.14
    6 4 -5 -0.14
    5 -4 -5 2.17
    5 -4 -5 2.61
    -5 -4 5 2.65
    -5 4 5 2.71
    5 4 -5 3.25
    5 4 -5 2.54
    4 -4 -5 -0.19
    4 -4 -5 0.14
    -4 -4 5 -0.04
    4 4 -5 -0.01
    4 4 -5 0.22
    -4 4 5 -0.19
    3 -4 -5 8.38
    -3 -4 5 8.83
    -3 4 5 7.27
    3 4 -5 8.43
    -3 4 5 8.88
    -2 -4 5 5.74
    2 -4 -5 6.31
    2 -4 -5 6.73
    -2 -4 5 7.76
    2 4 -5 6.15
    -2 4 5 8.03
    -2 4 5 7.39
    -1 -4 5 2.05
    1 -4 -5 1.85
    -1 -4 5 1.42
    -1 4 5 1.95
    1 4 -5 0.75
    -1 4 5 1.52
    0 -4 5 7.97
    0 -4 5 7.72
    0 -4 -5 6.97
    0 4 5 4.9
    0 4 5 6.4
    0 4 -5 5.5
    1 -4 5 13.88
    1 -4 5 13.31
    -1 -4 -5 11.87
    -1 4 -5 10.6
    1 4 5 12.52
    -1 4 -5 12.78
    -2 -4 -5 4.69
    2 -4 5 5.12
    2 -4 5 3.82
    -2 -4 -5 4.82
    2 4 5 3.29
    -2 4 -5 4.84
    -2 4 -5 5.11
    3 -4 5 1.11
    -3 -4 -5 1.11
    -3 -4 -5 0.72
    3 4 5 1.85
    -3 4 -5 1.34
    -3 4 -5 1.21
    -4 -4 -5 3.26
    4 -4 5 1.15
    -4 -4 -5 2.85
    -4 4 -5 2.82
    -4 4 -5 2.52
    4 4 5 3.41
    5 -4 5 -0.12
    -5 -4 -5 0.71
    -5 -4 -5 0.59
    -5 4 -5 -0.1
    5 4 5 0.42
    -6 -4 -5 2.02
    -6 -4 -5 1.77
    6 -4 5 0.66
    6 4 5 1.39
    -6 4 -5 2.28
    -7 -4 -5 1.06
    -7 -4 -5 1.42
    7 -4 5 0.21
    7 4 5 1.3
    -7 4 -5 0.64
    8 -4 5 0.38
    -8 -4 -5 0
    8 4 5 -0.47
    -8 4 -5 0.16
    9 -4 5 -0.39
    -9 4 -5 0.41
    9 4 5 0.62
    10 -4 5 -0.45
    10 4 5 -0.69
    -10 4 -5 0.27
    11 -4 5 0.65
    11 4 5 -0.1
    -11 4 -5 0.04
    -13 -5 5 0.07
    13 -5 -5 0.69
    -13 5 5 -0.06
    -12 -5 5 0.3
    12 -5 -5 1.44
    -12 5 5 -0.38
    11 -5 -5 2.19
    -11 -5 5 1.52
    -11 5 5 1.99
    11 5 -5 0.91
    10 -5 -5 -0.22
    -10 -5 5 0.45
    -10 5 5 -0.28
    10 5 -5 1.27
    -9 -5 5 0.21
    9 -5 -5 -0.64
    -9 5 5 -0.34
    9 5 -5 -0.01
    8 -5 -5 0.86
    -8 -5 5 1.28
    8 5 -5 0.61
    -8 5 5 -0.44
    7 -5 -5 -0.11
    -7 -5 5 0.53
    7 -5 -5 0.14
    7 5 -5 0.1
    -7 5 5 0.79
    6 -5 -5 0.9
    6 -5 -5 0.68
    -6 -5 5 0.39
    6 5 -5 0.78
    6 5 -5 0.26
    -6 5 5 0.87
    -5 -5 5 0.79
    5 -5 -5 0.16
    5 -5 -5 0.21
    -5 5 5 -0.33
    5 5 -5 0.81
    5 5 -5 0.26
    -4 -5 5 4.9
    4 -5 -5 5.77
    4 -5 -5 5.78
    4 5 -5 7.04
    -4 5 5 5.21
    -3 -5 5 -0.04
    3 -5 -5 1.06
    3 5 -5 0.39
    -3 5 5 -0.01
    -3 5 5 0.12
    2 -5 -5 0.11
    2 -5 -5 0.47
    -2 -5 5 0.67
    -2 -5 5 0.91
    -2 5 5 0.45
    2 5 -5 0.42
    -2 5 5 1.07
    1 -5 -5 1.29
    -1 -5 5 1.22
    -1 -5 5 2.07
    -1 5 5 1.69
    1 5 -5 1.71
    -1 5 5 1.76
    0 -5 5 6.63
    0 -5 5 5.49
    0 -5 -5 5.18
    0 5 5 7.68
    0 5 5 6.51
    0 5 -5 5.5
    -1 -5 -5 2.65
    1 -5 5 3.77
    -1 5 -5 2.18
    -1 5 -5 3.89
    1 5 5 3.4
    2 -5 5 -0.13
    -2 -5 -5 -0.22
    2 -5 5 0.27
    -2 -5 -5 0.23
    -2 5 -5 -0.18
    -2 5 -5 0.04
    2 5 5 0.06
    -3 -5 -5 3.34
    3 -5 5 4.92
    -3 -5 -5 2.52
    3 5 5 4.31
    -3 5 -5 2.45
    -3 5 -5 2.52
    -4 -5 -5 4.11
    -4 -5 -5 4.62
    4 -5 5 3.23
    -4 5 -5 2.94
    4 5 5 5.51
    -4 5 -5 5.19
    5 -5 5 0.08
    -5 -5 -5 0.06
    -5 -5 -5 0.25
    5 5 5 -0.25
    -5 5 -5 -0.05
    6 -5 5 -0.44
    -6 -5 -5 -0.42
    -6 -5 -5 1.04
    6 5 5 0.35
    -6 5 -5 0.3
    7 -5 5 -0.14
    -7 -5 -5 0.28
    -7 5 -5 -0.1
    7 5 5 0.35
    -8 -5 -5 0.07
    8 -5 5 -0.06
    8 5 5 0.28
    -8 5 -5 -0.2
    9 -5 5 0.75
    9 5 5 -0.09
    -9 5 -5 0.42
    10 -5 5 0.32
    10 5 5 0.17
    -10 5 -5 1.11
    11 -5 5 -0.02
    11 5 5 0.73
    -11 5 -5 0.06
    -12 -6 5 0.15
    12 -6 -5 0.69
    12 6 -5 0.38
    -12 6 5 0.1
    11 -6 -5 -1.05
    -11 -6 5 0.37
    11 6 -5 -0.04
    -11 6 5 -0.52
    -10 -6 5 0.21
    10 -6 -5 0.44
    10 6 -5 0.67
    -10 6 5 0.64
    9 -6 -5 0.4
    -9 -6 5 2
    -9 6 5 0.78
    9 6 -5 1.13
    8 -6 -5 -0.06
    -8 -6 5 -0.15
    -8 6 5 0.48
    8 6 -5 0.34
    -7 -6 5 0.26
    7 -6 -5 0.34
    7 6 -5 0.35
    -7 6 5 -0.3
    6 -6 -5 0.61
    -6 -6 5 0.36
    6 -6 -5 0.73
    6 6 -5 0.15
    -6 6 5 0.72
    -5 -6 5 0.63
    5 -6 -5 0.94
    5 -6 -5 1.72
    5 6 -5 1.82
    -5 6 5 0.93
    5 6 -5 1.23
    4 -6 -5 2.14
    4 -6 -5 1.92
    -4 -6 5 2.63
    -4 6 5 1.66
    4 6 -5 3.18
    4 6 -5 1.81
    -3 -6 5 0.62
    3 -6 -5 1.16
    3 6 -5 1.21
    -3 6 5 0.76
    3 6 -5 0.51
    -3 6 5 0.33
    -2 -6 5 1.13
    -2 -6 5 0.92
    2 -6 -5 0.64
    2 -6 -5 0.73
    -2 6 5 0.37
    2 6 -5 0.98
    -2 6 5 1.09
    1 -6 -5 3.45
    -1 -6 5 3.26
    -1 -6 5 4.19
    1 6 -5 2.84
    -1 6 5 3.69
    -1 6 5 3
    0 -6 -5 8.7
    0 -6 5 6.75
    0 -6 5 8.36
    0 6 -5 9.46
    0 6 5 7.49
    0 6 5 10.84
    1 -6 5 2.2
    -1 -6 -5 1.83
    1 6 5 3.19
    -1 6 -5 2.13
    -1 6 -5 2.48
    -2 -6 -5 2.29
    2 -6 5 2.5
    2 -6 5 1.72
    -2 6 -5 2.77
    2 6 5 1.39
    -2 6 -5 2.33
    3 -6 5 0.25
    -3 -6 -5 -0.08
    -3 -6 -5 0.23
    -3 6 -5 0.1
    3 6 5 -0.11
    -3 6 -5 0.16
    -4 -6 -5 0.63
    -4 -6 -5 0.85
    4 -6 5 0.4
    4 6 5 0.6
    -4 6 -5 0.86
    5 -6 5 1.23
    -5 -6 -5 0.74
    -5 -6 -5 -0.4
    5 6 5 -0.25
    -5 6 -5 -0.13
    -6 -6 -5 0.05
    6 -6 5 0.46
    6 6 5 -0.01
    -6 6 -5 0.37
    7 -6 5 1.71
    -7 -6 -5 2.78
    -7 6 -5 0.57
    7 6 5 2.66
    -8 -6 -5 -0.72
    8 -6 5 0.12
    -8 6 -5 -0.29
    8 6 5 -0.89
    9 -6 5 0.14
    -9 -6 -5 0.28
    -9 6 -5 -0.96
    9 6 5 -0.15
    10 -6 5 -0.07
    10 6 5 0.15
    -10 6 -5 0.47
    11 -6 5 -0.19
    -11 6 -5 -0.85
    11 6 5 -0.23
    12 -7 -5 1.17
    -12 -7 5 2.04
    -12 7 5 1.18
    12 7 -5 -0.24
    -11 -7 5 -0.02
    11 -7 -5 0.45
    -11 7 5 -0.69
    11 7 -5 0.29
    10 -7 -5 0.39
    -10 -7 5 -0.14
    10 7 -5 0.72
    -10 7 5 -0.17
    9 -7 -5 -0.33
    -9 -7 5 -0.55
    -9 7 5 -0.14
    9 7 -5 0.5
    -8 -7 5 -0.01
    8 -7 -5 0.1
    8 7 -5 0.78
    -8 7 5 0.63
    -7 -7 5 -0.1
    7 -7 -5 -0.1
    -7 7 5 0.65
    7 7 -5 0
    6 -7 -5 1.48
    -6 -7 5 0.38
    6 -7 -5 0.86
    -6 7 5 1.97
    6 7 -5 0.39
    5 -7 -5 0.34
    5 -7 -5 -0.24
    -5 -7 5 0.06
    5 7 -5 0.9
    -5 7 5 -0.01
    4 -7 -5 2.48
    -4 -7 5 2.33
    4 -7 -5 2.47
    4 7 -5 2.96
    -4 7 5 2.85
    4 7 -5 2.18
    -3 -7 5 1.07
    3 -7 -5 1.25
    3 7 -5 1.88
    -3 7 5 1.69
    3 7 -5 2.74
    -3 7 5 2.14
    2 -7 -5 3.75
    -2 -7 5 2.36
    -2 -7 5 2.62
    2 -7 -5 3.79
    2 7 -5 1.44
    -2 7 5 4.12
    -2 7 5 3.44
    -1 -7 5 1.26
    1 -7 -5 0.95
    -1 -7 5 0.97
    1 7 -5 1.56
    -1 7 5 1.41
    -1 7 5 0.75
    0 -7 5 0.29
    0 -7 -5 0.3
    0 -7 5 0.17
    0 7 5 0.05
    0 7 -5 0.24
    0 7 5 0.1
    -1 -7 -5 1.96
    1 -7 5 3.36
    1 7 5 2.5
    -1 7 -5 2.12
    -1 7 -5 1.96
    2 -7 5 0.15
    2 -7 5 -0.17
    -2 -7 -5 0.01
    -2 7 -5 -0.01
    -2 7 -5 -0.04
    2 7 5 -0.28
    3 -7 5 0.78
    -3 -7 -5 0.1
    -3 -7 -5 1.02
    -3 7 -5 1.32
    3 7 5 0.7
    -3 7 -5 0.81
    4 -7 5 2.05
    -4 -7 -5 3.63
    4 7 5 1.82
    -4 7 -5 3.12
    5 -7 5 0.5
    -5 -7 -5 1.96
    -5 7 -5 0.9
    5 7 5 1.44
    -6 -7 -5 0.25
    6 -7 5 0.78
    -6 7 -5 0.78
    6 7 5 0.56
    7 -7 5 0.56
    -7 -7 -5 0.15
    -7 7 -5 -0.56
    7 7 5 0.21
    8 -7 5 -0.11
    -8 -7 -5 0.13
    -8 7 -5 0.09
    8 7 5 0.39
    9 -7 5 0.76
    -9 -7 -5 0.77
    -9 7 -5 0.12
    9 7 5 0.06
    10 -7 5 2.38
    -10 7 -5 1.54
    10 7 5 0.4
    10 7 5 -1.26
    -12 -8 5 -0.4
    12 -8 -5 -0.42
    12 8 -5 -0.34
    -12 8 5 0.27
    11 -8 -5 0.07
    -11 -8 5 -0.65
    11 8 -5 0.11
    -11 8 5 0.15
    -10 -8 5 0.06
    10 -8 -5 -0.19
    -10 8 5 -0.22
    10 8 -5 0.23
    -9 -8 5 0.54
    9 -8 -5 0.91
    -9 8 5 1.9
    9 8 -5 0.95
    -8 -8 5 -0.04
    8 -8 -5 -0.6
    -8 8 5 0.38
    8 8 -5 -0.42
    7 -8 -5 -0.26
    -7 -8 5 -0.14
    -7 8 5 -0.17
    7 8 -5 0.02
    6 -8 -5 0.35
    -6 -8 5 -0.16
    6 -8 -5 0.05
    6 8 -5 0.22
    -6 8 5 0.36
    5 -8 -5 1.05
    -5 -8 5 0.65
    5 -8 -5 0.3
    -5 8 5 1.12
    5 8 -5 0.79
    -4 -8 5 0.06
    4 -8 -5 -0.1
    4 -8 -5 0.13
    -4 8 5 0.18
    4 8 -5 0.6
    3 -8 -5 0.85
    -3 -8 5 0.69
    -3 8 5 0.88
    3 8 -5 1.79
    -3 8 5 2
    3 8 -5 1.53
    2 -8 -5 0.54
    -2 -8 5 0.12
    2 -8 -5 0.36
    -2 -8 5 0.13
    -2 8 5 1
    2 8 -5 0.7
    2 8 -5 0.09
    -2 8 5 0.7
    1 -8 -5 0.02
    -1 -8 5 -0.07
    -1 -8 5 0.16
    1 8 -5 0.23
    -1 8 5 0.13
    -1 8 5 0.18
    0 -8 -5 0.66
    0 -8 5 0.31
    0 -8 5 0.08
    0 8 5 0.14
    0 8 5 0.16
    0 8 -5 0.08
    1 -8 5 2.26
    -1 -8 -5 0.14
    1 8 5 0.66
    1 8 5 0.19
    -1 8 -5 1.46
    -1 8 -5 0.64
    -2 -8 -5 0.04
    -2 -8 -5 0.23
    2 -8 5 -0.01
    2 -8 5 0.27
    2 8 5 0.53
    -2 8 -5 -0.19
    -2 8 -5 -0.08
    -3 -8 -5 2.71
    3 -8 5 0.98
    -3 8 -5 2.91
    3 8 5 1.64
    -3 8 -5 1.74
    -4 -8 -5 -0.39
    4 -8 5 -0.43
    -4 8 -5 0.11
    4 8 5 0.08
    -5 -8 -5 0.29
    5 -8 5 0.02
    -5 8 -5 -0.14
    5 8 5 -0.22
    6 -8 5 0.61
    -6 -8 -5 -0.53
    -6 8 -5 -0.27
    6 8 5 -0.59
    7 -8 5 0
    -7 -8 -5 -0.03
    -7 8 -5 -0.89
    7 8 5 -0.53
    -8 -8 -5 1.53
    8 -8 5 1.94
    -8 8 -5 1.52
    8 8 5 1.84
    9 -8 5 0.24
    -9 -8 -5 -0.31
    9 8 5 0.24
    -9 8 -5 0.23
    10 -8 5 -0.35
    -10 8 -5 -0.62
    10 8 5 0.02
    10 8 5 0.52
    12 -9 -5 -0.02
    -12 -9 5 0.06
    -12 9 5 1.17
    12 9 -5 0.99
    -11 -9 5 1.4
    11 -9 -5 1.33
    -11 9 5 2.07
    11 9 -5 3.7
    10 -9 -5 -0.13
    -10 -9 5 0.94
    -10 9 5 -0.22
    10 9 -5 0.42
    9 -9 -5 0.27
    -9 -9 5 1.19
    -9 9 5 1.23
    9 9 -5 1.71
    -8 -9 5 0.17
    8 -9 -5 0.54
    -8 9 5 1.1
    8 9 -5 -0.02
    7 -9 -5 0.07
    -7 -9 5 0.13
    7 9 -5 0.36
    -7 9 5 0.4
    -6 -9 5 0.48
    6 -9 -5 0.42
    -6 9 5 0.19
    6 9 -5 0.44
    5 -9 -5 0.19
    -5 -9 5 -0.13
    5 -9 -5 0.25
    -5 9 5 0.38
    5 9 -5 -0.62
    4 -9 -5 1.79
    4 -9 -5 1.26
    -4 -9 5 0.68
    4 9 -5 1.66
    -4 9 5 0.73
    -3 -9 5 0.37
    3 -9 -5 1.08
    -3 9 5 0.91
    3 9 -5 1.21
    3 9 -5 0.66
    -3 9 5 0.94
    2 -9 -5 -0.06
    2 -9 -5 -0.3
    -2 -9 5 0.13
    -2 -9 5 0.23
    2 9 -5 0.09
    2 9 -5 0.01
    -2 9 5 -0.23
    -2 9 5 0.28
    -1 -9 5 1.94
    -1 -9 5 1.27
    1 -9 -5 1.38
    -1 9 5 1.31
    1 9 -5 2.29
    -1 9 5 0.09
    0 -9 5 1.02
    0 -9 5 0.74
    0 -9 -5 0.89
    0 9 5 0.72
    0 9 -5 0.53
    0 9 5 0.65
    -1 -9 -5 0.1
    1 -9 5 1.01
    1 9 5 0.44
    -1 9 -5 0.08
    -1 9 -5 0.44
    2 -9 5 0.04
    -2 -9 -5 -0.15
    2 -9 5 0.08
    -2 9 -5 -0.2
    -2 9 -5 0.6
    2 9 5 0
    3 -9 5 0.52
    -3 -9 -5 0.46
    3 9 5 0.45
    -3 9 -5 0.18
    -4 -9 -5 0.3
    4 -9 5 0.8
    -4 9 -5 1.59
    4 9 5 1.33
    5 -9 5 0.14
    -5 -9 -5 0.21
    5 9 5 0.58
    -5 9 -5 -0.14
    6 -9 5 1.13
    -6 -9 -5 -0.16
    6 9 5 0.96
    -6 9 -5 0.01
    7 -9 5 0.29
    -7 -9 -5 0.99
    -7 9 -5 0.7
    7 9 5 -0.2
    8 -9 5 0.11
    -8 -9 -5 -0.03
    -8 9 -5 0.3
    8 9 5 -0.72
    9 -9 5 1.19
    -9 -9 -5 1.65
    -9 9 -5 1.16
    9 9 5 0.54
    9 9 5 -1.68
    10 -9 5 -0.52
    -10 -9 -5 0.39
    10 9 5 0.38
    10 9 5 -0.72
    -10 9 -5 -0.5
    11 -10 -5 0.01
    -11 -10 5 0.38
    11 10 -5 0.32
    -11 10 5 -0.14
    10 -10 -5 -0.26
    -10 -10 5 0.22
    -10 10 5 -0.08
    10 10 -5 0.1
    -9 -10 5 0.56
    9 -10 -5 -0.84
    9 10 -5 -0.04
    -9 10 5 0.08
    -8 -10 5 0.11
    8 -10 -5 0.17
    -8 10 5 0.92
    8 10 -5 -0.52
    7 -10 -5 0.13
    -7 -10 5 -0.47
    -7 10 5 0.43
    7 10 -5 0.17
    6 -10 -5 0.3
    -6 -10 5 0.42
    6 10 -5 0.4
    -6 10 5 0.21
    -5 -10 5 0.72
    5 -10 -5 -0.23
    5 -10 -5 0.69
    5 10 -5 0.81
    -5 10 5 0.69
    -4 -10 5 0.21
    4 -10 -5 0.14
    4 -10 -5 0.27
    -4 10 5 0.11
    4 10 -5 0.41
    -4 10 5 -0.12
    -3 -10 5 -0.34
    3 -10 -5 0.23
    3 -10 -5 0.46
    -3 10 5 0.17
    3 10 -5 0.15
    -3 10 5 0.37
    2 -10 -5 0.53
    -2 -10 5 0.03
    -2 -10 5 0.44
    2 -10 -5 0.43
    2 10 -5 0.32
    -2 10 5 0.43
    2 10 -5 0.32
    -2 10 5 0.37
    -1 -10 5 -0.04
    -1 -10 5 0.2
    1 -10 -5 -0.11
    1 10 -5 0.22
    -1 10 5 0.2
    -1 10 5 -0.18
    0 -10 -5 -0.13
    0 -10 5 0.17
    0 -10 5 0.23
    0 10 5 0.1
    0 10 5 -0.01
    0 10 -5 -0.02
    0 10 -5 0.29
    1 -10 5 0.32
    -1 -10 -5 0.45
    -1 10 -5 -0.05
    -1 10 -5 -0.04
    1 10 5 0.52
    2 -10 5 0.89
    -2 -10 -5 1.09
    2 -10 5 1.56
    -2 10 -5 1.5
    -2 10 -5 1.45
    2 10 5 0.99
    3 -10 5 0.65
    -3 -10 -5 0.42
    3 10 5 0.44
    -3 10 -5 0.1
    4 -10 5 0.9
    -4 -10 -5 1.65
    4 10 5 0.4
    -4 10 -5 1.91
    5 -10 5 0.15
    -5 -10 -5 0.32
    5 10 5 0.21
    -5 10 -5 0.39
    6 -10 5 -0.11
    -6 -10 -5 -0.58
    -6 10 -5 -0.97
    6 10 5 0.53
    -7 -10 -5 -0.24
    7 -10 5 0.21
    7 10 5 -0.26
    -7 10 -5 -0.57
    -8 -10 -5 0.42
    8 -10 5 -0.16
    -8 10 -5 0.62
    8 10 5 0.17
    -9 -10 -5 -1.06
    9 -10 5 0.58
    -9 10 -5 -0.32
    9 10 5 0.73
    9 10 5 0.26
    10 -10 5 -0.32
    -10 -10 -5 0.43
    10 10 5 -0.46
    -10 10 -5 0.64
    10 10 5 -1.25
    11 -11 -5 -0.88
    -11 -11 5 0.18
    11 11 -5 -0.87
    -11 11 5 -0.48
    -10 -11 5 -0.08
    10 -11 -5 0.22
    -10 11 5 -0.54
    10 11 -5 -0.56
    -9 -11 5 0.78
    9 -11 -5 0.05
    -9 11 5 -0.37
    9 11 -5 0.56
    8 -11 -5 0.85
    -8 -11 5 1.2
    -8 11 5 1.21
    8 11 -5 1.3
    -7 -11 5 0.08
    7 -11 -5 0.42
    -7 11 5 1.1
    7 11 -5 0.57
    6 -11 -5 0.49
    -6 -11 5 0.87
    -6 11 5 1.15
    6 11 -5 0.12
    -5 -11 5 0.04
    5 -11 -5 -0.28
    -5 11 5 0.01
    5 11 -5 0.72
    -4 -11 5 0.36
    4 -11 -5 0.66
    4 -11 -5 1.07
    4 11 -5 0.82
    -4 11 5 0.58
    -4 11 5 1.71
    3 -11 -5 0.03
    3 -11 -5 0.32
    -3 -11 5 0.45
    -3 11 5 -0.18
    -3 11 5 0.16
    3 11 -5 0.43
    -2 -11 5 0.04
    2 -11 -5 0.06
    -2 -11 5 0.22
    2 -11 -5 -0.16
    -2 11 5 0.41
    2 11 -5 0.05
    2 11 -5 0.42
    -2 11 5 -0.16
    1 -11 -5 1.91
    -1 -11 5 2.9
    -1 -11 5 2.67
    -1 11 5 2.7
    -1 11 5 3.22
    1 11 -5 1.53
    0 -11 5 -0.28
    0 -11 5 -0.16
    0 -11 -5 0.59
    0 11 5 0.21
    0 11 -5 0
    0 11 -5 0.76
    -1 -11 -5 0.62
    1 -11 5 0.26
    1 11 5 0.99
    -1 11 -5 1.19
    -1 11 -5 0.42
    2 -11 5 -0.17
    2 -11 5 0.15
    -2 -11 -5 0.76
    -2 11 -5 0.34
    2 11 5 -0.18
    -3 -11 -5 1.11
    3 -11 5 -0.03
    -3 11 -5 0.2
    3 11 5 -0.05
    -4 -11 -5 1
    4 -11 5 -0.03
    4 11 5 0.26
    -4 11 -5 0.84
    -5 -11 -5 0.02
    5 -11 5 0.21
    5 11 5 0.62
    -5 11 -5 -0.06
    -6 -11 -5 0.68
    6 -11 5 -0.12
    6 11 5 0.5
    -6 11 -5 -0.2
    -7 -11 -5 -0.54
    7 -11 5 -0.57
    7 11 5 0.72
    -7 11 -5 0.32
    -8 -11 -5 0.52
    8 -11 5 0.2
    8 11 5 0.17
    -8 11 -5 -0.01
    9 -11 5 0.92
    -9 -11 -5 1.43
    9 11 5 -0.78
    -9 11 -5 0.15
    9 11 5 0.41
    -11 -12 5 -0.42
    11 -12 -5 -0.78
    11 12 -5 0.15
    -11 12 5 0.22
    -10 -12 5 0.09
    10 -12 -5 1.07
    10 12 -5 -1.05
    -10 12 5 1.46
    9 -12 -5 0.51
    -9 -12 5 -0.45
    -9 12 5 -0.34
    9 12 -5 0.4
    8 -12 -5 -0.56
    -8 -12 5 -0.14
    8 12 -5 0.04
    -8 12 5 0.04
    -7 -12 5 0.18
    7 -12 -5 0.17
    7 12 -5 0.15
    -7 12 5 -0.09
    -6 -12 5 1.08
    6 -12 -5 0.28
    -6 12 5 1.15
    6 12 -5 0.83
    -5 -12 5 -0.53
    5 -12 -5 0.47
    -5 12 5 -0.1
    5 12 -5 0.25
    4 -12 -5 -0.2
    4 -12 -5 -0.21
    -4 -12 5 0.31
    -4 12 5 -0.12
    4 12 -5 0.02
    -4 12 5 0.07
    3 -12 -5 2.93
    -3 -12 5 2.56
    3 -12 -5 1.95
    3 12 -5 3.32
    -3 12 5 1.88
    -3 12 5 0.95
    -2 -12 5 0.52
    -2 -12 5 0.24
    2 -12 -5 0.5
    2 -12 -5 0.22
    -2 12 5 0.88
    -2 12 5 1.09
    2 12 -5 0.98
    -1 -12 5 0.82
    -1 -12 5 0.85
    1 -12 -5 0.98
    -1 12 5 0.28
    1 12 -5 0.23
    0 -12 5 0.29
    0 -12 5 0.49
    0 -12 -5 0.16
    0 12 -5 -0.14
    0 12 -5 0.06
    0 12 5 0.43
    -1 -12 -5 -0.01
    1 -12 5 0.21
    1 12 5 -0.34
    -1 12 -5 0.12
    -1 12 -5 0.01
    -2 -12 -5 0.51
    2 -12 5 1.41
    2 -12 5 1.14
    -2 12 -5 2.43
    2 12 5 0.92
    3 -12 5 0.07
    -3 -12 -5 -0.26
    -3 12 -5 -0.55
    3 12 5 0.08
    4 -12 5 -0.06
    -4 -12 -5 0.09
    -4 12 -5 -0.35
    4 12 5 0.23
    -5 -12 -5 -0.83
    5 -12 5 0.46
    -5 12 -5 0.33
    5 12 5 -0.27
    -6 -12 -5 0.39
    6 -12 5 -0.17
    6 12 5 0.55
    -6 12 -5 0.71
    7 -12 5 -1.23
    -7 -12 -5 0.55
    -7 12 -5 -0.85
    7 12 5 0.63
    8 -12 5 -0.11
    -8 -12 -5 0.22
    8 12 5 -0.69
    -8 12 -5 0.12
    -9 -12 -5 -0.87
    9 -12 5 0.04
    9 12 5 0.13
    -9 12 -5 -0.69
    9 12 5 -0.82
    -10 -13 5 -0.23
    10 -13 -5 -1.02
    -10 13 5 -0.04
    10 13 -5 0.45
    -9 -13 5 -0.51
    9 -13 -5 0.16
    9 13 -5 -0.43
    -9 13 5 -0.44
    8 -13 -5 0.56
    -8 -13 5 0.88
    -8 13 5 0.07
    8 13 -5 0.11
    -7 -13 5 0.28
    7 -13 -5 0.17
    -7 13 5 0.67
    7 13 -5 -0.17
    -6 -13 5 1.79
    6 -13 -5 0.52
    6 13 -5 0.38
    -6 13 5 0.61
    -5 -13 5 0.34
    5 -13 -5 -0.3
    -5 13 5 0.73
    -5 13 5 0.34
    5 13 -5 -0.42
    4 -13 -5 0.22
    -4 -13 5 0.08
    4 -13 -5 0.22
    -4 13 5 0.26
    4 13 -5 0.49
    -4 13 5 -0.13
    -3 -13 5 -0.16
    3 -13 -5 -0.01
    3 -13 -5 0.59
    -3 13 5 -0.24
    -3 13 5 0.72
    3 13 -5 0.09
    2 -13 -5 0.62
    -2 -13 5 0.8
    2 -13 -5 1.35
    -2 -13 5 0.3
    -2 13 5 0.9
    2 13 -5 0.1
    -1 -13 5 3.45
    -1 -13 5 3.37
    1 -13 -5 2.37
    -1 13 5 3.41
    1 13 -5 3.74
    1 13 -5 3.52
    0 -13 5 -0.01
    0 -13 5 0.22
    0 -13 -5 -0.35
    0 13 5 -0.18
    0 13 -5 -0.19
    0 13 -5 0.08
    -1 -13 -5 -0.23
    1 -13 5 0.38
    -1 13 -5 1
    -1 13 -5 0.43
    1 13 5 0.61
    -2 -13 -5 0.26
    2 -13 5 0.74
    2 -13 5 0.7
    -2 13 -5 0.97
    2 13 5 0.26
    -3 -13 -5 0.23
    3 -13 5 0.26
    -3 13 -5 0.29
    3 13 5 0.29
    -4 -13 -5 -0.51
    4 -13 5 0.61
    4 13 5 0.41
    -4 13 -5 0.76
    -5 -13 -5 1.62
    5 -13 5 3.83
    5 13 5 2.51
    -5 13 -5 3.49
    -6 -13 -5 0.04
    6 -13 5 0.19
    -6 13 -5 -0.25
    6 13 5 0.28
    -7 -13 -5 0.05
    7 -13 5 -0.09
    -7 13 -5 -0.09
    7 13 5 -0.05
    8 -13 5 -0.02
    -8 -13 -5 0.99
    8 13 5 0.75
    -8 13 -5 1.52
    -10 -14 5 0.68
    10 -14 -5 -0.36
    -10 14 5 0.52
    10 14 -5 1.65
    9 -14 -5 1.13
    -9 -14 5 2.14
    9 14 -5 -0.55
    -9 14 5 0.32
    -8 -14 5 0.73
    8 -14 -5 1.35
    -8 14 5 2.7
    8 14 -5 0.37
    7 -14 -5 -0.19
    -7 -14 5 0.67
    -7 14 5 0.4
    7 14 -5 0.65
    6 -14 -5 -0.16
    -6 -14 5 -0.43
    -6 14 5 1.02
    6 14 -5 0.28
    5 -14 -5 0.07
    -5 -14 5 0.56
    -5 14 5 0.45
    -5 14 5 0.57
    5 14 -5 0.68
    -4 -14 5 5.74
    4 -14 -5 4.28
    4 14 -5 3.52
    -4 14 5 3.98
    -4 14 5 6.34
    -3 -14 5 -0.01
    3 -14 -5 -0.01
    3 -14 -5 -0.19
    -3 14 5 -0.66
    3 14 -5 0.12
    2 -14 -5 -0.16
    -2 -14 5 0.03
    2 -14 -5 0.08
    -2 14 5 -0.11
    2 14 -5 -0.53
    1 -14 -5 -0.9
    -1 -14 5 0.45
    -1 -14 5 -0.21
    -1 14 5 -0.3
    1 14 -5 0.25
    1 14 -5 -0.48
    0 -14 5 -0.16
    0 -14 -5 -0.57
    0 -14 5 -0.12
    0 14 5 0.61
    0 14 -5 0.52
    0 14 -5 0.3
    1 -14 5 0.79
    -1 -14 -5 0.84
    -1 14 -5 0.26
    1 14 5 1.05
    2 -14 5 1.64
    -2 -14 -5 0.72
    -2 14 -5 1.78
    2 14 5 1.49
    -3 -14 -5 0.33
    3 -14 5 1.38
    -3 14 -5 0.33
    3 14 5 0.28
    -4 -14 -5 -0.32
    4 -14 5 0.23
    4 14 5 0.28
    -4 14 -5 0.53
    -5 -14 -5 0.21
    5 -14 5 -0.02
    -5 14 -5 -0.21
    5 14 5 1.06
    6 -14 5 0.26
    -6 -14 -5 0.6
    6 14 5 0.11
    -6 14 -5 -0.33
    -7 -14 -5 -0.78
    7 -14 5 0.18
    -7 14 -5 -0.31
    7 14 5 0.34
    -8 -14 -5 1.41
    8 -14 5 -0.28
    8 14 5 0.08
    -8 14 -5 -0.39
    8 14 5 0.57
    -9 -15 5 1.07
    9 -15 -5 1.24
    9 15 -5 0.36
    -9 15 5 -0.1
    8 -15 -5 -0.09
    -8 -15 5 -0.35
    -8 15 5 0.85
    8 15 -5 0.43
    -7 -15 5 0.87
    7 -15 -5 1.18
    -7 15 5 1.64
    7 15 -5 0.14
    6 -15 -5 1.31
    -6 -15 5 0.48
    -6 15 5 0.2
    6 15 -5 0.35
    -5 -15 5 1.23
    5 -15 -5 -0.26
    -5 15 5 0.75
    5 15 -5 0.61
    -5 15 5 0.15
    4 -15 -5 0.54
    -4 -15 5 2.27
    4 15 -5 0.28
    -4 15 5 -0.19
    -3 -15 5 0.76
    3 -15 -5 -0.17
    3 -15 -5 0.61
    -3 15 5 -0.49
    3 15 -5 0.1
    2 -15 -5 -0.22
    -2 -15 5 0.09
    2 -15 -5 -0.32
    2 15 -5 -0.53
    -2 15 5 0.02
    -1 -15 5 1.4
    1 -15 -5 2.25
    -1 15 5 1.62
    1 15 -5 2.56
    1 15 -5 1.87
    0 -15 5 -0.05
    0 -15 5 -0.23
    0 -15 -5 0.01
    0 15 -5 0.13
    0 15 5 0.36
    0 15 -5 0.02
    -1 -15 -5 0.1
    1 -15 5 0.86
    1 15 5 0.75
    -1 15 -5 -0.06
    2 -15 5 -0.24
    -2 -15 -5 0.89
    2 15 5 -0.03
    -2 15 -5 -0.39
    3 -15 5 -0.44
    -3 -15 -5 0.06
    3 15 5 0.74
    -3 15 -5 0.8
    -4 -15 -5 0.26
    4 -15 5 1.88
    4 15 5 1.96
    -4 15 -5 1.93
    -5 -15 -5 1.54
    5 -15 5 0.18
    -5 15 -5 1.09
    5 15 5 1.2
    6 -15 5 -0.18
    -6 -15 -5 -0.49
    6 15 5 0.09
    -6 15 -5 -0.01
    7 -15 5 -0.51
    -7 -15 -5 -0.06
    7 15 5 0.61
    -7 15 -5 -0.46
    9 -16 -5 -0.2
    9 16 -5 -0.44
    -9 16 5 -0.13
    8 -16 -5 1.65
    -8 -16 5 1.76
    -8 16 5 1.55
    8 16 -5 -0.3
    7 -16 -5 -0.41
    -7 -16 5 -0.15
    -7 16 5 -0.17
    7 16 -5 0.44
    6 -16 -5 -0.53
    -6 -16 5 -0.28
    6 16 -5 0.3
    -6 16 5 1.95
    -6 16 5 -1.19
    -5 -16 5 -0.36
    5 -16 -5 0.36
    -5 16 5 0.83
    5 16 -5 0.54
    -4 -16 5 1.17
    4 -16 -5 1.1
    -4 16 5 1.18
    4 16 -5 1.21
    3 -16 -5 0.4
    -3 -16 5 0.18
    -3 16 5 0.14
    3 16 -5 0.24
    -2 -16 5 0.48
    2 -16 -5 0.26
    2 -16 -5 1.57
    2 16 -5 0.32
    -2 16 5 -0.33
    1 -16 -5 0.57
    -1 -16 5 0.55
    -1 16 5 -0.2
    1 16 -5 1.05
    1 16 -5 0.6
    0 -16 5 0.78
    0 -16 -5 0.76
    0 -16 5 0.65
    0 16 -5 0.8
    0 16 -5 0.72
    0 16 5 0.68
    -1 -16 -5 0.35
    1 -16 5 0.48
    1 16 5 0.31
    -1 16 -5 0.56
    -2 -16 -5 0.31
    2 -16 5 0.62
    -2 16 -5 0.28
    2 16 5 1.07
    -3 -16 -5 0.46
    3 -16 5 0.3
    -3 16 -5 0.35
    3 16 5 -0.07
    4 -16 5 -0.63
    -4 -16 -5 -0.15
    -4 16 -5 0.18
    4 16 5 -0.39
    5 -16 5 1.25
    -5 -16 -5 0.97
    -5 16 -5 -0.34
    5 16 5 0.46
    6 -16 5 -0.51
    -6 -16 -5 -1.34
    6 16 5 -0.08
    -6 16 -5 0.83
    7 -16 5 1.71
    -7 -16 -5 1.72
    -7 16 -5 0.63
    7 16 5 0.61
    7 16 5 0.13
    8 -17 -5 0.21
    -8 17 5 0.8
    8 17 -5 0.1
    7 -17 -5 1.56
    -7 -17 5 0.24
    -7 17 5 1.63
    7 17 -5 0.89
    -7 17 5 0.57
    -6 -17 5 0.57
    6 -17 -5 -0.19
    -6 17 5 0.08
    6 17 -5 1.39
    5 -17 -5 0.53
    -5 -17 5 0.85
    5 17 -5 0.32
    -5 17 5 0.46
    -4 -17 5 0.7
    4 -17 -5 0.31
    4 17 -5 0.55
    -4 17 5 0.66
    -3 -17 5 1.64
    3 -17 -5 1.03
    -3 17 5 0.47
    3 17 -5 1.83
    -2 -17 5 0.93
    2 -17 -5 -0.22
    2 17 -5 -0.23
    2 17 -5 -0.09
    -2 17 5 0.3
    1 -17 -5 0.69
    -1 -17 5 0.54
    1 17 -5 0.99
    1 17 -5 -0.25
    -1 17 5 0.48
    0 -17 5 0.49
    0 -17 -5 1.51
    0 17 5 2.3
    0 17 -5 0.15
    1 -17 5 3.25
    -1 -17 -5 2.77
    1 17 5 1.51
    -1 17 -5 3.59
    -2 -17 -5 0.38
    2 -17 5 0.27
    -2 17 -5 -0.13
    2 17 5 -0.25
    -3 -17 -5 0.88
    3 -17 5 -0.7
    -3 17 -5 0.2
    3 17 5 0.23
    4 -17 5 0.74
    -4 -17 -5 2.64
    -4 17 -5 -0.03
    4 17 5 -0.02
    5 -17 5 -0.44
    -5 -17 -5 0.38
    5 17 5 0.34
    -5 17 -5 0.71
    -6 -17 -5 1.53
    6 -17 5 1.01
    -6 17 -5 0.11
    6 17 5 0.74
    7 -18 -5 0.3
    7 18 -5 -0.01
    -7 18 5 1.5
    6 -18 -5 0.51
    -6 -18 5 1.33
    6 18 -5 1.87
    -6 18 5 0.09
    5 -18 -5 0.38
    -5 -18 5 0.58
    -5 18 5 0.33
    5 18 -5 -0.46
    4 -18 -5 0.41
    -4 -18 5 1.66
    4 18 -5 0.35
    -4 18 5 0.88
    3 -18 -5 -0.51
    -3 -18 5 -0.43
    3 18 -5 -0.95
    -3 18 5 0.03
    -2 -18 5 -0.24
    2 -18 -5 0.77
    2 18 -5 0.1
    2 18 -5 1.4
    -2 18 5 1.32
    1 -18 -5 0.7
    -1 -18 5 -0.32
    1 18 -5 1.22
    1 18 -5 0.67
    -1 18 5 1.26
    0 -18 5 1.17
    0 -18 -5 1.88
    0 18 5 1.59
    0 18 -5 0.8
    -1 -18 -5 -0.66
    1 -18 5 0.36
    1 18 5 -0.28
    -1 18 -5 -0.29
    -2 -18 -5 -0.81
    2 -18 5 0.39
    2 18 5 -0.11
    -2 18 -5 1.57
    3 -18 5 1.86
    -3 -18 -5 0.57
    -3 18 -5 0.84
    3 18 5 1.35
    4 -18 5 -0.21
    -4 -18 -5 0.38
    4 18 5 1.09
    -4 18 -5 0.94
    5 -18 5 -0.82
    -5 -18 -5 0.25
    -5 18 -5 0.02
    5 18 5 -0.13
    6 -19 -5 0.14
    -6 19 5 0.72
    6 19 -5 0.17
    5 -19 -5 -0.09
    -5 -19 5 0.32
    -5 19 5 0.59
    5 19 -5 0.65
    -4 -19 5 0.71
    4 -19 -5 0.35
    4 19 -5 0.89
    -4 19 5 -0.51
    -3 -19 5 0.72
    3 -19 -5 2.41
    3 19 -5 0.2
    3 19 -5 1.64
    -3 19 5 0.79
    -2 -19 5 0.13
    2 19 -5 0.47
    2 19 -5 0.83
    -2 19 5 0.09
    1 -19 -5 0.08
    -1 -19 5 0.55
    1 19 -5 -0.06
    -1 19 5 -0.56
    0 -19 -5 -0.7
    0 -19 5 -0.21
    0 19 -5 0
    0 19 5 0.48
    -1 -19 -5 0.32
    -1 19 -5 -0.32
    1 19 5 0.43
    -2 -19 -5 0.44
    -2 19 -5 0.79
    2 19 5 -0.63
    -3 -19 -5 1.01
    3 -19 5 0.29
    -3 19 -5 0.24
    3 19 5 0.39
    4 -19 5 -0.08
    -4 -19 -5 2.02
    -4 19 -5 0.63
    4 19 5 -0.28
    5 -20 -5 0.87
    -5 20 5 0.5
    5 20 -5 1.13
    4 -20 -5 0.04
    -4 -20 5 -0.18
    -4 20 5 0.87
    4 20 -5 -1.21
    -3 -20 5 -0.67
    3 -20 -5 0.34
    3 20 -5 -0.7
    -3 20 5 0.41
    3 20 -5 -0.88
    -2 -20 5 0.52
    -2 20 5 0.31
    2 20 -5 0.09
    2 20 -5 0.02
    -1 -20 5 -0.55
    1 -20 -5 -0.23
    -1 20 5 -0.55
    1 20 -5 0.18
    0 -20 5 0.27
    0 -20 -5 1.04
    0 20 5 0.38
    0 20 -5 1.12
    -1 -20 -5 -0.03
    -1 20 -5 0.77
    1 20 5 0.38
    -2 -20 -5 0.06
    -2 20 -5 0.25
    2 20 5 0.35
    -3 -20 -5 2.28
    -3 20 -5 0.56
    3 20 5 0.32
    -2 -21 5 0.7
    -2 21 5 0.42
    2 21 -5 -0.7
    -1 -21 5 -0.77
    -1 21 5 0.25
    1 21 -5 -0.72
    0 -21 -5 -1.28
    0 -21 5 -0.22
    0 21 -5 0.4
    0 21 5 -0.11
    -13 0 6 2.94
    -12 0 6 7.91
    -11 0 6 0.7
    -10 0 6 15.01
    9 0 -6 0.41
    -9 0 6 1.26
    9 0 -6 0.27
    8 0 -6 9.85
    -8 0 6 9.07
    7 0 -6 3.5
    -7 0 6 3.7
    6 0 -6 38.13
    6 0 -6 36.65
    -6 0 6 30.53
    -5 0 6 0.95
    5 0 -6 1.18
    5 0 -6 1.07
    4 0 -6 8.22
    4 0 -6 11.11
    -4 0 6 11.7
    3 0 -6 177.73
    -3 0 6 186.73
    -3 0 6 169.58
    -2 0 6 76.82
    -2 0 6 72.76
    2 0 -6 79.1
    1 0 -6 2.07
    -1 0 6 3.76
    0 0 6 6.91
    0 0 6 7.74
    0 0 -6 8.62
    1 0 6 1.7
    -1 0 -6 0.5
    1 0 6 0.63
    -1 0 -6 1.11
    -2 0 -6 28.26
    2 0 6 31.33
    -2 0 -6 26.21
    -3 0 -6 106.01
    3 0 6 103.6
    -3 0 -6 96.5
    -4 0 -6 0.31
    -4 0 -6 0.59
    4 0 6 0.48
    -5 0 -6 37.09
    5 0 6 33.27
    6 0 6 0.63
    -6 0 -6 -0.12
    7 0 6 7.18
    8 0 6 5.85
    -8 0 -6 3.93
    9 0 6 19.58
    -9 0 -6 17.93
    10 0 6 0.33
    11 0 6 18.66
    -13 -1 6 8.65
    -13 1 6 9.98
    -12 -1 6 5.11
    -12 1 6 5.97
    -11 -1 6 8.82
    -11 1 6 5.61
    10 -1 -6 2.27
    -10 -1 6 2.8
    -10 1 6 3.65
    10 1 -6 2.69
    9 -1 -6 28.6
    -9 -1 6 30.19
    9 -1 -6 22.49
    -9 1 6 28.59
    8 -1 -6 0.26
    -8 -1 6 0.9
    8 -1 -6 0.8
    8 1 -6 0.58
    -8 1 6 -0.27
    8 1 -6 0.43
    7 -1 -6 14.99
    7 -1 -6 13.45
    -7 -1 6 10.65
    7 1 -6 16.09
    -7 1 6 16.01
    7 1 -6 12.65
    -6 -1 6 23.82
    6 -1 -6 25.02
    6 1 -6 27.71
    6 1 -6 21.35
    -6 1 6 23.4
    5 -1 -6 66.52
    -5 -1 6 65.84
    5 -1 -6 61.43
    5 1 -6 62.69
    -5 1 6 70.93
    5 1 -6 53.02
    4 -1 -6 0.59
    -4 -1 6 0.83
    -4 -1 6 0.11
    4 -1 -6 0.46
    4 1 -6 0.53
    4 1 -6 0.22
    -4 1 6 0.58
    -3 -1 6 69.64
    3 -1 -6 61.21
    -3 -1 6 69.77
    3 -1 -6 64.87
    -3 1 6 69.71
    -3 1 6 70.88
    3 1 -6 66.57
    2 -1 -6 2.11
    -2 -1 6 1.68
    -2 -1 6 1.79
    -2 1 6 1.48
    -2 1 6 1.63
    2 1 -6 1.66
    -1 -1 6 4.52
    -1 -1 6 4.39
    1 -1 -6 4.65
    1 1 -6 5.52
    -1 1 6 4.51
    0 -1 -6 132.91
    0 -1 6 124.09
    0 1 6 143.59
    0 1 6 135
    0 1 -6 142.81
    1 -1 6 23.62
    -1 -1 -6 21.66
    -1 -1 -6 23.35
    1 -1 6 23.76
    1 1 6 25.07
    -1 1 -6 19.98
    1 1 6 22.88
    -2 -1 -6 13.18
    2 -1 6 16.66
    -2 -1 -6 14.43
    -2 1 -6 13.5
    2 1 6 12.3
    3 -1 6 1.87
    -3 -1 -6 0.91
    -3 -1 -6 1.83
    -3 1 -6 2.52
    3 1 6 1.26
    -4 -1 -6 38.53
    -4 -1 -6 41.56
    4 -1 6 44.33
    -4 1 -6 42.82
    4 1 6 42.7
    -5 -1 -6 16.51
    5 -1 6 13.25
    -5 -1 -6 16.21
    -5 1 -6 14.91
    5 1 6 16.13
    -5 1 -6 13.69
    -6 -1 -6 17.32
    -6 -1 -6 13.47
    6 -1 6 11.61
    -6 1 -6 11.42
    6 1 6 10.6
    7 -1 6 0.27
    -7 1 -6 0.74
    7 1 6 1.44
    8 -1 6 34.38
    8 1 6 23.63
    -8 1 -6 35.2
    9 -1 6 0.71
    -9 1 -6 0.9
    9 1 6 0.81
    10 -1 6 9.86
    -10 1 -6 11.84
    10 1 6 17.61
    11 -1 6 0.08
    11 1 6 1.41
    -13 -2 6 8.23
    -13 2 6 6.55
    -12 -2 6 8.94
    -12 2 6 9.07
    -11 -2 6 0.76
    -11 2 6 1.56
    -10 -2 6 20.45
    10 -2 -6 18.85
    -10 2 6 21.4
    -9 -2 6 1.66
    9 -2 -6 2.24
    9 -2 -6 2.7
    -9 2 6 5.26
    9 2 -6 2.49
    8 -2 -6 44.53
    8 -2 -6 46.51
    -8 -2 6 41.37
    -8 2 6 44.5
    8 2 -6 40.64
    -7 -2 6 3.51
    7 -2 -6 2.56
    7 -2 -6 1.6
    7 2 -6 3.07
    -7 2 6 2.07
    7 2 -6 0.82
    6 -2 -6 92.76
    -6 -2 6 84.53
    6 2 -6 83.28
    6 2 -6 76.23
    -6 2 6 83.9
    5 -2 -6 1.88
    -5 -2 6 1.6
    -5 2 6 3.71
    5 2 -6 2.58
    5 2 -6 2.29
    4 -2 -6 65.92
    -4 -2 6 59.66
    4 -2 -6 63.42
    -4 -2 6 62.62
    4 2 -6 58.63
    4 2 -6 63.32
    -4 2 6 69.17
    -3 -2 6 72.06
    3 -2 -6 73.28
    3 -2 -6 67.3
    -3 -2 6 76.7
    -3 2 6 76.93
    3 2 -6 73.38
    -2 -2 6 47.29
    2 -2 -6 43.29
    -2 -2 6 44.19
    2 2 -6 43.1
    -2 2 6 44.35
    1 -2 -6 14.51
    -1 -2 6 15.36
    -1 -2 6 16.72
    1 2 -6 14.49
    -1 2 6 16.12
    -1 2 6 13.63
    0 -2 -6 62.18
    0 -2 6 63.74
    0 2 6 58.08
    0 2 -6 63.39
    0 2 6 63.73
    1 -2 6 39.17
    1 -2 6 43.44
    -1 -2 -6 45.18
    -1 -2 -6 37.8
    1 2 6 41.85
    1 2 6 41.71
    -1 2 -6 45.79
    -1 2 -6 45.22
    -2 -2 -6 34.63
    -2 -2 -6 38.37
    2 -2 6 39.63
    2 2 6 34.39
    -2 2 -6 34.38
    -2 2 -6 33.58
    -3 -2 -6 29.45
    3 -2 6 32.76
    -3 -2 -6 29.31
    -3 2 -6 26.67
    3 2 6 27.79
    -3 2 -6 22.88
    -4 -2 -6 10.82
    4 -2 6 11.83
    -4 -2 -6 11.09
    4 2 6 9.14
    -4 2 -6 10.79
    -4 2 -6 9.9
    5 -2 6 57.07
    -5 -2 -6 58.37
    -5 -2 -6 66.11
    -5 2 -6 53.47
    5 2 6 56.85
    -5 2 -6 63.31
    -6 -2 -6 7.87
    -6 -2 -6 6.67
    6 -2 6 6
    6 2 6 5.78
    -6 2 -6 6.46
    -7 -2 -6 36.07
    7 -2 6 32.78
    -7 -2 -6 38.32
    7 2 6 45.98
    -7 2 -6 38.01
    8 -2 6 0.74
    -8 -2 -6 0.5
    -8 2 -6 -0.06
    8 2 6 1.07
    9 -2 6 16.74
    -9 2 -6 15.62
    9 2 6 14.42
    10 -2 6 0.7
    -10 2 -6 -0.28
    10 2 6 0.42
    11 -2 6 20.65
    -11 2 -6 9.52
    11 2 6 14.01
    -13 -3 6 12.11
    -13 3 6 10.47
    -12 -3 6 8.56
    -12 3 6 6.65
    11 -3 -6 24.88
    -11 -3 6 19.8
    -11 3 6 27.55
    -10 -3 6 11.2
    10 -3 -6 7.05
    10 3 -6 10.24
    -10 3 6 13.12
    -9 -3 6 53.82
    9 -3 -6 49.89
    9 3 -6 57.68
    -9 3 6 51.13
    8 -3 -6 0.75
    8 -3 -6 2.22
    -8 -3 6 1.34
    8 3 -6 1.02
    -8 3 6 1.87
    -7 -3 6 114.31
    7 -3 -6 108.48
    7 -3 -6 121.23
    7 3 -6 122.31
    -7 3 6 116.08
    6 -3 -6 2.13
    6 -3 -6 2.93
    -6 -3 6 2.1
    6 3 -6 2.86
    6 3 -6 3.28
    -6 3 6 2.13
    5 -3 -6 121.48
    -5 -3 6 122.08
    5 3 -6 117.58
    5 3 -6 125.14
    -5 3 6 130.35
    4 -3 -6 0.6
    4 -3 -6 0.53
    -4 -3 6 0.34
    -4 -3 6 0.28
    -4 3 6 0.75
    4 3 -6 0.69
    3 -3 -6 105.8
    -3 -3 6 119.42
    3 -3 -6 124.88
    -3 3 6 111.17
    3 3 -6 105.99
    -3 3 6 112.38
    -2 -3 6 17.36
    2 -3 -6 17.97
    -2 -3 6 18.27
    -2 3 6 20.68
    -2 3 6 18.06
    2 3 -6 16.72
    -1 -3 6 189.45
    1 -3 -6 195.33
    -1 -3 6 179.84
    -1 3 6 199.61
    -1 3 6 196.28
    1 3 -6 195.18
    0 -3 6 88.45
    0 -3 6 84.25
    0 -3 -6 89.91
    0 3 -6 86.56
    0 3 6 84.44
    0 3 6 86.28
    1 -3 6 66.99
    -1 -3 -6 69.14
    -1 -3 -6 65.59
    1 -3 6 70.13
    -1 3 -6 68.07
    -1 3 -6 59.83
    1 3 6 61.17
    -2 -3 -6 142.15
    2 -3 6 147.64
    -2 -3 -6 159.13
    2 -3 6 159.24
    -2 3 -6 161.53
    -2 3 -6 144.92
    2 3 6 146.9
    -3 -3 -6 55.85
    -3 -3 -6 62.34
    3 -3 6 61.78
    -3 3 -6 55.72
    3 3 6 53.6
    -3 3 -6 59.49
    -4 -3 -6 32.68
    -4 -3 -6 36.21
    4 -3 6 29.52
    4 3 6 39.97
    -4 3 -6 37.43
    -4 3 -6 32.12
    -5 -3 -6 16.53
    5 -3 6 17.54
    -5 -3 -6 17.02
    5 3 6 16.02
    -5 3 -6 18.47
    -5 3 -6 17.64
    6 -3 6 49.61
    -6 -3 -6 44.52
    -6 -3 -6 56.3
    6 3 6 50.39
    -6 3 -6 51.84
    -7 -3 -6 0.24
    7 -3 6 0.31
    -7 -3 -6 0.1
    7 3 6 0.11
    -7 3 -6 -0.07
    8 -3 6 41.23
    -8 3 -6 46.32
    8 3 6 41.78
    9 -3 6 0.42
    -9 3 -6 0.02
    9 3 6 1.08
    10 -3 6 21.45
    10 3 6 23.52
    -10 3 -6 25.36
    11 -3 6 0.04
    -11 3 -6 1.34
    11 3 6 0.36
    -13 -4 6 6.5
    -13 4 6 15.6
    -12 -4 6 14.38
    -12 4 6 14.12
    -11 -4 6 9.2
    11 -4 -6 7.66
    -11 4 6 7.9
    11 4 -6 11.02
    -10 -4 6 66.86
    10 -4 -6 59.25
    10 4 -6 61.29
    -10 4 6 59.77
    9 -4 -6 10.53
    -9 -4 6 11.45
    -9 4 6 12.24
    9 4 -6 11.76
    8 -4 -6 135.66
    -8 -4 6 118.77
    8 -4 -6 124.58
    -8 4 6 133.49
    8 4 -6 127.9
    7 -4 -6 6.29
    -7 -4 6 5.42
    7 -4 -6 8.22
    -7 4 6 7.92
    7 4 -6 5.32
    6 -4 -6 164.41
    -6 -4 6 153.59
    6 -4 -6 169.1
    6 4 -6 136.92
    -6 4 6 161.97
    -5 -4 6 3.85
    5 -4 -6 2.81
    5 -4 -6 2.53
    5 4 -6 2.81
    5 4 -6 3.5
    -5 4 6 2.84
    -4 -4 6 125.79
    4 -4 -6 116.69
    -4 4 6 124.75
    4 4 -6 127.73
    -3 -4 6 10.7
    3 -4 -6 8.54
    3 -4 -6 10.39
    -3 4 6 9.14
    3 4 -6 9.04
    -3 4 6 9.79
    2 -4 -6 352.75
    -2 -4 6 365.55
    -2 -4 6 358.71
    -2 4 6 343.73
    2 4 -6 347.88
    -2 4 6 328.42
    1 -4 -6 169.1
    -1 -4 6 164.56
    -1 -4 6 159.38
    1 4 -6 158.69
    -1 4 6 158.01
    -1 4 6 181.56
    0 -4 6 241.38
    0 -4 6 246.41
    0 -4 -6 242.59
    0 4 6 240.85
    0 4 -6 238.36
    0 4 6 253.11
    -1 -4 -6 39.85
    1 -4 6 41.49
    -1 4 -6 40.7
    -1 4 -6 39.93
    1 4 6 43.39
    -2 -4 -6 85.24
    -2 -4 -6 86.11
    2 -4 6 91.22
    2 -4 6 84.02
    2 4 6 78.12
    -2 4 -6 86.03
    -2 4 -6 82.66
    3 -4 6 92.71
    -3 -4 -6 84.67
    -3 -4 -6 87.42
    -3 4 -6 87.8
    -3 4 -6 91.71
    3 4 6 87.88
    -4 -4 -6 34.76
    4 -4 6 30.46
    -4 -4 -6 37.99
    -4 4 -6 41.62
    4 4 6 31.33
    -4 4 -6 32.72
    -5 -4 -6 103.99
    -5 -4 -6 90.57
    5 -4 6 90.04
    5 4 6 96.56
    -5 4 -6 86.86
    6 -4 6 6.79
    -6 -4 -6 8.6
    -6 -4 -6 7.1
    -6 4 -6 8.38
    6 4 6 7.96
    -7 -4 -6 71.8
    7 -4 6 71.38
    7 4 6 73.38
    -7 4 -6 74.64
    -8 -4 -6 1.87
    8 -4 6 2.39
    -8 4 -6 3.61
    8 4 6 2.78
    9 -4 6 37.39
    9 4 6 34.25
    -9 4 -6 35.85
    10 -4 6 0.13
    -10 4 -6 0.01
    10 4 6 -0.05
    11 -4 6 11.89
    -11 4 -6 19.66
    11 4 6 23.21
    -13 -5 6 12.91
    -13 5 6 16.26
    -12 -5 6 18.62
    12 -5 -6 14.35
    -12 5 6 14.74
    -11 -5 6 55.94
    11 -5 -6 55.66
    11 5 -6 63.22
    -11 5 6 48.08
    -10 -5 6 27.57
    10 -5 -6 21.01
    10 5 -6 20.93
    -10 5 6 26.13
    9 -5 -6 74.28
    -9 -5 6 65.91
    9 5 -6 69.68
    -9 5 6 75.3
    8 -5 -6 4.71
    -8 -5 6 3.32
    -8 5 6 3.06
    8 5 -6 4.14
    7 -5 -6 119.25
    -7 -5 6 122.26
    7 -5 -6 124.53
    7 5 -6 109.98
    -7 5 6 119.88
    -6 -5 6 0.59
    6 -5 -6 0.81
    6 -5 -6 1.94
    -6 5 6 1.73
    6 5 -6 1.36
    5 -5 -6 261.93
    5 -5 -6 306.86
    -5 -5 6 298.57
    5 5 -6 292.6
    -5 5 6 296.08
    -4 -5 6 0.89
    4 -5 -6 -0.04
    4 5 -6 1.71
    -4 5 6 0.66
    -3 -5 6 340.77
    3 -5 -6 352.72
    3 -5 -6 354.43
    -3 5 6 347.65
    -3 5 6 350.25
    3 5 -6 304.52
    2 -5 -6 117.34
    -2 -5 6 116.84
    -2 -5 6 106.38
    -2 5 6 111.99
    2 5 -6 107
    -2 5 6 115.89
    1 -5 -6 276.67
    -1 -5 6 285.46
    -1 -5 6 289.96
    -1 5 6 287.99
    1 5 -6 272.61
    -1 5 6 287.81
    0 -5 6 40.4
    0 -5 6 40.97
    0 -5 -6 40.31
    0 5 -6 43.52
    0 5 6 41.89
    1 -5 6 125.46
    -1 -5 -6 108.4
    1 5 6 125.28
    -1 5 -6 116.26
    -1 5 -6 118.42
    2 -5 6 194.06
    2 -5 6 174.43
    -2 -5 -6 202.82
    2 5 6 187.41
    -2 5 -6 203.2
    -2 5 -6 191.52
    -3 -5 -6 143.31
    3 -5 6 140.16
    -3 -5 -6 153.22
    -3 5 -6 141.8
    3 5 6 139.8
    -3 5 -6 163.44
    4 -5 6 75.04
    -4 -5 -6 71.35
    -4 -5 -6 75.19
    4 5 6 69.74
    -4 5 -6 67.62
    -4 5 -6 70.06
    5 -5 6 7.53
    -5 -5 -6 10.21
    -5 5 -6 7.84
    5 5 6 6.33
    -6 -5 -6 119.88
    6 -5 6 108.31
    -6 5 -6 124.72
    6 5 6 130.16
    7 -5 6 1.8
    -7 -5 -6 3.03
    -7 5 -6 2.9
    7 5 6 3.35
    8 -5 6 53.21
    -8 -5 -6 35.27
    8 5 6 38.26
    -8 5 -6 47.12
    9 -5 6 0.47
    -9 5 -6 -0.59
    9 5 6 -0.02
    10 -5 6 37.15
    -10 5 -6 40.06
    10 5 6 32.73
    12 -6 -6 29.66
    -12 -6 6 26.81
    -12 6 6 21.04
    12 6 -6 20.1
    -11 -6 6 15.31
    11 -6 -6 12.36
    -11 6 6 16.39
    11 6 -6 15.41
    10 -6 -6 40.06
    -10 -6 6 47.57
    10 6 -6 57.63
    -10 6 6 51.81
    9 -6 -6 10.3
    -9 -6 6 6.1
    9 6 -6 7.32
    -9 6 6 9.17
    -8 -6 6 183.29
    8 -6 -6 167.72
    -8 6 6 187.66
    8 6 -6 169.34
    7 -6 -6 5.63
    7 -6 -6 9.61
    -7 -6 6 7.98
    -7 6 6 8.68
    7 6 -6 5.36
    6 -6 -6 126.02
    6 -6 -6 136.89
    -6 -6 6 132.92
    -6 6 6 138.46
    6 6 -6 126.43
    5 -6 -6 6.6
    5 -6 -6 8.18
    -5 -6 6 6.76
    -5 6 6 8.63
    5 6 -6 9.34
    4 -6 -6 270.23
    -4 -6 6 263.91
    -4 6 6 265.9
    -4 6 6 270.4
    4 6 -6 243.35
    -3 -6 6 12.13
    3 -6 -6 12.11
    3 -6 -6 12.77
    3 6 -6 13.14
    -3 6 6 13.85
    -3 6 6 14.96
    2 -6 -6 183.61
    2 -6 -6 189.36
    -2 -6 6 178.71
    -2 -6 6 182.06
    -2 6 6 176.81
    -2 6 6 168.49
    2 6 -6 185.38
    1 -6 -6 82.53
    -1 -6 6 90.14
    -1 -6 6 91.45
    -1 6 6 84.12
    1 6 -6 88.86
    -1 6 6 87.83
    0 -6 6 333.37
    0 -6 6 306.22
    0 -6 -6 298.85
    0 6 6 302.89
    0 6 -6 303.5
    1 -6 6 46.64
    -1 -6 -6 48.67
    -1 6 -6 44.79
    1 6 6 41.15
    -1 6 -6 45.05
    2 -6 6 66.57
    2 -6 6 72.1
    -2 -6 -6 69.93
    2 6 6 70.51
    -2 6 -6 67.8
    -2 6 -6 66.7
    -3 -6 -6 119.24
    3 -6 6 124.75
    -3 -6 -6 125.35
    -3 6 -6 125.71
    -3 6 -6 114.57
    3 6 6 112.22
    4 -6 6 38.6
    -4 -6 -6 34.08
    -4 6 -6 33.1
    4 6 6 28.79
    -5 -6 -6 130.73
    5 -6 6 124.05
    -5 6 -6 125.58
    5 6 6 146.49
    -6 -6 -6 20.81
    6 -6 6 17.96
    6 6 6 14.8
    -6 6 -6 21.48
    -7 -6 -6 41.64
    7 -6 6 53.72
    7 6 6 47.79
    -7 6 -6 54.21
    -8 -6 -6 -0.15
    8 -6 6 -0.41
    -8 6 -6 0.62
    8 6 6 0.18
    9 -6 6 40.07
    -9 6 -6 39.28
    9 6 6 41.79
    10 -6 6 -0.22
    -10 6 -6 0.11
    10 6 6 0.18
    12 -7 -6 16.33
    -12 -7 6 17.05
    12 7 -6 11.2
    -12 7 6 15.5
    -11 -7 6 32.32
    11 -7 -6 44.23
    11 7 -6 36.11
    -11 7 6 40.35
    10 -7 -6 11.76
    -10 -7 6 11.88
    10 7 -6 10.07
    -10 7 6 11.37
    9 -7 -6 38.34
    -9 -7 6 36.06
    9 7 -6 29.12
    -9 7 6 38.47
    8 -7 -6 2.41
    -8 -7 6 2.47
    -8 7 6 1.1
    8 7 -6 2.4
    7 -7 -6 94.25
    -7 -7 6 92.7
    7 7 -6 99.58
    -7 7 6 96.53
    6 -7 -6 1.68
    -6 -7 6 1.1
    6 -7 -6 4.02
    6 7 -6 3.13
    -6 7 6 1.61
    5 -7 -6 257.14
    -5 -7 6 278.43
    5 -7 -6 288
    5 7 -6 262.9
    -5 7 6 282.42
    4 -7 -6 9.11
    -4 -7 6 6.45
    4 -7 -6 6.28
    -4 7 6 6.52
    -4 7 6 7.59
    4 7 -6 7.37
    -3 -7 6 223.52
    3 -7 -6 219.28
    3 -7 -6 215.47
    -3 7 6 215.37
    -3 7 6 232.1
    3 7 -6 217.76
    3 7 -6 225.79
    -2 -7 6 6.53
    -2 -7 6 7.11
    2 -7 -6 6.26
    2 -7 -6 8.17
    2 7 -6 6.49
    -2 7 6 5.24
    -2 7 6 6.71
    -1 -7 6 139.39
    -1 -7 6 134.71
    1 -7 -6 142.44
    -1 7 6 131.87
    1 7 -6 134.94
    -1 7 6 139.26
    0 -7 6 35.91
    0 -7 -6 37.58
    0 -7 6 37.35
    0 7 6 37.26
    0 7 -6 41.01
    0 7 6 36.71
    1 -7 6 80.31
    -1 -7 -6 81.44
    1 7 6 69.09
    -1 7 -6 85.45
    -1 7 -6 82.47
    -2 -7 -6 279.4
    2 -7 6 255.56
    2 -7 6 253.82
    -2 7 -6 248.38
    2 7 6 238.96
    -2 7 -6 253.71
    3 -7 6 101.13
    -3 -7 -6 106.39
    3 7 6 95.24
    -3 7 -6 105.93
    -3 7 -6 105.71
    4 -7 6 62.11
    -4 -7 -6 64.11
    -4 7 -6 67.55
    4 7 6 62.28
    -5 -7 -6 2.96
    5 -7 6 3.73
    -5 7 -6 2.83
    5 7 6 3.89
    6 -7 6 57.31
    -6 -7 -6 51.91
    6 7 6 51.13
    -6 7 -6 44.38
    7 -7 6 9.41
    -7 -7 -6 4.52
    -7 7 -6 6.28
    7 7 6 6.94
    8 -7 6 42.67
    -8 -7 -6 56.64
    -8 7 -6 43.95
    8 7 6 43.48
    9 -7 6 0.8
    -9 -7 -6 -0.72
    9 7 6 0.75
    -9 7 -6 0.64
    10 -7 6 31.29
    10 7 6 37.84
    -10 7 -6 32.99
    12 -8 -6 18.14
    -12 -8 6 10.34
    12 8 -6 15.23
    -12 8 6 13.22
    -11 -8 6 9.43
    11 -8 -6 8.27
    11 8 -6 9.27
    -11 8 6 10.43
    -10 -8 6 25.11
    10 -8 -6 21.36
    -10 8 6 19.77
    10 8 -6 24.45
    9 -8 -6 0.77
    -9 -8 6 3.28
    9 8 -6 4.83
    -9 8 6 0.79
    8 -8 -6 104.06
    -8 -8 6 95.95
    -8 8 6 88.79
    8 8 -6 93.78
    -7 -8 6 3.83
    7 -8 -6 1.27
    -7 8 6 2.97
    7 8 -6 2.62
    6 -8 -6 64.07
    6 -8 -6 65.11
    -6 -8 6 54.93
    6 8 -6 57.94
    -6 8 6 66.56
    5 -8 -6 17.1
    -5 -8 6 16.93
    5 -8 -6 15.92
    5 8 -6 13.01
    -5 8 6 16.77
    4 -8 -6 87.92
    -4 -8 6 85.99
    4 -8 -6 89.31
    -4 8 6 93.59
    -4 8 6 85.5
    4 8 -6 93.84
    3 -8 -6 0.65
    3 -8 -6 0.63
    -3 -8 6 -0.04
    3 8 -6 0.7
    -3 8 6 0.14
    -3 8 6 0.33
    2 -8 -6 87.9
    2 -8 -6 94.16
    -2 -8 6 81.48
    -2 -8 6 94.87
    -2 8 6 85.5
    2 8 -6 98.41
    -2 8 6 88.31
    -1 -8 6 41.98
    1 -8 -6 45.04
    -1 -8 6 40.83
    -1 8 6 43.14
    1 8 -6 42.24
    -1 8 6 37.79
    0 -8 6 131.14
    0 -8 -6 121.96
    0 -8 6 120.49
    0 8 6 120.06
    0 8 6 128.04
    0 8 -6 137.74
    -1 -8 -6 58.81
    1 -8 6 63.44
    -1 8 -6 57.14
    1 8 6 60.91
    -1 8 -6 65.27
    2 -8 6 25.79
    -2 -8 -6 27.47
    2 -8 6 20.68
    -2 8 -6 26.08
    -2 8 -6 20.81
    2 8 6 25.79
    3 -8 6 38.67
    -3 -8 -6 37.15
    -3 8 -6 35.88
    3 8 6 40.28
    4 -8 6 12.42
    -4 -8 -6 11.85
    4 8 6 15
    -4 8 -6 9.22
    -5 -8 -6 73.02
    5 -8 6 69.58
    5 8 6 61.72
    -5 8 -6 71.69
    -6 -8 -6 16.75
    6 -8 6 19.84
    6 8 6 18.97
    -6 8 -6 17.39
    7 -8 6 40.61
    -7 -8 -6 34.15
    7 8 6 34.33
    -7 8 -6 33.46
    8 -8 6 0.84
    -8 -8 -6 1.57
    8 8 6 0.06
    -8 8 -6 0.2
    -9 -8 -6 38.01
    9 -8 6 30.16
    -9 8 -6 34.22
    9 8 6 35.77
    10 -8 6 -0.71
    10 8 6 0.09
    10 8 6 1.31
    -10 8 -6 1.35
    12 -9 -6 7.2
    -12 -9 6 4.36
    -12 9 6 4.51
    12 9 -6 2.15
    -11 -9 6 19.26
    11 -9 -6 13.45
    -11 9 6 14.1
    11 9 -6 17.11
    10 -9 -6 2.21
    -10 -9 6 4.15
    10 9 -6 6.92
    -10 9 6 4.28
    9 -9 -6 15.67
    -9 -9 6 11.56
    9 9 -6 14.58
    -9 9 6 11.61
    8 -9 -6 -0.14
    -8 -9 6 -0.61
    8 9 -6 1.19
    -8 9 6 1.98
    -7 -9 6 26.39
    7 -9 -6 24.59
    7 9 -6 17.99
    -7 9 6 18.57
    6 -9 -6 0.75
    -6 -9 6 0.59
    6 -9 -6 0.6
    -6 9 6 0.16
    6 9 -6 -0.27
    -5 -9 6 91.6
    5 -9 -6 86.84
    5 -9 -6 97.95
    5 9 -6 104.84
    -5 9 6 103.92
    -4 -9 6 1.47
    4 -9 -6 2.54
    4 -9 -6 2.54
    -4 9 6 0.91
    -4 9 6 2.31
    4 9 -6 0.89
    3 -9 -6 46.68
    3 -9 -6 42.58
    -3 -9 6 41.97
    -3 9 6 47.95
    3 9 -6 43.28
    -3 9 6 41.71
    -2 -9 6 40.19
    -2 -9 6 38.67
    2 -9 -6 41.81
    2 -9 -6 31.57
    2 9 -6 45.23
    -2 9 6 37.4
    -2 9 6 37.7
    1 -9 -6 25.98
    -1 -9 6 28.45
    -1 -9 6 31.56
    -1 9 6 29.88
    -1 9 6 28.49
    1 9 -6 33.1
    0 -9 6 3.77
    0 -9 6 5.36
    0 -9 -6 2.89
    0 9 -6 4.78
    0 9 6 3.1
    -1 -9 -6 28.83
    1 -9 6 30.84
    -1 9 -6 31.83
    1 9 6 33.57
    -1 9 -6 33.14
    -2 -9 -6 34.58
    2 -9 6 37.82
    2 -9 6 34.75
    -2 9 -6 33.31
    -2 9 -6 29.32
    2 9 6 33.78
    3 -9 6 35.65
    -3 -9 -6 37.69
    3 9 6 39.28
    -3 9 -6 40.92
    4 -9 6 49.38
    -4 -9 -6 43.18
    4 9 6 52.72
    -4 9 -6 51.51
    -5 -9 -6 0.36
    5 -9 6 1.56
    -5 9 -6 1.32
    5 9 6 1.12
    6 -9 6 18.26
    -6 -9 -6 20
    -6 9 -6 26.14
    6 9 6 22.47
    7 -9 6 1.2
    -7 -9 -6 -0.29
    -7 9 -6 0.33
    7 9 6 0.13
    -8 -9 -6 20.88
    8 -9 6 20.21
    8 9 6 28.51
    -8 9 -6 31.52
    -9 -9 -6 -0.09
    9 -9 6 -0.19
    -9 9 -6 0.02
    9 9 6 -0.55
    10 -9 6 17.5
    10 9 6 13.54
    -10 9 -6 14.52
    10 9 6 21.96
    11 -10 -6 -0.33
    -11 -10 6 1.21
    -11 10 6 2.92
    11 10 -6 -0.32
    -10 -10 6 7.29
    10 -10 -6 10.28
    -10 10 6 11.99
    10 10 -6 10.62
    -9 -10 6 0.67
    9 -10 -6 0.8
    9 10 -6 0.03
    -9 10 6 0.64
    8 -10 -6 32.76
    -8 -10 6 34.61
    8 10 -6 30.1
    -8 10 6 27.32
    7 -10 -6 0.7
    -7 -10 6 -0.18
    7 10 -6 0.18
    -7 10 6 -0.49
    6 -10 -6 2.63
    -6 -10 6 3.89
    -6 10 6 1.72
    6 10 -6 3.29
    5 -10 -6 -0.36
    -5 -10 6 0.18
    5 -10 -6 -0.16
    -5 10 6 -0.48
    5 10 -6 -0.41
    4 -10 -6 8.34
    4 -10 -6 8.39
    -4 -10 6 10.86
    -4 10 6 9.7
    -4 10 6 10.07
    4 10 -6 10.21
    -3 -10 6 6.54
    3 -10 -6 4.61
    -3 10 6 3.61
    -3 10 6 5.38
    3 10 -6 5.88
    -2 -10 6 45.97
    2 -10 -6 49.12
    2 -10 -6 55.7
    -2 -10 6 55.03
    2 10 -6 51.59
    -2 10 6 47.53
    2 10 -6 50
    -2 10 6 50.85
    1 -10 -6 14.74
    -1 -10 6 13.74
    -1 -10 6 9.57
    -1 10 6 13.93
    1 10 -6 13.99
    0 -10 6 19.88
    0 -10 6 20.14
    0 -10 -6 14.31
    0 10 -6 19.2
    0 10 6 19.69
    0 10 -6 24.05
    -1 -10 -6 13.19
    1 -10 6 16.98
    -1 10 -6 14.88
    1 10 6 15.74
    -1 10 -6 16.48
    2 -10 6 6.5
    -2 -10 -6 4.37
    2 -10 6 3.81
    -2 10 -6 4.58
    -2 10 -6 5.18
    2 10 6 3.94
    -3 -10 -6 3.52
    3 -10 6 1.63
    3 10 6 2.85
    -3 10 -6 1.48
    -4 -10 -6 2.76
    4 -10 6 5.97
    -4 10 -6 4.69
    4 10 6 4.5
    5 -10 6 26.95
    -5 -10 -6 32.45
    -5 10 -6 32.89
    5 10 6 27.4
    -6 -10 -6 0.97
    6 -10 6 1.85
    -6 10 -6 2.42
    6 10 6 0.51
    7 -10 6 33.34
    -7 -10 -6 26.37
    -7 10 -6 26.92
    7 10 6 28.05
    8 -10 6 0.22
    -8 -10 -6 0
    -8 10 -6 0.39
    8 10 6 0.37
    9 -10 6 10.39
    -9 -10 -6 9.5
    -9 10 -6 10.67
    9 10 6 11.84
    11 -11 -6 1.65
    -11 -11 6 4.29
    -11 11 6 6.68
    11 11 -6 2.03
    10 -11 -6 -0.03
    -10 -11 6 0.31
    -10 11 6 0.15
    10 11 -6 0.37
    9 -11 -6 11.72
    -9 -11 6 8.39
    -9 11 6 9.53
    9 11 -6 11.87
    8 -11 -6 0.08
    -8 -11 6 1.76
    8 11 -6 0.74
    -8 11 6 2.38
    -7 -11 6 9.03
    7 -11 -6 8.72
    7 11 -6 9.41
    -7 11 6 9.64
    -6 -11 6 2.95
    6 -11 -6 2.11
    -6 11 6 2.44
    6 11 -6 1.15
    5 -11 -6 13.26
    -5 -11 6 9.73
    5 -11 -6 11.73
    -5 11 6 16.15
    -5 11 6 11.7
    5 11 -6 9.48
    4 -11 -6 0.05
    4 -11 -6 -0.6
    -4 -11 6 0.17
    -4 11 6 -0.59
    -4 11 6 -0.3
    4 11 -6 -0.26
    3 -11 -6 8.46
    -3 -11 6 6.85
    -3 11 6 5.75
    3 11 -6 8.02
    -3 11 6 9.39
    2 -11 -6 2.46
    -2 -11 6 1.27
    2 -11 -6 0.69
    -2 -11 6 0.81
    -2 11 6 1.87
    -2 11 6 1.09
    2 11 -6 1.96
    1 -11 -6 5.82
    -1 -11 6 6.81
    -1 -11 6 5.72
    1 11 -6 6.09
    -1 11 6 7.37
    0 -11 -6 7.68
    0 -11 6 7.42
    0 -11 6 6.15
    0 11 -6 10.13
    0 11 -6 7.26
    0 11 6 9.24
    -1 -11 -6 17.53
    1 -11 6 18.39
    -1 11 -6 18.39
    -1 11 -6 22.68
    1 11 6 19.58
    2 -11 6 9.01
    2 -11 6 11.24
    -2 -11 -6 7.82
    2 11 6 9.33
    -2 11 -6 9.43
    -3 -11 -6 4.13
    3 -11 6 6.53
    -3 11 -6 6.48
    3 11 6 8.44
    -4 -11 -6 14.33
    4 -11 6 11.78
    4 11 6 10.41
    -4 11 -6 12.04
    5 -11 6 3.28
    -5 -11 -6 7.55
    5 11 6 4.08
    -5 11 -6 4.22
    -6 -11 -6 6.92
    6 -11 6 11.09
    6 11 6 11.28
    -6 11 -6 13.19
    7 -11 6 0.32
    -7 -11 -6 0.18
    -7 11 -6 -0.37
    7 11 6 -0.06
    8 -11 6 16.77
    -8 -11 -6 15.76
    -8 11 -6 7.48
    8 11 6 14.89
    -9 -11 -6 1.98
    9 -11 6 0.82
    9 11 6 1.13
    -9 11 -6 0.99
    11 -12 -6 -0.21
    -11 -12 6 0.2
    -11 12 6 0.15
    11 12 -6 -0.16
    -10 -12 6 3.6
    10 -12 -6 1.57
    10 12 -6 4.97
    -10 12 6 1.73
    9 -12 -6 -0.38
    -9 -12 6 0.31
    9 12 -6 -0.81
    -9 12 6 1.93
    8 -12 -6 7.18
    -8 -12 6 4.48
    -8 12 6 6.97
    8 12 -6 7.64
    7 -12 -6 -0.21
    -7 -12 6 -0.47
    -7 12 6 -0.27
    7 12 -6 -0.74
    6 -12 -6 30.22
    -6 -12 6 28.72
    -6 12 6 27.81
    6 12 -6 23.14
    -5 -12 6 0.11
    5 -12 -6 0.08
    5 12 -6 0.47
    -5 12 6 1.18
    -5 12 6 -0.08
    4 -12 -6 0.52
    4 -12 -6 0.89
    -4 -12 6 1.25
    4 12 -6 0.65
    -4 12 6 0.17
    -4 12 6 0.69
    3 -12 -6 2.12
    -3 -12 6 3.64
    -3 12 6 3.93
    3 12 -6 4.22
    -3 12 6 4.61
    2 -12 -6 35.53
    2 -12 -6 35.58
    -2 -12 6 37.8
    2 12 -6 37.13
    -2 12 6 39.2
    -1 -12 6 0.84
    1 -12 -6 0.83
    -1 -12 6 1.53
    1 12 -6 1.33
    -1 12 6 1.11
    0 -12 6 9.21
    0 -12 -6 6.63
    0 -12 6 3.38
    0 12 6 7.01
    0 12 -6 7.99
    0 12 -6 6.79
    1 -12 6 7.39
    -1 -12 -6 6.16
    -1 12 -6 7.53
    -1 12 -6 8.37
    1 12 6 9.99
    2 -12 6 4.69
    -2 -12 -6 6.69
    2 -12 6 10.37
    -2 12 -6 6.18
    2 12 6 5.83
    -3 -12 -6 12.06
    3 -12 6 6.78
    -3 12 -6 8.61
    3 12 6 5.46
    4 -12 6 9.62
    -4 -12 -6 8.77
    4 12 6 9
    -4 12 -6 6.1
    -5 -12 -6 5.28
    5 -12 6 10.92
    5 12 6 11.44
    -5 12 -6 13.67
    -6 -12 -6 3.12
    6 -12 6 1.32
    -6 12 -6 2.86
    6 12 6 4.39
    -7 -12 -6 13.5
    7 -12 6 10.56
    -7 12 -6 25.01
    7 12 6 11.61
    -8 -12 -6 2.87
    8 -12 6 2.86
    -8 12 -6 1.37
    8 12 6 -0.73
    10 -13 -6 1.44
    -10 -13 6 0.39
    -10 13 6 0.52
    10 13 -6 1.38
    9 -13 -6 8.87
    -9 -13 6 9.32
    9 13 -6 8.41
    -9 13 6 8.39
    -8 -13 6 1.02
    8 -13 -6 -0.78
    8 13 -6 0.99
    -8 13 6 0.82
    7 -13 -6 7.57
    -7 -13 6 5.43
    7 13 -6 3.74
    -7 13 6 8.58
    6 -13 -6 2.61
    -6 -13 6 0.2
    -6 13 6 2.64
    6 13 -6 0.72
    5 -13 -6 42.77
    -5 -13 6 39.77
    -5 13 6 47.22
    -5 13 6 44.39
    5 13 -6 37.86
    4 -13 -6 0.33
    4 -13 -6 0.03
    -4 -13 6 0.24
    -4 13 6 -0.38
    -4 13 6 -0.45
    4 13 -6 0.18
    -3 -13 6 15.88
    3 -13 -6 15.05
    -3 13 6 12.94
    3 13 -6 17.22
    2 -13 -6 0.17
    2 -13 -6 0
    -2 -13 6 0.4
    -2 13 6 0.69
    2 13 -6 0.51
    -1 -13 6 6.1
    -1 -13 6 8.31
    1 -13 -6 8.89
    -1 13 6 8.45
    1 13 -6 9.15
    0 -13 -6 3.88
    0 -13 6 4.32
    0 -13 6 2.32
    0 13 6 3.42
    0 13 -6 1.69
    0 13 -6 3.48
    1 -13 6 23.73
    -1 -13 -6 22.99
    1 13 6 23.94
    -1 13 -6 29.68
    -1 13 -6 25.4
    2 -13 6 8.85
    -2 -13 -6 8.63
    2 -13 6 9.46
    2 13 6 12.48
    -2 13 -6 5.92
    -3 -13 -6 14.64
    3 -13 6 12.14
    3 13 6 14.71
    -3 13 -6 9.88
    -4 -13 -6 11.46
    4 -13 6 11.35
    -4 13 -6 9.99
    4 13 6 12.74
    -5 -13 -6 9.84
    5 -13 6 12.85
    -5 13 -6 17.21
    5 13 6 18.15
    -6 -13 -6 12.82
    6 -13 6 6.68
    -6 13 -6 8.86
    6 13 6 7.61
    7 -13 6 3.06
    -7 -13 -6 0.87
    7 13 6 1.03
    -7 13 -6 1.59
    8 -13 6 11.65
    -8 -13 -6 16.1
    8 13 6 16.89
    -8 13 -6 14.23
    10 -14 -6 14.03
    -10 -14 6 12.05
    -10 14 6 13.08
    10 14 -6 13.65
    -9 -14 6 1.89
    9 -14 -6 -0.08
    -9 14 6 0.28
    9 14 -6 0.36
    -8 -14 6 15.05
    8 -14 -6 13.33
    -8 14 6 14.63
    8 14 -6 15.57
    7 -14 -6 0.67
    -7 -14 6 1
    -7 14 6 0.1
    7 14 -6 0.58
    -6 -14 6 23.59
    6 -14 -6 20.05
    -6 14 6 23.58
    -6 14 6 21.5
    6 14 -6 20.02
    -5 -14 6 -0.16
    5 -14 -6 0.18
    5 14 -6 -0.35
    -5 14 6 -0.59
    -5 14 6 0.58
    -4 -14 6 38.67
    4 -14 -6 37.89
    4 -14 -6 42.85
    -4 14 6 35.51
    4 14 -6 32.05
    3 -14 -6 6.19
    -3 -14 6 7.58
    -3 14 6 2.56
    3 14 -6 7.49
    -2 -14 6 50.68
    2 -14 -6 47.27
    -2 14 6 61.67
    2 14 -6 57.96
    1 -14 -6 1.28
    -1 -14 6 0.39
    1 14 -6 -0.12
    1 14 -6 0.83
    -1 14 6 0.44
    0 -14 6 30.45
    0 -14 -6 27.53
    0 -14 6 27.05
    0 14 6 27.99
    0 14 -6 29.86
    0 14 -6 27.81
    -1 -14 -6 9.08
    1 -14 6 10.9
    1 14 6 9.33
    -1 14 -6 7.57
    2 -14 6 24.94
    -2 -14 -6 33.52
    2 -14 6 24.46
    2 14 6 25.71
    -2 14 -6 23.58
    -3 -14 -6 18.49
    3 -14 6 19.8
    3 14 6 19.66
    -3 14 -6 16.21
    -4 -14 -6 10.54
    4 -14 6 6.14
    -4 14 -6 6.74
    4 14 6 9.49
    5 -14 6 18.54
    -5 -14 -6 19.73
    -5 14 -6 16.52
    5 14 6 21.79
    6 -14 6 5.7
    -6 -14 -6 5.14
    6 14 6 9.49
    -6 14 -6 4.66
    7 -14 6 12.89
    -7 -14 -6 7.76
    -7 14 -6 11.67
    7 14 6 13
    8 -14 6 5.67
    -8 -14 -6 2.6
    8 14 6 2.27
    -8 14 -6 2.07
    -9 -15 6 21.68
    -9 15 6 25.78
    9 15 -6 23.81
    8 -15 -6 0.26
    -8 -15 6 0.27
    -8 15 6 0.9
    8 15 -6 -0.23
    -7 -15 6 30.23
    7 -15 -6 32.75
    7 15 -6 31.93
    -7 15 6 29.57
    -6 -15 6 0.46
    6 -15 -6 0.05
    -6 15 6 -0.4
    6 15 -6 -0.74
    -6 15 6 0.73
    -5 -15 6 44.47
    5 -15 -6 38.35
    5 15 -6 41.73
    -5 15 6 47.97
    -4 -15 6 1.15
    4 -15 -6 2.76
    -4 15 6 2.91
    4 15 -6 1.83
    -3 -15 6 61.75
    3 -15 -6 60.61
    3 15 -6 59.19
    -3 15 6 59.84
    2 -15 -6 0.53
    -2 -15 6 1.51
    2 15 -6 1.13
    -2 15 6 1.97
    -1 -15 6 41.26
    1 -15 -6 33.84
    -1 15 6 40.5
    1 15 -6 32.56
    1 15 -6 40.99
    0 -15 -6 8.59
    0 -15 6 14.11
    0 15 6 14.41
    0 15 -6 10.93
    0 15 -6 14.36
    -1 -15 -6 36.37
    1 -15 6 43.5
    1 15 6 35.33
    -1 15 -6 38.2
    2 -15 6 16.71
    -2 -15 -6 11.01
    2 15 6 12.56
    -2 15 -6 14.91
    3 -15 6 23.61
    -3 -15 -6 18.41
    3 15 6 18.21
    -3 15 -6 20.91
    4 -15 6 29.35
    -4 -15 -6 23.54
    4 15 6 26.48
    -4 15 -6 29.42
    5 -15 6 6.79
    -5 -15 -6 10.86
    5 15 6 7.24
    -5 15 -6 12.41
    -6 -15 -6 24.44
    6 -15 6 15.9
    6 15 6 21.04
    -6 15 -6 15.27
    7 -15 6 4.03
    -7 -15 -6 5.41
    -7 15 -6 7.47
    7 15 6 2.77
    9 -16 -6 3.02
    -9 -16 6 4.56
    9 16 -6 5
    -9 16 6 2.16
    -8 -16 6 30.6
    8 -16 -6 39.39
    -8 16 6 30.59
    8 16 -6 29.3
    -7 -16 6 2.03
    7 -16 -6 1.23
    -7 16 6 5.41
    -7 16 6 1.63
    7 16 -6 1.23
    6 -16 -6 51.79
    -6 -16 6 57.23
    6 16 -6 57.86
    -6 16 6 52.82
    5 -16 -6 0.47
    -5 -16 6 0.05
    5 16 -6 -0.78
    -5 16 6 -0.05
    -4 -16 6 57.48
    4 -16 -6 54.7
    4 16 -6 49.05
    -4 16 6 54.62
    -3 -16 6 2.61
    3 -16 -6 2
    -3 16 6 2.07
    3 16 -6 1.62
    -2 -16 6 52.99
    2 -16 -6 56.7
    -2 16 6 52.41
    2 16 -6 53.11
    1 -16 -6 8.72
    -1 -16 6 11.84
    1 16 -6 19.01
    -1 16 6 10.48
    1 16 -6 14.7
    0 -16 6 61.67
    0 -16 -6 54
    0 16 -6 53.59
    0 16 6 51.46
    -1 -16 -6 10.85
    1 -16 6 14.23
    1 16 6 17.09
    -1 16 -6 12.46
    -2 -16 -6 25.72
    2 -16 6 36.14
    2 16 6 30.74
    -2 16 -6 28.73
    3 -16 6 24.32
    -3 -16 -6 21.37
    -3 16 -6 31.82
    3 16 6 28.48
    4 -16 6 15.42
    -4 -16 -6 11.08
    4 16 6 13.08
    -4 16 -6 15.77
    -5 -16 -6 16.77
    5 -16 6 29.47
    5 16 6 29.12
    -5 16 -6 28.17
    6 -16 6 7.21
    -6 -16 -6 5.17
    6 16 6 7.82
    -6 16 -6 6.52
    8 -17 -6 1.38
    -8 -17 6 1.82
    -8 17 6 -0.53
    8 17 -6 1.24
    7 -17 -6 41
    -7 -17 6 44.63
    -7 17 6 36.36
    7 17 -6 44.04
    6 -17 -6 -0.5
    -6 -17 6 -0.17
    -6 17 6 -0.7
    6 17 -6 0.04
    5 -17 -6 48.12
    -5 -17 6 41.45
    -5 17 6 44.62
    5 17 -6 37.09
    -4 -17 6 0.23
    4 -17 -6 -0.14
    4 17 -6 -0.54
    -4 17 6 -0.54
    -3 -17 6 55.1
    3 -17 -6 56.63
    -3 17 6 55.34
    3 17 -6 54.7
    2 -17 -6 3.28
    -2 -17 6 6.23
    2 17 -6 2.07
    -2 17 6 2.12
    2 17 -6 5.14
    -1 -17 6 62.65
    1 -17 -6 60.91
    1 17 -6 52.64
    1 17 -6 57.63
    -1 17 6 57.79
    0 -17 6 26.57
    0 -17 -6 20.22
    0 17 6 23.11
    0 17 -6 23.67
    1 -17 6 24.72
    -1 -17 -6 27.46
    1 17 6 29.06
    -1 17 -6 26.91
    -2 -17 -6 29.76
    2 -17 6 24.52
    2 17 6 27
    -2 17 -6 30.73
    -3 -17 -6 22.15
    3 -17 6 23.52
    -3 17 -6 22.89
    3 17 6 29.43
    -4 -17 -6 14.61
    4 -17 6 15.29
    4 17 6 17.96
    -4 17 -6 20.37
    -5 -17 -6 9.9
    5 -17 6 7.1
    5 17 6 8.16
    -5 17 -6 5.04
    6 -17 6 23.4
    -6 -17 -6 17.89
    6 17 6 21.82
    -6 17 -6 24.56
    7 -18 -6 -0.41
    -7 -18 6 1.52
    7 18 -6 1.43
    -7 18 6 1.05
    6 -18 -6 20.16
    -6 -18 6 31.94
    -6 18 6 30.3
    6 18 -6 32.61
    -5 -18 6 -0.16
    5 -18 -6 1
    -5 18 6 -0.61
    5 18 -6 0.28
    -4 -18 6 43.05
    4 -18 -6 48.8
    4 18 -6 50.36
    -4 18 6 57.48
    -3 -18 6 2.55
    3 -18 -6 1.28
    3 18 -6 3.59
    -3 18 6 1.96
    -2 -18 6 38.95
    2 -18 -6 31.16
    2 18 -6 36.15
    -2 18 6 28.16
    2 18 -6 30.44
    1 -18 -6 13.92
    -1 -18 6 12.96
    1 18 -6 10.26
    -1 18 6 15.81
    0 -18 -6 38.65
    0 -18 6 34.81
    0 18 6 40.23
    0 18 -6 47.32
    1 -18 6 17.98
    -1 -18 -6 17.6
    -1 18 -6 10.71
    1 18 6 15.58
    -2 -18 -6 10.57
    2 18 6 14.71
    -2 18 -6 17.64
    3 -18 6 24.21
    -3 -18 -6 20.47
    3 18 6 18.41
    -3 18 -6 24.29
    -4 -18 -6 11.53
    4 -18 6 6.7
    4 18 6 10.01
    -4 18 -6 6.07
    -5 -18 -6 30.91
    5 -18 6 21.06
    -5 18 -6 24.53
    5 18 6 23.94
    6 -19 -6 0.36
    -6 -19 6 -0.04
    6 19 -6 0.36
    -6 19 6 0.1
    -5 -19 6 20.88
    5 -19 -6 27.27
    -5 19 6 16.54
    5 19 -6 23.36
    4 -19 -6 1.73
    -4 -19 6 0.35
    -4 19 6 1
    4 19 -6 0.58
    -3 -19 6 27.51
    3 19 -6 32.59
    3 19 -6 29.46
    -3 19 6 29.03
    -2 -19 6 6.32
    2 19 -6 7.31
    -2 19 6 6.6
    2 19 -6 9.07
    -1 -19 6 22.26
    1 -19 -6 22.86
    -1 19 6 23.69
    1 19 -6 28.35
    0 -19 -6 8.54
    0 -19 6 6.61
    0 19 6 8.78
    0 19 -6 8.6
    -1 -19 -6 8.18
    -1 19 -6 13.27
    1 19 6 8.06
    -2 -19 -6 21.92
    -2 19 -6 16.34
    2 19 6 19.01
    -3 -19 -6 6.61
    3 19 6 11.94
    -3 19 -6 5.82
    4 19 6 12
    4 -20 -6 14.58
    -4 -20 6 11.81
    4 20 -6 11.83
    -4 20 6 18.04
    -3 -20 6 2.2
    -3 20 6 0.24
    3 20 -6 0.52
    3 20 -6 1.28
    -2 -20 6 12.48
    -2 20 6 11.37
    2 20 -6 12.98
    -1 -20 6 4.61
    1 -20 -6 4.23
    -1 20 6 6.75
    1 20 -6 8.23
    0 -20 6 9.71
    0 -20 -6 11.33
    0 20 6 6.04
    0 20 -6 10.41
    -1 -20 -6 3.68
    1 20 6 5.81
    -1 20 -6 4.9
    -2 -20 -6 4.82
    -2 20 -6 2.78
    2 20 6 6.67
    -13 0 7 -0.5
    -12 0 7 0.65
    -11 0 7 -0.04
    -10 0 7 0.16
    10 0 -7 0.13
    -9 0 7 0.17
    -8 0 7 -0.06
    8 0 -7 -0.3
    7 0 -7 -0.03
    7 0 -7 0
    -7 0 7 -0.25
    -6 0 7 0.24
    6 0 -7 0.02
    6 0 -7 -0.22
    5 0 -7 -0.4
    -5 0 7 0.22
    5 0 -7 0.13
    4 0 -7 0.19
    4 0 -7 -0.24
    -4 0 7 -0.04
    -4 0 7 0.21
    -3 0 7 -0.13
    -3 0 7 0.06
    3 0 -7 -0.34
    -2 0 7 -0.17
    2 0 -7 0.16
    -2 0 7 -0.15
    1 0 -7 0.13
    -1 0 7 -0.09
    0 0 7 -0.16
    0 0 7 -0.14
    0 0 -7 0.22
    1 0 7 -0.14
    -1 0 -7 -0.04
    -1 0 -7 -0.1
    1 0 7 -0.09
    -2 0 -7 0.38
    -2 0 -7 0.26
    2 0 7 -0.11
    -3 0 -7 0.01
    3 0 7 0.05
    -3 0 -7 -0.18
    4 0 7 -0.02
    -4 0 -7 -0.3
    -4 0 -7 0.13
    5 0 7 -0.33
    -5 0 -7 0.16
    -5 0 -7 -0.34
    6 0 7 0.81
    -6 0 -7 0.21
    7 0 7 0.48
    8 0 7 0.29
    9 0 7 -0.12
    10 0 7 0.2
    -13 -1 7 -0.01
    -13 1 7 0.11
    -12 -1 7 -0.69
    -12 1 7 -1.49
    -11 -1 7 -0.59
    -11 1 7 0.07
    -10 -1 7 1.3
    10 1 -7 0.07
    -10 1 7 0.56
    9 -1 -7 0
    -9 -1 7 -0.55
    9 -1 -7 0.4
    -9 1 7 -0.41
    9 1 -7 -0.13
    8 -1 -7 0.15
    -8 -1 7 0.12
    8 -1 -7 0.71
    8 1 -7 -0.29
    -8 1 7 0.52
    7 -1 -7 0.81
    -7 -1 7 -0.1
    7 1 -7 0.42
    7 1 -7 0.89
    -7 1 7 0.69
    6 -1 -7 0.03
    6 -1 -7 -0.09
    -6 -1 7 -0.21
    6 1 -7 -0.44
    -6 1 7 -0.24
    6 1 -7 0.16
    5 -1 -7 3.21
    -5 -1 7 2.51
    5 -1 -7 2.68
    5 1 -7 2.7
    -5 1 7 2.17
    5 1 -7 2.35
    -4 -1 7 2.12
    4 -1 -7 1.47
    4 -1 -7 1.52
    -4 -1 7 2.35
    4 1 -7 1.65
    -4 1 7 1.63
    4 1 -7 2.66
    -4 1 7 1.38
    -3 -1 7 0.14
    3 -1 -7 0.21
    -3 -1 7 -0.15
    -3 1 7 0
    -3 1 7 0.03
    3 1 -7 -0.24
    -2 -1 7 0.19
    2 -1 -7 0.09
    -2 -1 7 0.03
    2 1 -7 0.18
    -2 1 7 -0.09
    1 -1 -7 4.6
    -1 -1 7 5.23
    -1 -1 7 3.86
    -1 1 7 5.03
    1 1 -7 4.79
    0 -1 -7 0.14
    0 -1 7 0.2
    0 1 7 0.64
    0 1 -7 0.36
    0 1 7 0.38
    -1 -1 -7 1.03
    -1 -1 -7 0.57
    1 -1 7 0.67
    1 -1 7 0.96
    -1 1 -7 0.99
    1 1 7 0.91
    1 1 7 1.08
    -2 -1 -7 -0.13
    -2 -1 -7 0.17
    2 -1 7 0.24
    -2 1 -7 0.11
    -2 1 -7 0.34
    2 1 7 -0.17
    -3 -1 -7 0.22
    3 -1 7 -0.18
    -3 -1 -7 0.08
    3 1 7 0.06
    -3 1 -7 0.09
    4 -1 7 -0.1
    -4 -1 -7 0.48
    -4 -1 -7 -0.07
    4 1 7 0.14
    -4 1 -7 0.19
    -5 -1 -7 0.44
    -5 -1 -7 -0.02
    5 -1 7 -0.06
    5 1 7 0.32
    -5 1 -7 0.02
    -6 -1 -7 0.27
    -6 -1 -7 0.93
    6 -1 7 0.73
    6 1 7 -0.06
    -7 -1 -7 -0.2
    7 -1 7 0.01
    -7 1 -7 0.95
    7 1 7 -0.31
    8 -1 7 0.46
    -8 1 -7 -0.2
    8 1 7 -0.06
    9 -1 7 -0.07
    9 1 7 0.01
    -9 1 -7 -0.01
    10 -1 7 -0.14
    10 1 7 0.44
    -13 -2 7 0.04
    -13 2 7 0.26
    -12 -2 7 -0.44
    -12 2 7 0.34
    -11 -2 7 -0.02
    -11 2 7 0.61
    -10 -2 7 0.37
    10 2 -7 0.19
    -10 2 7 -0.52
    -9 -2 7 -0.29
    9 -2 -7 0.17
    9 -2 -7 0.32
    9 2 -7 0.27
    -9 2 7 -0.33
    8 -2 -7 0.15
    -8 -2 7 -0.27
    8 -2 -7 0.17
    8 2 -7 0
    -8 2 7 -0.17
    -7 -2 7 8.26
    7 -2 -7 7.56
    7 2 -7 10.16
    -7 2 7 8.24
    6 -2 -7 0.24
    -6 -2 7 0.49
    6 2 -7 0.56
    6 2 -7 0.04
    -6 2 7 0.54
    -5 -2 7 3.22
    5 -2 -7 2.63
    -5 -2 7 1.49
    5 -2 -7 2.06
    5 2 -7 4.02
    5 2 -7 5.02
    -5 2 7 2.22
    -4 -2 7 0.07
    4 -2 -7 -0.07
    -4 -2 7 -0.36
    4 -2 -7 0.12
    -4 2 7 0.18
    -4 2 7 0.09
    4 2 -7 0.29
    -3 -2 7 0.1
    3 -2 -7 -0.05
    -3 -2 7 0.2
    -3 2 7 -0.18
    3 2 -7 -0.01
    -2 -2 7 1.55
    2 -2 -7 2
    -2 -2 7 2.23
    2 2 -7 1.4
    -2 2 7 1.47
    -1 -2 7 -0.27
    -1 -2 7 0.13
    1 -2 -7 -0.09
    1 2 -7 -0.24
    -1 2 7 0.02
    -1 2 7 0
    0 -2 -7 0.17
    0 -2 7 0.2
    0 2 7 -0.04
    0 2 -7 0.51
    0 2 7 0.17
    1 -2 7 1.35
    -1 -2 -7 1.49
    1 -2 7 1.91
    -1 -2 -7 1.76
    -1 2 -7 0.54
    1 2 7 1.47
    1 2 7 0.53
    -1 2 -7 1.11
    -2 -2 -7 0.83
    -2 -2 -7 0.39
    2 -2 7 0.3
    2 -2 7 0.59
    -2 2 -7 0.4
    2 2 7 0.32
    3 -2 7 1.56
    -3 -2 -7 0.58
    -3 -2 -7 1.07
    -3 2 -7 1.23
    3 2 7 1.82
    -4 -2 -7 -0.07
    4 -2 7 0.26
    -4 -2 -7 0.09
    -4 2 -7 0.34
    4 2 7 0.09
    -4 2 -7 -0.02
    -5 -2 -7 0.38
    -5 -2 -7 -0.2
    5 -2 7 -0.19
    5 2 7 0.47
    -5 2 -7 -0.14
    -5 2 -7 0.52
    -6 -2 -7 -0.52
    -6 -2 -7 -0.14
    6 -2 7 -0.11
    6 2 7 -0.1
    -6 2 -7 0.32
    7 -2 7 0.11
    -7 -2 -7 0.17
    7 2 7 0.25
    -7 2 -7 0.26
    8 -2 7 0.09
    -8 2 -7 0.87
    8 2 7 0.31
    9 -2 7 -0.62
    9 2 7 -0.01
    -9 2 -7 0.63
    10 -2 7 -0.38
    10 2 7 1.31
    -10 2 -7 0
    -13 -3 7 0.14
    -13 3 7 1.36
    -12 -3 7 0.75
    -12 3 7 0.93
    -11 -3 7 0.49
    -11 3 7 -0.1
    11 3 -7 0.19
    -10 -3 7 3.51
    10 -3 -7 9
    -10 3 7 7.36
    10 3 -7 6.58
    -9 -3 7 0.81
    9 -3 -7 -0.01
    9 3 -7 0.17
    -9 3 7 0.67
    8 -3 -7 -0.17
    -8 -3 7 0.26
    8 -3 -7 0
    8 3 -7 1.05
    -8 3 7 0.39
    7 -3 -7 -0.2
    7 -3 -7 0.02
    -7 -3 7 -0.14
    -7 3 7 -0.08
    7 3 -7 0.05
    -6 -3 7 0.04
    6 -3 -7 0.33
    6 3 -7 0.8
    -6 3 7 0.67
    5 -3 -7 1.99
    -5 -3 7 2.35
    -5 -3 7 1.61
    5 -3 -7 1.15
    5 3 -7 1.02
    5 3 -7 1.33
    -5 3 7 1.62
    4 -3 -7 3.6
    -4 -3 7 5.21
    -4 -3 7 3.59
    4 -3 -7 4.39
    4 3 -7 5.66
    -4 3 7 5.29
    -3 -3 7 3.27
    -3 -3 7 3.48
    3 -3 -7 4.35
    3 -3 -7 3.27
    -3 3 7 3.18
    3 3 -7 2.86
    -3 3 7 2.96
    -2 -3 7 -0.26
    2 -3 -7 0.25
    -2 -3 7 0
    -2 3 7 0.13
    2 3 -7 0.11
    -2 3 7 0.29
    -1 -3 7 0.79
    1 -3 -7 1.33
    -1 -3 7 0.87
    1 3 -7 0.58
    -1 3 7 1.1
    -1 3 7 1.03
    0 -3 7 1.86
    0 -3 -7 1.99
    0 -3 7 2.35
    0 3 -7 2.38
    0 3 7 2.06
    0 3 7 1.29
    -1 -3 -7 2.42
    1 -3 7 2.26
    1 -3 7 1.19
    -1 -3 -7 1.6
    -1 3 -7 1.6
    -1 3 -7 2.14
    1 3 7 1.7
    2 -3 7 0.12
    -2 -3 -7 0.04
    2 -3 7 0.23
    -2 -3 -7 0.08
    2 3 7 0.12
    -2 3 -7 0.38
    -2 3 -7 -0.13
    -3 -3 -7 0.66
    3 -3 7 0.3
    -3 -3 -7 0.21
    -3 3 -7 0
    -3 3 -7 -0.22
    3 3 7 0.03
    -4 -3 -7 -0.2
    4 -3 7 -0.22
    -4 -3 -7 0.19
    -4 3 -7 -0.3
    -4 3 -7 0.03
    4 3 7 0.01
    5 -3 7 0.01
    -5 -3 -7 0.43
    -5 -3 -7 0.13
    5 3 7 -0.02
    -5 3 -7 0.83
    6 -3 7 0.14
    -6 -3 -7 0.28
    -6 3 -7 0.9
    6 3 7 0.05
    7 -3 7 0.26
    -7 -3 -7 0.7
    -7 3 -7 -0.68
    7 3 7 0.1
    8 -3 7 -0.35
    8 3 7 -0.03
    -8 3 -7 0.02
    9 -3 7 0.96
    -9 3 -7 0.47
    9 3 7 -0.46
    10 -3 7 0.33
    -10 3 -7 0.37
    10 3 7 -1.11
    -13 -4 7 0.43
    -13 4 7 -1.59
    -12 -4 7 -0.77
    -12 4 7 0.65
    -11 -4 7 0.66
    11 -4 -7 0.42
    11 4 -7 0.56
    -11 4 7 -0.31
    -10 -4 7 1.46
    10 -4 -7 1
    10 4 -7 0.95
    -10 4 7 -0.23
    -9 -4 7 -0.65
    9 -4 -7 0.48
    -9 4 7 0.13
    9 4 -7 -0.18
    8 -4 -7 0
    8 -4 -7 -0.03
    -8 -4 7 -0.03
    -8 4 7 -0.6
    8 4 -7 0.53
    7 -4 -7 3.12
    7 -4 -7 2.6
    -7 -4 7 3.79
    -7 4 7 2.17
    7 4 -7 5.17
    6 -4 -7 -0.24
    -6 -4 7 -0.09
    6 -4 -7 0.32
    -6 4 7 -0.06
    6 4 -7 0.24
    -5 -4 7 2.96
    5 -4 -7 5.72
    -5 4 7 5.15
    5 4 -7 4.34
    4 -4 -7 -0.03
    -4 -4 7 -0.28
    4 -4 -7 0.04
    -4 4 7 0.03
    -4 4 7 -0.02
    4 4 -7 0.08
    3 -4 -7 -0.22
    -3 -4 7 0.32
    3 -4 -7 -0.01
    -3 4 7 -0.14
    -3 4 7 0.22
    3 4 -7 0.09
    -2 -4 7 20.45
    2 -4 -7 16.62
    -2 -4 7 23.62
    -2 4 7 21.71
    2 4 -7 23.74
    -2 4 7 18.99
    1 -4 -7 4.03
    -1 -4 7 5.85
    -1 -4 7 6.07
    1 4 -7 4.43
    -1 4 7 5.78
    -1 4 7 6.11
    0 -4 7 1.21
    0 -4 -7 1.18
    0 -4 7 1.39
    0 4 7 1.15
    0 4 7 1.42
    0 4 -7 1.35
    -1 -4 -7 1.35
    -1 -4 -7 1.16
    1 -4 7 1.1
    1 4 7 1.5
    -1 4 -7 0.88
    -1 4 -7 0.22
    2 -4 7 1.62
    -2 -4 -7 1.92
    2 -4 7 1.51
    -2 -4 -7 2
    2 4 7 1.94
    -2 4 -7 1.15
    -2 4 -7 2.17
    3 -4 7 0.55
    -3 -4 -7 1.61
    -3 -4 -7 0.62
    -3 4 -7 0.97
    3 4 7 0.17
    -3 4 -7 0.78
    -4 -4 -7 1.19
    4 -4 7 -0.14
    -4 -4 -7 0.54
    -4 4 -7 0.44
    4 4 7 1.4
    -4 4 -7 0.65
    5 -4 7 0.13
    -5 -4 -7 0.34
    -5 4 -7 0.7
    5 4 7 0.19
    6 -4 7 -0.23
    -6 -4 -7 -0.11
    6 4 7 0.63
    -6 4 -7 -0.01
    -7 -4 -7 0.79
    7 -4 7 -0.28
    7 4 7 -0.16
    -7 4 -7 -0.13
    8 -4 7 -0.44
    -8 4 -7 0.09
    8 4 7 -0.31
    9 -4 7 1.49
    -9 4 -7 -0.17
    9 4 7 0.21
    10 -4 7 -0.48
    -10 4 -7 0.26
    10 4 7 -0.56
    -13 -5 7 -0.76
    -13 5 7 0.12
    -12 -5 7 0.02
    12 5 -7 0.31
    -12 5 7 1.77
    11 -5 -7 0.53
    -11 -5 7 0.28
    11 5 -7 0.17
    -11 5 7 -0.44
    10 -5 -7 0.38
    -10 -5 7 -0.16
    10 5 -7 -0.12
    -10 5 7 0.64
    -9 -5 7 0.46
    9 -5 -7 -0.59
    9 5 -7 0.47
    -9 5 7 0.17
    8 -5 -7 -0.08
    -8 -5 7 1.83
    8 -5 -7 -0.01
    -8 5 7 0.81
    8 5 -7 1.92
    7 -5 -7 -0.13
    -7 -5 7 0.34
    7 -5 -7 0.14
    -7 5 7 0.32
    7 5 -7 0.03
    6 -5 -7 0.43
    -6 -5 7 0.26
    6 -5 -7 -0.12
    -6 5 7 0.87
    6 5 -7 0.28
    5 -5 -7 7.99
    -5 -5 7 5.45
    5 5 -7 7.58
    -5 5 7 6.21
    -4 -5 7 6.16
    4 -5 -7 6.4
    4 -5 -7 4.8
    -4 5 7 4.67
    -4 5 7 6.95
    4 5 -7 5.52
    3 -5 -7 11.76
    -3 -5 7 9.37
    3 -5 -7 11.23
    -3 5 7 8.3
    -3 5 7 10.04
    3 5 -7 6.95
    2 -5 -7 -0.14
    -2 -5 7 -0.04
    -2 -5 7 -0.12
    -2 5 7 0.17
    2 5 -7 0.06
    -2 5 7 0.3
    -1 -5 7 2.61
    -1 -5 7 2.83
    1 -5 -7 3.48
    -1 5 7 1.17
    -1 5 7 1.99
    1 5 -7 1.81
    0 -5 7 4.23
    0 -5 -7 5.07
    0 -5 7 4.34
    0 5 7 4.09
    0 5 -7 4.19
    1 -5 7 3.44
    -1 -5 -7 5.17
    -1 5 -7 6.92
    1 5 7 3.85
    -1 5 -7 6.24
    -2 -5 -7 0.65
    2 -5 7 0.17
    2 -5 7 -0.06
    -2 5 -7 0.56
    2 5 7 -0.04
    -2 5 -7 -0.01
    -3 -5 -7 1.18
    3 -5 7 0.66
    -3 5 -7 0.66
    3 5 7 0.19
    -3 5 -7 0.91
    -4 -5 -7 1.31
    4 -5 7 1.74
    -4 5 -7 1.51
    4 5 7 1.27
    5 -5 7 0.79
    -5 -5 -7 -0.16
    5 5 7 -0.1
    -5 5 -7 0.35
    -6 -5 -7 -0.35
    6 -5 7 0.73
    6 5 7 0.38
    -6 5 -7 0.34
    -7 -5 -7 0.15
    7 -5 7 -0.45
    -7 5 -7 0.46
    7 5 7 0.4
    -8 -5 -7 0.83
    8 -5 7 0.52
    8 5 7 1.58
    -8 5 -7 0.04
    9 -5 7 -0.68
    9 5 7 -0.43
    -9 5 -7 -0.24
    10 -5 7 0.14
    10 5 7 0.3
    -10 5 -7 0.13
    -12 -6 7 1.37
    12 -6 -7 1.65
    12 6 -7 0.7
    -12 6 7 -0.93
    -11 -6 7 -0.01
    11 -6 -7 -0.05
    -11 6 7 0.79
    11 6 -7 0.11
    10 -6 -7 -0.56
    -10 -6 7 0.66
    -10 6 7 -0.74
    10 6 -7 0.3
    9 -6 -7 0
    -9 -6 7 0
    9 6 -7 -0.3
    -9 6 7 0.94
    -8 -6 7 0.37
    8 -6 -7 0.85
    8 6 -7 0.99
    -8 6 7 1.51
    7 -6 -7 -0.37
    -7 -6 7 0.68
    7 -6 -7 0.06
    7 6 -7 0.5
    -7 6 7 -0.03
    -6 -6 7 -0.08
    6 -6 -7 0.05
    6 -6 -7 -0.44
    6 6 -7 0.02
    -6 6 7 0.29
    5 -6 -7 0.98
    5 -6 -7 0.55
    -5 -6 7 -0.07
    -5 6 7 -0.28
    5 6 -7 0.62
    4 -6 -7 1.27
    4 -6 -7 1.45
    -4 -6 7 0.09
    -4 6 7 1.38
    -4 6 7 0.72
    4 6 -7 0.87
    3 -6 -7 0.32
    -3 -6 7 1.28
    3 -6 -7 0.77
    3 6 -7 0.05
    -3 6 7 0.27
    -3 6 7 0.6
    -2 -6 7 20.2
    -2 -6 7 20.68
    2 -6 -7 21.62
    2 6 -7 21.56
    -2 6 7 23.73
    -2 6 7 22.92
    1 -6 -7 0.21
    -1 -6 7 0.53
    -1 -6 7 0.31
    1 6 -7 0.63
    -1 6 7 0.48
    -1 6 7 0.94
    0 -6 7 -0.22
    0 -6 -7 -0.03
    0 -6 7 0.44
    0 6 7 -0.17
    0 6 -7 -0.15
    -1 -6 -7 4.93
    1 -6 7 4.15
    -1 6 -7 3.36
    -1 6 -7 3.69
    1 6 7 4.6
    -2 -6 -7 -0.23
    2 -6 7 -0.21
    2 -6 7 -0.21
    2 6 7 0.3
    -2 6 -7 -0.21
    -2 6 -7 0.19
    -3 -6 -7 0.1
    3 -6 7 0.19
    -3 6 -7 -0.1
    -3 6 -7 0.12
    3 6 7 0.12
    4 -6 7 -0.06
    -4 -6 -7 0.03
    -4 6 -7 0.03
    4 6 7 -0.04
    5 -6 7 0.2
    -5 -6 -7 0.31
    5 6 7 0.12
    -5 6 -7 -0.27
    -6 -6 -7 -0.09
    6 -6 7 -0.44
    6 6 7 -0.08
    -6 6 -7 0.17
    -7 -6 -7 -0.07
    7 -6 7 -0.48
    -7 6 -7 0.14
    7 6 7 0.29
    8 -6 7 0.02
    -8 -6 -7 -0.01
    8 6 7 0.08
    -8 6 -7 0.21
    9 -6 7 0.48
    9 6 7 0.22
    -9 6 -7 -0.31
    10 -6 7 -0.37
    10 6 7 1.19
    -10 6 -7 0.19
    12 -7 -7 -0.32
    -12 -7 7 1.41
    12 7 -7 0.62
    -12 7 7 0
    11 -7 -7 0.36
    -11 -7 7 0.44
    -11 7 7 -0.12
    11 7 -7 -0.44
    -10 -7 7 0.28
    10 -7 -7 -0.07
    -10 7 7 0.03
    10 7 -7 0.41
    -9 -7 7 -0.08
    9 -7 -7 -0.04
    9 7 -7 -0.22
    -9 7 7 -0.08
    -8 -7 7 0.04
    8 -7 -7 0.05
    8 7 -7 -0.08
    -8 7 7 -0.16
    7 -7 -7 -0.14
    7 -7 -7 0.13
    -7 -7 7 0.5
    -7 7 7 -0.05
    7 7 -7 0.19
    -6 -7 7 0.51
    6 -7 -7 0.37
    6 -7 -7 1.06
    6 7 -7 0.57
    -6 7 7 -0.04
    -5 -7 7 2.12
    5 -7 -7 0.62
    5 -7 -7 1.89
    5 7 -7 2.48
    -5 7 7 1.42
    -5 7 7 0.85
    -4 -7 7 -0.12
    4 -7 -7 -0.13
    -4 7 7 0.13
    -4 7 7 -0.25
    4 7 -7 -0.16
    3 -7 -7 0.25
    3 -7 -7 0.72
    -3 -7 7 0.66
    -3 7 7 0.2
    -3 7 7 0.7
    3 7 -7 0.12
    -2 -7 7 1.08
    2 -7 -7 0.99
    -2 -7 7 0.98
    -2 7 7 1
    -2 7 7 1.24
    2 7 -7 0.83
    -1 -7 7 0.08
    1 -7 -7 0.22
    -1 -7 7 -0.1
    -1 7 7 -0.09
    -1 7 7 0.08
    1 7 -7 0.11
    0 -7 7 0.14
    0 -7 -7 0.34
    0 -7 7 0.37
    0 7 7 0.05
    0 7 -7 -0.03
    1 -7 7 0.07
    -1 -7 -7 0.24
    1 7 7 0.17
    -1 7 -7 -0.4
    -1 7 -7 0.16
    2 -7 7 -0.14
    2 -7 7 0.05
    -2 -7 -7 0.44
    2 7 7 0.36
    -2 7 -7 -0.04
    -2 7 -7 0.12
    3 -7 7 0.08
    -3 -7 -7 0.31
    -3 7 -7 0.5
    3 7 7 0.04
    -3 7 -7 -0.04
    -4 -7 -7 0.88
    4 -7 7 0.74
    -4 7 -7 -0.1
    4 7 7 0.04
    5 -7 7 0.53
    -5 -7 -7 0.53
    5 7 7 -0.47
    -5 7 -7 -0.1
    -6 -7 -7 -0.18
    6 -7 7 0.48
    6 7 7 0.05
    -6 7 -7 -1.16
    -7 -7 -7 -0.1
    7 -7 7 0.42
    -7 7 -7 -0.4
    7 7 7 0.58
    -8 -7 -7 0.6
    8 -7 7 0.11
    8 7 7 0.19
    -8 7 -7 -0.2
    9 -7 7 0.74
    -9 7 -7 -0.21
    9 7 7 -0.49
    10 -7 7 -1.14
    -10 7 -7 -0.3
    10 7 7 1.16
    12 -8 -7 -0.74
    -12 -8 7 -0.09
    -12 8 7 0.18
    12 8 -7 0.92
    -11 -8 7 -0.12
    11 -8 -7 0.51
    11 8 -7 0
    -11 8 7 0.36
    -10 -8 7 0.16
    10 -8 -7 -0.44
    -10 8 7 -0.16
    10 8 -7 -0.08
    9 -8 -7 -0.31
    -9 -8 7 -0.4
    -9 8 7 -0.09
    9 8 -7 0.19
    8 -8 -7 -0.13
    -8 -8 7 0.71
    8 8 -7 -0.06
    -8 8 7 -0.52
    -7 -8 7 0.64
    7 -8 -7 1.75
    7 8 -7 1.67
    -7 8 7 1.87
    -6 -8 7 0.41
    6 -8 -7 -0.5
    6 -8 -7 0.5
    6 8 -7 1.1
    -6 8 7 0.46
    5 -8 -7 3.12
    -5 -8 7 2.11
    5 -8 -7 2.26
    -5 8 7 1.88
    5 8 -7 4.08
    -5 8 7 2.34
    -4 -8 7 2.49
    4 -8 -7 3.94
    -4 8 7 1.56
    4 8 -7 3.06
    -4 8 7 0.73
    -3 -8 7 1
    3 -8 -7 0.06
    3 -8 -7 -0.06
    3 8 -7 0.61
    -3 8 7 0.57
    -3 8 7 -0.21
    2 -8 -7 0.19
    -2 -8 7 -0.09
    -2 -8 7 -0.08
    -2 8 7 0.02
    2 8 -7 -0.19
    -2 8 7 0.2
    1 -8 -7 -0.26
    -1 -8 7 0.85
    -1 -8 7 0
    -1 8 7 0.18
    -1 8 7 0.14
    1 8 -7 0.55
    0 -8 7 0.3
    0 -8 7 -0.16
    0 -8 -7 -0.35
    0 8 -7 -0.02
    0 8 7 0.35
    1 -8 7 0.61
    -1 -8 -7 0.03
    1 8 7 0.37
    -1 8 -7 1.8
    -1 8 -7 1.79
    2 -8 7 0.62
    -2 -8 -7 1.12
    2 -8 7 0.35
    2 8 7 0.62
    -2 8 -7 0.15
    -2 8 -7 -0.15
    -3 -8 -7 0.6
    3 -8 7 -0.08
    -3 8 -7 0.05
    3 8 7 0.3
    -4 -8 -7 -0.13
    4 -8 7 0.62
    -4 8 -7 -0.54
    4 8 7 0.32
    -5 -8 -7 0.34
    5 -8 7 1.22
    -5 8 -7 0.66
    5 8 7 2.48
    6 -8 7 -0.47
    -6 -8 -7 -0.47
    6 8 7 -0.68
    -6 8 -7 -0.83
    7 -8 7 -0.16
    -7 -8 -7 0.08
    -7 8 -7 0.08
    7 8 7 -0.44
    -8 -8 -7 0.85
    8 -8 7 0.3
    -8 8 -7 0.04
    8 8 7 -0.37
    9 -8 7 -0.07
    -9 -8 -7 -0.33
    9 8 7 -0.73
    -9 8 -7 0.03
    -12 -9 7 -0.86
    12 -9 -7 -0.39
    -12 9 7 0.85
    12 9 -7 -0.37
    11 -9 -7 -0.25
    -11 -9 7 -0.24
    -11 9 7 0.07
    11 9 -7 0.55
    10 -9 -7 0.16
    -10 -9 7 1.42
    -10 9 7 -0.46
    10 9 -7 2.74
    -9 -9 7 0.3
    9 -9 -7 0.05
    -9 9 7 0.23
    9 9 -7 0.97
    -8 -9 7 0.22
    8 -9 -7 0.11
    8 9 -7 1.04
    -8 9 7 0.5
    -7 -9 7 -0.06
    7 -9 -7 0.61
    -7 9 7 0.28
    7 9 -7 1.03
    6 -9 -7 1.36
    -6 -9 7 0.5
    6 -9 -7 1.51
    -6 9 7 1.43
    6 9 -7 1.92
    5 -9 -7 0.09
    -5 -9 7 0.74
    5 -9 -7 0.22
    -5 9 7 0.24
    -5 9 7 0.46
    5 9 -7 -0.04
    4 -9 -7 2.1
    -4 -9 7 0.91
    4 9 -7 0.45
    -4 9 7 0.95
    -4 9 7 1.13
    3 -9 -7 0.92
    3 -9 -7 0.29
    -3 -9 7 1.06
    -3 9 7 0.08
    -3 9 7 -0.04
    3 9 -7 0.71
    2 -9 -7 4.48
    -2 -9 7 3.39
    -2 -9 7 3.62
    2 9 -7 3.15
    -2 9 7 4.17
    -2 9 7 4.54
    -1 -9 7 1.7
    1 -9 -7 1.6
    -1 -9 7 1.09
    1 9 -7 1.72
    -1 9 7 1.32
    0 -9 -7 -0.06
    0 -9 7 0.34
    0 -9 7 -0.11
    0 9 7 -0.22
    0 9 -7 0.09
    1 -9 7 0.2
    -1 -9 -7 0.16
    -1 9 -7 0.03
    -1 9 -7 -0.28
    1 9 7 -0.26
    2 -9 7 -0.13
    2 -9 7 0
    -2 -9 -7 0.08
    2 9 7 -0.15
    -2 9 -7 0.17
    -2 9 -7 0.06
    3 -9 7 0.53
    -3 -9 -7 1.09
    3 9 7 -0.05
    -3 9 -7 -0.51
    -4 -9 -7 -0.21
    4 -9 7 -0.1
    4 9 7 0.92
    -4 9 -7 0.67
    -5 -9 -7 0.26
    5 -9 7 0.44
    -5 9 -7 0.18
    5 9 7 -0.41
    6 -9 7 0.05
    -6 -9 -7 0.07
    6 9 7 0.33
    -6 9 -7 0.37
    7 -9 7 -0.51
    -7 -9 -7 0.27
    -7 9 -7 -0.32
    7 9 7 -0.65
    -8 -9 -7 0.5
    8 -9 7 0.25
    8 9 7 -0.99
    -8 9 -7 0.86
    -9 -9 -7 -0.01
    9 -9 7 -0.56
    9 9 7 0.42
    -9 9 -7 -0.56
    -11 -10 7 -0.42
    11 -10 -7 0.66
    -11 10 7 1.57
    11 10 -7 0.44
    -10 -10 7 -0.02
    10 -10 -7 0.82
    -10 10 7 0.09
    10 10 -7 -0.15
    9 -10 -7 0.32
    -9 -10 7 0.37
    -9 10 7 -0.7
    9 10 -7 0.08
    8 -10 -7 0.49
    -8 -10 7 0.19
    8 10 -7 0.75
    -8 10 7 0.36
    7 -10 -7 0.2
    -7 -10 7 0.51
    -7 10 7 0.86
    7 10 -7 0.48
    6 -10 -7 -0.36
    -6 -10 7 0.41
    -6 10 7 -0.54
    6 10 -7 0.08
    5 -10 -7 0.27
    5 -10 -7 0.68
    -5 -10 7 0.37
    -5 10 7 0.47
    -5 10 7 0.32
    5 10 -7 0.75
    4 -10 -7 1.13
    -4 -10 7 0.98
    4 10 -7 1.62
    -4 10 7 2.72
    -4 10 7 2.06
    -3 -10 7 0.11
    3 -10 -7 0.2
    3 -10 -7 0.19
    -3 10 7 -0.27
    -3 10 7 0.19
    3 10 -7 0.18
    -2 -10 7 0.62
    2 -10 -7 0.47
    -2 -10 7 -0.01
    2 10 -7 1.95
    -2 10 7 0.27
    -1 -10 7 0.22
    1 -10 -7 0.14
    -1 -10 7 -0.24
    1 10 -7 0.31
    -1 10 7 0.81
    0 -10 7 0.38
    0 -10 7 0.47
    0 -10 -7 0.09
    0 10 7 1.3
    0 10 -7 0.08
    0 10 -7 0.89
    -1 -10 -7 0.07
    1 -10 7 0.13
    1 10 7 -0.03
    -1 10 -7 0.43
    -1 10 -7 -0.13
    2 -10 7 -0.59
    2 -10 7 0
    -2 -10 -7 0.52
    2 10 7 0.11
    -2 10 -7 0.36
    -3 -10 -7 1.38
    3 -10 7 0.28
    3 10 7 0.91
    -3 10 -7 0.06
    4 -10 7 -0.09
    -4 -10 -7 0.31
    4 10 7 0.63
    -4 10 -7 0.11
    -5 -10 -7 0.05
    5 -10 7 0.05
    -5 10 -7 1
    5 10 7 0.3
    6 -10 7 0.5
    -6 -10 -7 0.87
    -6 10 -7 0.4
    6 10 7 0.5
    -7 -10 -7 0.34
    7 -10 7 0.26
    -7 10 -7 -0.04
    7 10 7 0.95
    -8 -10 -7 0
    8 -10 7 0.87
    -8 10 -7 -0.15
    8 10 7 0.68
    9 -10 7 0.61
    -9 -10 -7 -0.11
    9 10 7 0.74
    -9 10 -7 0.28
    -11 -11 7 -0.33
    11 -11 -7 0.08
    -11 11 7 1.04
    11 11 -7 -0.32
    10 -11 -7 -0.09
    -10 -11 7 -0.16
    10 11 -7 0.46
    -10 11 7 0.37
    9 -11 -7 0.19
    -9 -11 7 0.24
    -9 11 7 -0.74
    9 11 -7 -0.71
    -8 -11 7 0.29
    8 -11 -7 -0.26
    8 11 -7 -0.33
    -8 11 7 -0.18
    -7 -11 7 0.75
    7 -11 -7 1.18
    -7 11 7 1.16
    7 11 -7 -0.29
    -6 -11 7 -0.35
    6 -11 -7 0.07
    6 11 -7 -0.26
    -6 11 7 0.18
    -6 11 7 0.15
    5 -11 -7 0.42
    -5 -11 7 0.33
    5 -11 -7 0.15
    -5 11 7 0.2
    5 11 -7 -0.27
    -5 11 7 0.08
    -4 -11 7 0.63
    4 -11 -7 0.05
    -4 11 7 0.52
    4 11 -7 0.92
    -4 11 7 0.69
    3 -11 -7 0.23
    3 -11 -7 0.57
    -3 -11 7 -0.28
    3 11 -7 0.33
    -3 11 7 0.32
    -2 -11 7 0.08
    2 -11 -7 0.18
    -2 11 7 0.08
    2 11 -7 0.19
    -1 -11 7 0.49
    1 -11 -7 0.43
    -1 -11 7 0.03
    -1 11 7 1.21
    1 11 -7 0
    0 -11 -7 2.14
    0 -11 7 1.23
    0 -11 7 2.1
    0 11 -7 3.36
    0 11 -7 2.2
    0 11 7 0.49
    1 -11 7 0.17
    -1 -11 -7 -0.44
    1 11 7 -0.12
    -1 11 -7 -0.29
    -1 11 -7 -0.24
    2 -11 7 0.16
    -2 -11 -7 -0.2
    2 -11 7 0.35
    -2 11 -7 0.18
    2 11 7 -0.03
    3 -11 7 0.1
    -3 -11 -7 0.3
    -3 11 -7 -0.12
    3 11 7 0.03
    -4 -11 -7 -0.23
    4 -11 7 0.75
    4 11 7 0.05
    -4 11 -7 0.21
    -5 -11 -7 0.01
    5 -11 7 0.04
    5 11 7 -0.45
    -5 11 -7 -0.66
    -6 -11 -7 0.04
    6 -11 7 0.72
    -6 11 -7 0.03
    6 11 7 0.25
    -7 -11 -7 0.22
    7 -11 7 0.2
    -7 11 -7 -0.08
    7 11 7 0.46
    8 -11 7 0.12
    -8 -11 -7 -0.33
    8 11 7 0.01
    -8 11 -7 0.59
    11 -12 -7 -0.16
    -11 -12 7 0.24
    -11 12 7 0.79
    11 12 -7 -0.12
    10 -12 -7 0.47
    -10 -12 7 0.01
    10 12 -7 0.25
    -10 12 7 -1.31
    -9 -12 7 -0.4
    9 -12 -7 -0.18
    -9 12 7 -0.59
    9 12 -7 0.99
    -8 -12 7 0.15
    8 -12 -7 -0.24
    -8 12 7 -0.56
    8 12 -7 -0.32
    7 -12 -7 0.44
    -7 -12 7 -0.06
    7 12 -7 0.24
    -7 12 7 0.07
    6 -12 -7 0.85
    -6 -12 7 0.94
    -6 12 7 1.87
    -6 12 7 -0.21
    6 12 -7 1.8
    -5 -12 7 -0.11
    5 -12 -7 -0.6
    5 -12 -7 -0.14
    -5 12 7 -0.07
    -5 12 7 -0.07
    5 12 -7 0.07
    -4 -12 7 0.07
    4 -12 -7 -0.17
    4 -12 -7 -0.11
    -4 12 7 0.04
    4 12 -7 0.63
    -4 12 7 -0.01
    -3 -12 7 0.21
    3 -12 -7 0.18
    3 -12 -7 0.1
    -3 12 7 0.21
    3 12 -7 0.3
    -2 -12 7 0.05
    2 -12 -7 -0.26
    -2 12 7 -0.18
    2 12 -7 1.06
    -1 -12 7 -0.33
    -1 -12 7 0.15
    1 -12 -7 0.37
    1 12 -7 0.19
    -1 12 7 0.24
    0 -12 7 1.3
    0 -12 -7 1.67
    0 -12 7 3.44
    0 12 -7 2.19
    0 12 7 0.65
    0 12 -7 0.67
    1 -12 7 0.22
    -1 -12 -7 -0.52
    1 -12 7 0.26
    -1 12 -7 0.46
    1 12 7 0.05
    -1 12 -7 -0.12
    2 -12 7 0.41
    2 -12 7 0.06
    -2 -12 -7 -0.16
    -2 12 -7 0.26
    2 12 7 0.13
    3 -12 7 4.1
    -3 -12 -7 2.72
    3 12 7 4.6
    -3 12 -7 1.19
    -4 -12 -7 0.86
    4 -12 7 2.41
    4 12 7 0.34
    -4 12 -7 -0.26
    5 -12 7 0.02
    -5 -12 -7 0.95
    -5 12 -7 0.49
    5 12 7 -0.2
    -6 -12 -7 -0.53
    6 -12 7 -0.53
    6 12 7 0.52
    -6 12 -7 1.26
    -7 -12 -7 0.31
    7 -12 7 0.49
    7 12 7 0.09
    -7 12 -7 -0.15
    -8 -12 -7 -0.2
    8 -12 7 -1.47
    -8 12 -7 1.35
    8 12 7 0.01
    -10 -13 7 0.92
    10 -13 -7 -0.29
    10 13 -7 -0.79
    -10 13 7 0.07
    -9 -13 7 0.91
    9 -13 -7 -0.12
    -9 13 7 -0.12
    9 13 -7 0.23
    -8 -13 7 -0.38
    8 -13 -7 0.06
    8 13 -7 -0.11
    -8 13 7 0.06
    7 -13 -7 0.42
    -7 -13 7 -0.36
    7 13 -7 0.05
    -7 13 7 0.66
    -7 13 7 0.56
    -6 -13 7 -0.17
    6 -13 -7 -0.38
    6 13 -7 0.66
    -6 13 7 0.06
    -6 13 7 -0.17
    5 -13 -7 -0.13
    -5 -13 7 0.22
    -5 13 7 0.37
    -5 13 7 -0.01
    5 13 -7 0.15
    4 -13 -7 -0.26
    4 -13 -7 0.28
    -4 -13 7 0.21
    -4 13 7 0.03
    4 13 -7 0.47
    3 -13 -7 0.3
    -3 -13 7 0.53
    3 -13 -7 0.48
    3 13 -7 0.43
    -3 13 7 0.53
    -2 -13 7 -0.02
    2 -13 -7 0.03
    2 13 -7 0.22
    -2 13 7 0.18
    1 -13 -7 3.87
    -1 -13 7 1.04
    1 13 -7 0.5
    -1 13 7 0.94
    0 -13 7 1.04
    0 -13 -7 0.96
    0 -13 7 0.09
    0 13 -7 0.63
    0 13 -7 0.16
    0 13 7 1.01
    1 -13 7 -0.19
    1 -13 7 0
    -1 -13 -7 0.1
    1 13 7 -0.34
    -1 13 -7 0.13
    -2 -13 -7 -0.15
    2 -13 7 0.02
    2 -13 7 -0.11
    2 13 7 0.52
    -2 13 -7 0.28
    -3 -13 -7 0.91
    3 -13 7 0.23
    3 13 7 0.7
    -3 13 -7 -0.17
    4 -13 7 -0.39
    -4 -13 -7 0.4
    4 13 7 -0.12
    -4 13 -7 0.65
    -5 -13 -7 0.39
    5 -13 7 -0.37
    -5 13 -7 -0.2
    5 13 7 -0.41
    6 -13 7 0.77
    -6 -13 -7 -0.77
    -6 13 -7 0.47
    6 13 7 0.96
    -7 -13 -7 0.85
    7 -13 7 -0.1
    7 13 7 0.11
    -7 13 -7 -0.16
    8 -13 7 0.26
    -8 -13 -7 0.31
    8 13 7 0.84
    -8 13 -7 0.12
    -10 -14 7 0.03
    10 -14 -7 1.58
    -10 14 7 1.22
    10 14 -7 0.01
    9 -14 -7 0.96
    -9 -14 7 0.15
    9 14 -7 -1.12
    -9 14 7 0.56
    -8 -14 7 -0.17
    8 -14 -7 0.3
    -8 14 7 0.42
    8 14 -7 -0.38
    7 -14 -7 0.01
    -7 -14 7 0.54
    -7 14 7 -0.27
    7 14 -7 0.2
    -7 14 7 -0.82
    6 -14 -7 -0.27
    -6 -14 7 -0.34
    6 14 -7 0.97
    -6 14 7 0.89
    -6 14 7 0.45
    5 -14 -7 0.13
    -5 -14 7 0.44
    -5 14 7 0.49
    5 14 -7 -0.2
    -4 -14 7 0.41
    4 -14 -7 1.44
    4 -14 -7 0.87
    -4 14 7 0.41
    4 14 -7 -0.07
    -3 -14 7 0.26
    3 -14 -7 0.2
    3 -14 -7 0.26
    -3 14 7 0
    3 14 -7 0.61
    -2 -14 7 0.86
    2 -14 -7 0.63
    2 14 -7 0.77
    -2 14 7 0.36
    -1 -14 7 -0.08
    1 -14 -7 0.57
    1 14 -7 0.28
    -1 14 7 -0.09
    1 14 -7 0.05
    0 -14 -7 0.15
    0 -14 7 0.15
    0 14 -7 -0.04
    0 14 7 0.35
    0 14 -7 0.04
    -1 -14 -7 0.26
    1 -14 7 0.36
    1 -14 7 0.31
    -1 14 -7 -0.22
    1 14 7 -0.43
    -2 -14 -7 0.07
    2 -14 7 -0.45
    2 -14 7 -0.03
    2 14 7 -0.26
    -2 14 -7 0.37
    3 -14 7 -0.25
    -3 -14 -7 -0.37
    -3 14 -7 1.08
    3 14 7 2.7
    4 -14 7 -0.32
    -4 -14 -7 -0.24
    4 14 7 0.11
    -4 14 -7 -0.23
    -5 -14 -7 -0.3
    5 -14 7 0.48
    5 14 7 0.46
    -5 14 -7 0.06
    -6 -14 -7 1.05
    6 -14 7 0.42
    -6 14 -7 -0.83
    6 14 7 0.25
    7 -14 7 -0.4
    -7 -14 -7 1.04
    -7 14 -7 0.01
    7 14 7 0.17
    -9 -15 7 -0.31
    9 -15 -7 0.55
    -9 15 7 -0.37
    9 15 -7 0.64
    -8 -15 7 -0.67
    8 -15 -7 0.15
    -8 15 7 -0.05
    -8 15 7 0.48
    8 15 -7 -0.65
    -7 -15 7 -0.14
    7 -15 -7 1.3
    -7 15 7 0.33
    -7 15 7 0.36
    7 15 -7 0.8
    -6 -15 7 -0.21
    6 -15 -7 -0.16
    -6 15 7 -0.4
    6 15 -7 0.44
    5 -15 -7 -0.2
    -5 -15 7 0.54
    -5 15 7 0.1
    5 15 -7 -0.06
    4 -15 -7 0.25
    -4 -15 7 -0.19
    -4 15 7 -0.45
    4 15 -7 -0.09
    3 -15 -7 1.91
    3 -15 -7 -0.3
    -3 -15 7 0.9
    3 15 -7 0.2
    -3 15 7 2.59
    -2 -15 7 -0.24
    2 -15 -7 0.42
    2 15 -7 0.35
    -2 15 7 0.52
    -1 -15 7 0.03
    1 -15 -7 0.31
    -1 15 7 0.31
    1 15 -7 0.24
    1 15 -7 0.02
    0 -15 7 0.09
    0 -15 -7 0.6
    0 15 -7 0.25
    0 15 7 0.23
    -1 -15 -7 1.68
    1 -15 7 -0.19
    1 -15 7 0.64
    1 15 7 0.47
    -1 15 -7 1.12
    -2 -15 -7 0.27
    2 -15 7 -0.58
    2 15 7 0.03
    -2 15 -7 0.29
    -3 -15 -7 -0.15
    3 -15 7 0.26
    -3 15 -7 -0.23
    3 15 7 -0.6
    -4 -15 -7 -0.09
    4 -15 7 -0.34
    -4 15 -7 0.39
    4 15 7 1.1
    -5 -15 -7 0.31
    5 -15 7 0.42
    -5 15 -7 -0.55
    5 15 7 0.29
    6 -15 7 -0.01
    -6 -15 -7 1.13
    6 15 7 1.5
    -6 15 -7 0.1
    -8 -16 7 0.85
    8 -16 -7 -0.18
    -8 16 7 -0.03
    8 16 -7 0.81
    7 -16 -7 0.87
    -7 -16 7 -0.28
    7 16 -7 -0.45
    -7 16 7 0.66
    6 -16 -7 2.33
    -6 -16 7 0.24
    -6 16 7 0.09
    6 16 -7 0.04
    5 -16 -7 0.37
    -5 -16 7 0.13
    5 16 -7 0.12
    -5 16 7 -0.4
    -4 -16 7 -0.58
    4 -16 -7 0.51
    4 16 -7 0.43
    -4 16 7 0.26
    -3 -16 7 0.31
    3 -16 -7 0.83
    3 16 -7 1.24
    -3 16 7 -0.01
    2 -16 -7 1.45
    -2 -16 7 1.38
    -2 16 7 0.96
    2 16 -7 -0.55
    1 -16 -7 -0.8
    -1 -16 7 0.79
    1 16 -7 0.07
    1 16 -7 -0.84
    -1 16 7 0.03
    0 -16 7 -0.32
    0 -16 -7 0.11
    0 16 7 -0.28
    0 16 -7 0.6
    1 -16 7 -0.05
    -1 -16 -7 0.21
    1 16 7 0.36
    -1 16 -7 0.08
    2 -16 7 0.86
    -2 -16 -7 0.33
    2 16 7 0.8
    -2 16 -7 0.79
    -3 -16 -7 -1.12
    3 -16 7 0.52
    -3 16 -7 -0.2
    3 16 7 0.08
    -4 -16 -7 -1.27
    4 -16 7 -0.29
    4 16 7 0.81
    -4 16 -7 0.76
    5 -16 7 1.9
    -5 -16 -7 0.95
    -5 16 -7 -0.56
    5 16 7 1.64
    6 -16 7 -0.82
    -6 -16 -7 0.3
    6 16 7 -0.32
    -6 16 -7 0.11
    8 -17 -7 -0.38
    -8 -17 7 0.4
    8 17 -7 -0.28
    -8 17 7 0.06
    7 -17 -7 -0.06
    -7 -17 7 -0.33
    -7 17 7 -0.09
    7 17 -7 -0.24
    -6 -17 7 1.1
    6 -17 -7 -0.52
    6 17 -7 -0.14
    -6 17 7 0.81
    5 -17 -7 0.08
    -5 -17 7 0.13
    5 17 -7 1.47
    -5 17 7 0.02
    -4 -17 7 -0.03
    4 -17 -7 0.56
    4 17 -7 -0.41
    -4 17 7 -0.16
    3 -17 -7 -0.45
    -3 -17 7 -0.18
    3 17 -7 0.48
    -3 17 7 -0.4
    2 -17 -7 0.69
    -2 -17 7 0.05
    2 17 -7 0.37
    -2 17 7 -0.11
    2 17 -7 -0.39
    1 -17 -7 0.29
    -1 -17 7 0.76
    1 17 -7 0.06
    -1 17 7 -0.45
    1 17 -7 0.45
    0 -17 7 -0.03
    0 -17 -7 0.86
    0 17 7 0.48
    0 17 -7 0.15
    -1 -17 -7 4.31
    1 -17 7 0.1
    -1 17 -7 0.08
    1 17 7 0.22
    -2 -17 -7 0.51
    -2 17 -7 0.29
    2 17 7 0.04
    3 -17 7 0.44
    -3 -17 -7 -0.09
    3 17 7 -1.04
    -3 17 -7 0.3
    4 -17 7 -0.43
    -4 -17 -7 0.06
    -4 17 -7 0.32
    4 17 7 0.39
    -5 -17 -7 -0.79
    5 -17 7 1.19
    -5 17 -7 2.26
    5 17 7 0.54
    7 -18 -7 -0.13
    -7 -18 7 -0.01
    -7 18 7 0.29
    7 18 -7 0.72
    6 -18 -7 0.84
    -6 -18 7 1.21
    -6 18 7 1.52
    6 18 -7 0.12
    5 -18 -7 -0.19
    -5 -18 7 0.04
    -5 18 7 -0.56
    5 18 -7 0.6
    -4 -18 7 0.4
    4 -18 -7 -0.01
    -4 18 7 0.33
    4 18 -7 1.16
    -3 -18 7 -0.53
    -3 18 7 0.43
    3 18 -7 -0.39
    2 -18 -7 0.2
    -2 -18 7 2.16
    2 18 -7 1.39
    2 18 -7 0.99
    -2 18 7 2.22
    1 -18 -7 -1.08
    -1 -18 7 0.19
    1 18 -7 0.07
    -1 18 7 -0.07
    0 -18 -7 -0.93
    0 -18 7 -0.22
    0 18 -7 -0.21
    0 18 7 0
    1 -18 7 1.7
    -1 -18 -7 1.98
    1 18 7 2.61
    -1 18 -7 3.51
    -2 -18 -7 -0.84
    -2 18 -7 -0.01
    2 18 7 0.35
    -3 -18 -7 0.49
    -3 18 -7 1.41
    3 18 7 -0.42
    4 -18 7 -0.8
    -4 -18 -7 0.48
    4 18 7 -0.37
    -4 18 -7 0.35
    5 -19 -7 0.55
    -5 -19 7 2.37
    5 19 -7 0.92
    -5 19 7 0.25
    4 -19 -7 -0.86
    -4 -19 7 -0.05
    4 19 -7 -0.08
    -4 19 7 -0.21
    -3 -19 7 0.17
    3 19 -7 -0.2
    3 19 -7 0.41
    -3 19 7 0.23
    2 -19 -7 1.73
    -2 -19 7 1.91
    2 19 -7 0.98
    2 19 -7 1.81
    -2 19 7 1.98
    -1 -19 7 0.52
    1 -19 -7 -0.07
    -1 19 7 0.91
    1 19 -7 1.07
    0 -19 -7 1.11
    0 -19 7 0.32
    0 19 7 0.83
    0 19 -7 0.11
    -1 -19 -7 -0.2
    1 -19 7 -0.34
    -1 19 -7 0.47
    1 19 7 -0.15
    -2 -19 -7 1.35
    2 19 7 0.33
    -2 19 -7 1.09
    -3 -19 -7 0.9
    3 19 7 -0.78
    -3 19 -7 -0.14
    -3 -20 7 0.3
    -3 20 7 0.88
    3 20 -7 0.66
    3 20 -7 -0.68
    -2 -20 7 0.6
    -2 20 7 -0.29
    2 20 -7 0.59
    -1 -20 7 -0.61
    1 -20 -7 -1.11
    -1 20 7 0.49
    1 20 -7 0.14
    0 -20 -7 -0.23
    0 -20 7 0.05
    0 20 7 0.52
    0 20 -7 0.3
    -1 -20 -7 1.04
    -1 20 -7 0.66
    1 20 7 -1
    -13 0 8 1.84
    -12 0 8 15.26
    -11 0 8 0.71
    10 0 -8 9.32
    -10 0 8 7.72
    9 0 -8 0.42
    -9 0 8 0.86
    8 0 -8 50.4
    -8 0 8 51.79
    -7 0 8 16.39
    7 0 -8 13.23
    7 0 -8 17.93
    -6 0 8 77.14
    6 0 -8 70.93
    6 0 -8 66.07
    5 0 -8 50.98
    -5 0 8 49.07
    -5 0 8 54.52
    5 0 -8 42.54
    -4 0 8 151.23
    -4 0 8 152.88
    4 0 -8 142.99
    3 0 -8 13.76
    -3 0 8 12.15
    -3 0 8 12.61
    -2 0 8 6.43
    2 0 -8 4.55
    -2 0 8 5.42
    -1 0 8 91.42
    1 0 -8 90.4
    0 0 8 87.39
    0 0 -8 93.79
    0 0 8 96.52
    1 0 8 71.51
    -1 0 -8 76.2
    -1 0 -8 70.32
    1 0 8 74.18
    2 0 8 77.37
    -2 0 -8 76.03
    -2 0 -8 74.13
    -3 0 -8 52.17
    -3 0 -8 45.6
    3 0 8 59.29
    -4 0 -8 6.81
    -4 0 -8 6.84
    4 0 8 5.44
    -5 0 -8 90.59
    -5 0 -8 103.53
    5 0 8 104.37
    -6 0 -8 7.02
    6 0 8 7.37
    -7 0 -8 66.79
    7 0 8 68.29
    8 0 8 0.3
    9 0 8 47.81
    10 0 8 0.91
    -13 -1 8 3.85
    -13 1 8 7.02
    -12 -1 8 -0.36
    -12 1 8 2.01
    -11 -1 8 30.42
    -11 1 8 32.01
    -10 -1 8 4.35
    10 -1 -8 4.52
    -10 1 8 2.77
    10 1 -8 3.57
    9 -1 -8 44.85
    -9 -1 8 46.11
    9 1 -8 45.69
    -9 1 8 43.57
    -8 -1 8 0.3
    8 -1 -8 0.01
    -8 1 8 0.67
    8 1 -8 -0.06
    7 -1 -8 46.66
    7 -1 -8 41.89
    -7 -1 8 40.78
    -7 1 8 46.46
    7 1 -8 43.63
    6 -1 -8 4.79
    -6 -1 8 3.74
    6 -1 -8 5.2
    6 1 -8 3.99
    -6 1 8 2.67
    6 1 -8 4.61
    -5 -1 8 27.99
    -5 -1 8 26.83
    5 -1 -8 31.47
    5 -1 -8 29.06
    -5 1 8 27.1
    -5 1 8 26.92
    5 1 -8 27.16
    5 1 -8 30.52
    -4 -1 8 27.26
    -4 -1 8 25.38
    4 -1 -8 27.07
    -4 1 8 27.44
    -4 1 8 23.96
    4 1 -8 32.31
    -3 -1 8 111.29
    -3 -1 8 105.66
    3 -1 -8 106.53
    -3 1 8 97.98
    -3 1 8 103.44
    3 1 -8 110.15
    -2 -1 8 26.4
    2 -1 -8 28.4
    -2 -1 8 27.11
    -2 1 8 26.22
    2 1 -8 25.33
    1 -1 -8 143.66
    -1 -1 8 143.16
    -1 -1 8 144.57
    -1 1 8 136.25
    -1 1 8 150
    1 1 -8 147.24
    0 -1 -8 27.15
    0 -1 8 25.17
    0 1 8 24.36
    0 1 8 26.06
    0 1 -8 25.9
    -1 -1 -8 25.73
    1 -1 8 28.56
    -1 -1 -8 29.53
    1 -1 8 27.23
    1 1 8 30.84
    -1 1 -8 26.13
    -1 1 -8 29.13
    1 1 8 27.9
    2 -1 8 111.55
    -2 -1 -8 118.55
    -2 -1 -8 111.72
    -2 1 -8 109.38
    -2 1 -8 113.32
    2 1 8 126.87
    -3 -1 -8 21.79
    3 -1 8 18.47
    -3 -1 -8 19.53
    -3 1 -8 20.84
    -3 1 -8 20.06
    3 1 8 17.62
    -4 -1 -8 72.3
    -4 -1 -8 89.26
    4 -1 8 76.12
    -4 1 -8 73.16
    -4 1 -8 76.26
    4 1 8 69.06
    5 -1 8 8.43
    -5 -1 -8 8.36
    -5 -1 -8 13.07
    5 1 8 9.05
    -5 1 -8 6.66
    -6 -1 -8 78.71
    -6 -1 -8 69.86
    6 -1 8 65.21
    6 1 8 80.04
    7 -1 8 2.13
    7 1 8 3.41
    8 -1 8 37.05
    8 1 8 37.19
    9 -1 8 0.19
    9 1 8 -0.67
    10 -1 8 34.62
    10 1 8 27.48
    -13 -2 8 3.86
    -13 2 8 7.27
    -12 -2 8 21.8
    -12 2 8 25.39
    -11 -2 8 1.59
    -11 2 8 0.22
    11 2 -8 2.17
    -10 -2 8 13.18
    -10 2 8 12.43
    10 2 -8 16.56
    9 -2 -8 0.15
    -9 -2 8 -0.4
    9 -2 -8 0.06
    9 2 -8 0.02
    -9 2 8 -0.13
    -8 -2 8 41.73
    8 -2 -8 34.8
    -8 2 8 50.53
    8 2 -8 41
    7 -2 -8 0.65
    -7 -2 8 1.16
    7 -2 -8 1.73
    -7 2 8 1.25
    7 2 -8 1.25
    -6 -2 8 102.95
    -6 -2 8 97.43
    6 -2 -8 105.46
    6 -2 -8 98.93
    6 2 -8 118.27
    -6 2 8 95.06
    -5 -2 8 2.48
    5 -2 -8 2.32
    5 -2 -8 2.35
    -5 -2 8 2.92
    -5 2 8 3.09
    5 2 -8 3.04
    -5 2 8 3.09
    -4 -2 8 84.55
    4 -2 -8 83.73
    4 -2 -8 77.65
    -4 -2 8 86.42
    -4 2 8 73.98
    -4 2 8 77.47
    4 2 -8 81.09
    -3 -2 8 9.93
    3 -2 -8 8.67
    -3 -2 8 9.61
    -3 2 8 9.84
    3 2 -8 13
    -2 -2 8 72.04
    -2 -2 8 75.97
    2 -2 -8 81.35
    -2 2 8 79.7
    2 2 -8 75.95
    -1 -2 8 75.87
    -1 -2 8 74.05
    1 -2 -8 76.15
    -1 2 8 73.44
    1 2 -8 83.9
    -1 2 8 72.01
    0 -2 8 59.59
    0 -2 -8 55.11
    0 2 8 55.97
    0 2 -8 55.31
    0 2 8 56.34
    -1 -2 -8 63.8
    1 -2 8 62.9
    -1 -2 -8 66.38
    1 -2 8 60.46
    -1 2 -8 65.05
    1 2 8 64.25
    1 2 8 66.65
    -2 -2 -8 43.76
    -2 -2 -8 47.6
    2 -2 8 43.69
    2 -2 8 44.03
    -2 2 -8 51.09
    2 2 8 42.45
    -3 -2 -8 53.14
    -3 -2 -8 54.73
    3 -2 8 58.42
    -3 2 -8 54.77
    3 2 8 54.91
    -4 -2 -8 12.34
    -4 -2 -8 11.51
    4 -2 8 10.72
    -4 2 -8 8.1
    4 2 8 8.49
    5 -2 8 53.86
    -5 -2 -8 62.38
    -5 -2 -8 57.09
    5 2 8 59.44
    -5 2 -8 61.09
    -5 2 -8 64.86
    -6 -2 -8 2.71
    6 -2 8 6.76
    -6 2 -8 3.73
    6 2 8 5.69
    7 -2 8 46.21
    7 2 8 57.47
    -7 2 -8 59.07
    8 -2 8 0.17
    -8 2 -8 0.12
    8 2 8 -0.09
    9 -2 8 41.19
    -9 2 -8 29.68
    9 2 8 36.24
    10 -2 8 0.29
    10 2 8 -0.46
    -13 -3 8 7.4
    -13 3 8 8.28
    -12 -3 8 2.48
    -12 3 8 4.6
    -11 -3 8 23.17
    -11 3 8 19.57
    11 3 -8 19.58
    -10 -3 8 2.73
    10 3 -8 3.99
    -10 3 8 2.72
    9 -3 -8 64.82
    9 -3 -8 58.08
    -9 -3 8 59.68
    -9 3 8 68.43
    9 3 -8 55.09
    8 -3 -8 -0.11
    8 -3 -8 0.46
    -8 -3 8 -0.07
    8 3 -8 0.02
    -8 3 8 -0.34
    7 -3 -8 47.69
    -7 -3 8 45.99
    -7 3 8 41.93
    7 3 -8 51.64
    6 -3 -8 1.74
    -6 -3 8 2.52
    6 -3 -8 3.17
    -6 3 8 2.94
    6 3 -8 2.55
    5 -3 -8 59.42
    5 -3 -8 49.74
    -5 -3 8 55.32
    -5 -3 8 51.84
    5 3 -8 62.29
    -5 3 8 52.02
    4 -3 -8 9.22
    4 -3 -8 8.99
    -4 -3 8 9.11
    -4 -3 8 8.66
    -4 3 8 9.34
    4 3 -8 7.78
    -3 -3 8 113.78
    -3 -3 8 122.26
    3 -3 -8 121.29
    -3 3 8 133.51
    -3 3 8 129.93
    3 3 -8 124.37
    -2 -3 8 30.83
    2 -3 -8 30.77
    -2 -3 8 32.31
    -2 3 8 29.66
    -2 3 8 33.73
    2 3 -8 28.68
    -1 -3 8 90.62
    -1 -3 8 94.46
    1 -3 -8 98.3
    1 3 -8 94.17
    -1 3 8 84.84
    -1 3 8 95.41
    0 -3 8 17.76
    0 -3 8 18.99
    0 -3 -8 19.4
    0 3 8 18.92
    0 3 -8 19.11
    0 3 8 21.72
    -1 -3 -8 13.36
    1 -3 8 12.8
    -1 -3 -8 14.94
    1 -3 8 16.15
    -1 3 -8 11.85
    -1 3 -8 12.27
    1 3 8 13.7
    -2 -3 -8 61.02
    2 -3 8 53.79
    2 -3 8 65.32
    -2 -3 -8 54.45
    -2 3 -8 53.48
    -2 3 -8 58.42
    2 3 8 46.85
    3 -3 8 29.56
    -3 -3 -8 35.86
    -3 -3 -8 30.83
    3 3 8 27.07
    -3 3 -8 35.12
    -3 3 -8 34.85
    -4 -3 -8 69.04
    -4 -3 -8 70.33
    4 -3 8 60.66
    4 3 8 69.12
    -4 3 -8 69.26
    -4 3 -8 71.87
    -5 -3 -8 13.31
    5 -3 8 9.44
    5 3 8 7.64
    -5 3 -8 11.71
    -6 -3 -8 30.59
    6 -3 8 31.34
    -6 3 -8 30.77
    6 3 8 33.33
    7 -3 8 -0.79
    -7 -3 -8 0.34
    -7 3 -8 0.12
    7 3 8 -0.32
    8 -3 8 34.71
    8 3 8 36.25
    -8 3 -8 29.35
    9 -3 8 0.5
    9 3 8 -0.53
    -9 3 -8 0.47
    10 -3 8 14.62
    10 3 8 16.64
    -13 -4 8 6.09
    -13 4 8 9.19
    -12 -4 8 12.44
    -12 4 8 19.29
    -11 -4 8 2.02
    11 4 -8 3.59
    -11 4 8 1.19
    10 -4 -8 35.86
    -10 -4 8 43.61
    10 4 -8 41.51
    -10 4 8 44.82
    -9 -4 8 0.82
    9 -4 -8 0.98
    9 4 -8 -0.32
    -9 4 8 0.63
    8 -4 -8 55.54
    8 -4 -8 53.58
    -8 -4 8 56.43
    -8 4 8 51.29
    8 4 -8 48.57
    7 -4 -8 4.11
    7 -4 -8 2.6
    -7 -4 8 1.99
    -7 4 8 2.32
    7 4 -8 4.25
    6 -4 -8 121.27
    -6 -4 8 126.98
    6 4 -8 130.4
    -6 4 8 123.36
    5 -4 -8 0.07
    5 -4 -8 -0.29
    -5 -4 8 0.45
    -5 4 8 0.05
    -5 4 8 -0.27
    5 4 -8 0.01
    -4 -4 8 92.37
    4 -4 -8 89.54
    4 -4 -8 87.29
    4 4 -8 92.18
    -4 4 8 84.9
    -4 4 8 91.19
    -3 -4 8 12.72
    -3 -4 8 11.64
    3 -4 -8 14.05
    3 4 -8 14.43
    -3 4 8 11.21
    -3 4 8 11.28
    -2 -4 8 11.6
    -2 -4 8 15.55
    2 -4 -8 13.75
    2 4 -8 11.86
    -2 4 8 10.68
    -2 4 8 11.97
    1 -4 -8 36.55
    -1 -4 8 36.56
    -1 -4 8 36.43
    -1 4 8 43.86
    -1 4 8 39.43
    1 4 -8 33.86
    0 -4 -8 45.59
    0 -4 8 42.64
    0 -4 8 44.67
    0 4 8 44.58
    0 4 8 38.64
    0 4 -8 47.34
    1 -4 8 55
    -1 -4 -8 59.03
    -1 -4 -8 61.76
    1 -4 8 62.75
    1 4 8 58.5
    -1 4 -8 57.28
    -1 4 -8 60.76
    2 -4 8 55.38
    2 -4 8 56.54
    -2 -4 -8 52.38
    -2 -4 -8 53.3
    2 4 8 52.9
    -2 4 -8 59.23
    -2 4 -8 58.64
    -3 -4 -8 26.58
    3 -4 8 25.67
    -3 4 -8 23.35
    3 4 8 19.65
    -3 4 -8 23.18
    -4 -4 -8 18.63
    4 -4 8 15.9
    -4 4 -8 15.23
    4 4 8 18.44
    -4 4 -8 18.81
    5 -4 8 28.93
    -5 -4 -8 33.03
    -5 4 -8 29.87
    5 4 8 33.52
    6 -4 8 1.4
    -6 -4 -8 1.12
    -6 4 -8 0.93
    6 4 8 1.21
    -7 -4 -8 25.27
    7 -4 8 27.84
    7 4 8 19.69
    -7 4 -8 20.07
    8 -4 8 1.3
    8 4 8 0.73
    -8 4 -8 1.35
    9 -4 8 13.93
    9 4 8 21.66
    -9 4 -8 12.55
    10 -4 8 -0.54
    -10 4 -8 0.22
    10 4 8 -0.41
    -12 -5 8 4.51
    12 5 -8 3.97
    -12 5 8 3.17
    -11 -5 8 45.57
    11 -5 -8 36.05
    11 5 -8 37.57
    -11 5 8 41.52
    10 -5 -8 -0.16
    -10 -5 8 -0.59
    -10 5 8 -0.17
    10 5 -8 0.3
    9 -5 -8 61.98
    -9 -5 8 58.64
    -9 5 8 60.66
    9 5 -8 70.24
    -8 -5 8 1.92
    8 -5 -8 0.9
    8 -5 -8 1.54
    -8 5 8 2.75
    8 5 -8 0.57
    7 -5 -8 45.87
    -7 -5 8 47.32
    7 -5 -8 48.66
    7 5 -8 46.45
    -7 5 8 43.65
    6 -5 -8 0.17
    -6 -5 8 -0.07
    6 5 -8 0.08
    -6 5 8 -0.03
    5 -5 -8 99.05
    5 -5 -8 90.28
    -5 -5 8 90.74
    -5 5 8 97.02
    -5 5 8 93.54
    5 5 -8 78.41
    -4 -5 8 12.18
    4 -5 -8 13.21
    4 -5 -8 14.28
    -4 5 8 11.39
    -4 5 8 10.96
    4 5 -8 11.69
    -3 -5 8 81.25
    3 -5 -8 101.04
    -3 -5 8 90.51
    3 5 -8 90.83
    -3 5 8 92.31
    -3 5 8 91.24
    -2 -5 8 33.26
    2 -5 -8 30.56
    -2 -5 8 30.43
    -2 5 8 32.67
    2 5 -8 32.48
    -2 5 8 33.72
    1 -5 -8 30.93
    -1 -5 8 32.76
    -1 -5 8 29.31
    -1 5 8 34.21
    1 5 -8 31.48
    -1 5 8 32.08
    0 -5 8 32.44
    0 -5 8 37.09
    0 -5 -8 33.8
    0 5 8 34.02
    0 5 -8 34.17
    0 5 8 31.7
    1 -5 8 63.13
    -1 -5 -8 60.26
    -1 5 -8 57.33
    1 5 8 61.54
    -1 5 -8 69.36
    2 -5 8 25.44
    2 -5 8 27.7
    -2 -5 -8 20.19
    -2 5 -8 27.46
    -2 5 -8 24.75
    2 5 8 21.86
    3 -5 8 2.33
    -3 -5 -8 0.61
    -3 5 -8 1.42
    -3 5 -8 2.15
    3 5 8 1.81
    -4 -5 -8 64.04
    4 -5 8 62.24
    -4 5 -8 67.04
    4 5 8 64.68
    5 -5 8 5.6
    -5 -5 -8 3.82
    -5 5 -8 4.47
    5 5 8 4
    -6 -5 -8 7.64
    6 -5 8 6.04
    -6 5 -8 6.8
    6 5 8 9.84
    7 -5 8 -1.16
    -7 -5 -8 0.02
    -7 5 -8 0.62
    7 5 8 0.26
    8 -5 8 17.35
    8 5 8 18.08
    -8 5 -8 21.21
    9 -5 8 0.79
    -9 5 -8 1.03
    9 5 8 1.27
    10 -5 8 7.52
    10 5 8 10.09
    -10 5 -8 7.19
    -12 -6 8 21.91
    -12 6 8 21.24
    12 6 -8 19.95
    11 -6 -8 3.68
    -11 -6 8 5.08
    11 6 -8 4.06
    -11 6 8 6.14
    10 -6 -8 45.82
    -10 -6 8 42.31
    10 6 -8 38.84
    -10 6 8 39.65
    9 -6 -8 1.26
    -9 -6 8 1.08
    -9 6 8 1.99
    9 6 -8 1.4
    -8 -6 8 54.01
    8 -6 -8 65.24
    8 6 -8 56.81
    -8 6 8 57.96
    7 -6 -8 17.92
    -7 -6 8 16.59
    7 -6 -8 19.73
    7 6 -8 15.34
    -7 6 8 15.71
    -6 -6 8 114.58
    6 -6 -8 129.95
    6 -6 -8 114.61
    -6 6 8 112.15
    6 6 -8 115.59
    -5 -6 8 0.71
    5 -6 -8 0.38
    5 -6 -8 0.36
    5 6 -8 0.03
    -5 6 8 0.64
    -5 6 8 0.19
    4 -6 -8 10.58
    4 -6 -8 9.96
    -4 -6 8 9.35
    -4 6 8 10.95
    -4 6 8 10.81
    4 6 -8 10.08
    3 -6 -8 37.56
    -3 -6 8 40.05
    -3 6 8 41.37
    3 6 -8 33.44
    -3 6 8 39.98
    -2 -6 8 157.54
    2 -6 -8 144.65
    -2 -6 8 137.73
    -2 6 8 150.23
    2 6 -8 148.85
    -2 6 8 150.93
    1 -6 -8 19.44
    -1 -6 8 22.04
    -1 -6 8 20.46
    1 6 -8 20.91
    -1 6 8 18.95
    -1 6 8 20.47
    0 -6 -8 16.2
    0 -6 8 17
    0 -6 8 14.61
    0 6 8 13.19
    0 6 -8 18.46
    1 -6 8 49.53
    -1 -6 -8 49.39
    -1 6 -8 53.53
    -1 6 -8 54.04
    1 6 8 48.86
    -2 -6 -8 9.06
    2 -6 8 10.61
    2 -6 8 12.57
    2 6 8 10.5
    -2 6 -8 11.37
    -2 6 -8 9.83
    -3 -6 -8 27.76
    3 -6 8 21.39
    3 6 8 24.54
    -3 6 -8 24.08
    -3 6 -8 23.82
    4 -6 8 5.98
    -4 -6 -8 7.1
    4 6 8 10.88
    -4 6 -8 6
    -5 -6 -8 17.78
    5 -6 8 15.79
    5 6 8 12.06
    -5 6 -8 12.67
    6 -6 8 1.11
    -6 -6 -8 -0.3
    6 6 8 -0.48
    -6 6 -8 0.29
    -7 -6 -8 33.59
    7 -6 8 36.27
    7 6 8 32
    -7 6 -8 34.39
    -8 -6 -8 -0.82
    8 -6 8 -0.57
    -8 6 -8 -1.44
    8 6 8 -0.44
    9 -6 8 12.11
    -9 6 -8 5.66
    9 6 8 8.11
    -12 -7 8 1.57
    12 -7 -8 0.69
    12 7 -8 0.71
    -12 7 8 2.73
    11 -7 -8 37.92
    -11 -7 8 33.06
    11 7 -8 28.7
    -11 7 8 32.67
    -10 -7 8 0.04
    10 -7 -8 1.15
    -10 7 8 0.24
    10 7 -8 0.19
    9 -7 -8 45.02
    -9 -7 8 36.61
    9 7 -8 37.65
    -9 7 8 43.39
    8 -7 -8 3.67
    -8 -7 8 5.53
    8 7 -8 5.33
    -8 7 8 6.84
    -7 -7 8 47.06
    7 -7 -8 47.61
    7 -7 -8 49.54
    -7 7 8 44.97
    7 7 -8 51.1
    6 -7 -8 6.44
    6 -7 -8 6.79
    -6 -7 8 5.93
    -6 7 8 6.86
    6 7 -8 9.17
    -6 7 8 6.79
    -5 -7 8 59.04
    5 -7 -8 61.38
    5 7 -8 57.41
    -5 7 8 64.37
    -5 7 8 62.8
    -4 -7 8 64.8
    4 -7 -8 71.5
    4 -7 -8 71.33
    4 7 -8 70.06
    -4 7 8 64.18
    -4 7 8 62.52
    3 -7 -8 126.41
    -3 -7 8 117.71
    3 7 -8 121.5
    -3 7 8 132.23
    -3 7 8 128.81
    -2 -7 8 1.36
    -2 -7 8 1.47
    2 -7 -8 0.67
    2 7 -8 1.31
    -2 7 8 0.53
    -2 7 8 0.99
    1 -7 -8 25.65
    -1 -7 8 27.15
    -1 -7 8 28.19
    -1 7 8 23.49
    1 7 -8 21.87
    0 -7 -8 44.4
    0 -7 8 49.53
    0 -7 8 50.15
    0 7 8 43.36
    0 7 -8 45.44
    -1 -7 -8 38.14
    1 -7 8 40.87
    -1 7 -8 45.36
    -1 7 -8 48.26
    1 7 8 40.95
    2 -7 8 25.52
    2 -7 8 33.57
    -2 -7 -8 29.72
    -2 7 -8 28.44
    2 7 8 30.49
    -2 7 -8 28.47
    3 -7 8 -0.4
    -3 -7 -8 0
    3 7 8 1.03
    -3 7 -8 0.63
    4 -7 8 63.75
    -4 -7 -8 57.4
    4 7 8 49.51
    -4 7 -8 58.45
    -5 -7 -8 2.28
    5 -7 8 1.52
    -5 7 -8 2.39
    5 7 8 4.37
    6 -7 8 36.18
    -6 -7 -8 22.52
    6 7 8 26.42
    -6 7 -8 24.91
    -7 -7 -8 -0.46
    7 -7 8 0.92
    7 7 8 0.06
    -7 7 -8 -0.25
    -8 -7 -8 13.54
    8 -7 8 15.28
    -8 7 -8 14.6
    8 7 8 13.73
    9 -7 8 1.25
    9 7 8 1.08
    -9 7 -8 0.88
    12 -8 -8 15.75
    -12 -8 8 11.13
    -12 8 8 6.13
    12 8 -8 12.37
    -11 -8 8 1.09
    11 -8 -8 0.48
    11 8 -8 1.04
    -11 8 8 0.67
    -10 -8 8 33.37
    10 -8 -8 28.69
    10 8 -8 37.36
    -10 8 8 38.44
    9 -8 -8 0.55
    -9 -8 8 0.49
    9 8 -8 -0.03
    -9 8 8 0.79
    -8 -8 8 38.46
    8 -8 -8 49.55
    -8 8 8 48.56
    8 8 -8 42.99
    7 -8 -8 7.09
    7 -8 -8 7.81
    -7 -8 8 9.08
    -7 8 8 6.31
    7 8 -8 5.02
    6 -8 -8 69.03
    -6 -8 8 66.26
    6 -8 -8 73.78
    6 8 -8 66.18
    -6 8 8 61.14
    -6 8 8 70.76
    5 -8 -8 15.12
    -5 -8 8 10.13
    5 8 -8 10.28
    -5 8 8 10.83
    -5 8 8 14.34
    4 -8 -8 39.3
    4 -8 -8 46.15
    -4 -8 8 37.18
    -4 8 8 37.77
    -4 8 8 39.61
    4 8 -8 43.58
    -3 -8 8 12.88
    3 -8 -8 14.44
    -3 8 8 12.96
    3 8 -8 12.45
    -3 8 8 14.1
    -2 -8 8 56.72
    -2 -8 8 53.38
    2 -8 -8 57.19
    2 8 -8 50.17
    -2 8 8 57.34
    -2 8 8 53.21
    -1 -8 8 46.84
    1 -8 -8 40.65
    -1 -8 8 40.84
    -1 8 8 45.76
    1 8 -8 47.06
    0 -8 8 24.39
    0 -8 8 26.71
    0 -8 -8 21.11
    0 8 -8 24.37
    0 8 8 28.54
    1 -8 8 55.33
    1 -8 8 64.31
    -1 -8 -8 50.2
    1 8 8 56.89
    -1 8 -8 68
    -1 8 -8 59.73
    2 -8 8 8.54
    2 -8 8 11.54
    -2 -8 -8 9.61
    2 8 8 6.2
    -2 8 -8 8.92
    -2 8 -8 10.92
    -3 -8 -8 33.46
    3 -8 8 32.77
    3 8 8 35.28
    -3 8 -8 33.35
    -4 -8 -8 1.81
    4 -8 8 2.36
    -4 8 -8 1.62
    4 8 8 3.68
    5 -8 8 45.12
    -5 -8 -8 40.77
    -5 8 -8 41.33
    5 8 8 45.76
    -6 -8 -8 -0.14
    6 -8 8 0.06
    -6 8 -8 0.44
    6 8 8 0.2
    -7 -8 -8 28.78
    7 -8 8 22.1
    7 8 8 24.46
    -7 8 -8 25.61
    8 -8 8 0.01
    -8 -8 -8 -1.08
    8 8 8 0.34
    -8 8 -8 0.24
    -9 -8 -8 7.47
    9 -8 8 13.71
    -9 8 -8 14.09
    9 8 8 13.08
    -12 -9 8 0.6
    12 -9 -8 1.91
    -12 9 8 3.58
    12 9 -8 1.83
    11 -9 -8 17.25
    -11 -9 8 17.58
    -11 9 8 19.47
    11 9 -8 22.36
    -10 -9 8 1.14
    10 -9 -8 -0.15
    -10 9 8 0.53
    10 9 -8 0.27
    -9 -9 8 25.09
    9 -9 -8 28.62
    -9 9 8 33.75
    9 9 -8 27.14
    -8 -9 8 0.54
    8 -9 -8 0.33
    8 9 -8 0.25
    -8 9 8 0.2
    7 -9 -8 53.59
    -7 -9 8 46.2
    -7 9 8 51.29
    7 9 -8 57.75
    6 -9 -8 0.35
    6 -9 -8 -0.09
    -6 -9 8 0.12
    -6 9 8 0.03
    6 9 -8 0.17
    -6 9 8 0.39
    -5 -9 8 43.64
    5 -9 -8 40.45
    5 -9 -8 49.12
    5 9 -8 44.16
    -5 9 8 43.39
    -5 9 8 42.63
    4 -9 -8 35.95
    -4 -9 8 40.9
    4 -9 -8 42.71
    -4 9 8 41.7
    -4 9 8 41.97
    4 9 -8 38.33
    3 -9 -8 71.79
    -3 -9 8 75.92
    3 9 -8 78.15
    -3 9 8 68.52
    -3 9 8 75.08
    2 -9 -8 31.7
    -2 -9 8 33
    -2 9 8 24.92
    2 9 -8 32.54
    1 -9 -8 35.99
    -1 -9 8 32.22
    -1 -9 8 38.02
    1 9 -8 26.67
    -1 9 8 28.03
    0 -9 8 47.59
    0 -9 8 52.41
    0 -9 -8 49.63
    0 9 8 51.45
    0 9 -8 44.67
    1 -9 8 18.67
    -1 -9 -8 21.11
    1 -9 8 28.38
    -1 9 -8 26.5
    -1 9 -8 18.68
    1 9 8 22.93
    -2 -9 -8 59.8
    2 -9 8 56.1
    2 -9 8 62.5
    2 9 8 60.95
    -2 9 -8 52.61
    -2 9 -8 59.62
    -3 -9 -8 2.68
    3 -9 8 1.48
    3 9 8 0.9
    -3 9 -8 1.41
    -4 -9 -8 71.81
    4 -9 8 66.88
    4 9 8 70.21
    -4 9 -8 69.65
    -5 -9 -8 2.55
    5 -9 8 3.56
    5 9 8 3.98
    -5 9 -8 6.31
    -6 -9 -8 31.07
    6 -9 8 23.14
    -6 9 -8 27.65
    6 9 8 25.09
    -7 -9 -8 -0.22
    7 -9 8 0.66
    7 9 8 -0.48
    -7 9 -8 0.16
    8 -9 8 25.14
    -8 -9 -8 26.21
    8 9 8 30.35
    -8 9 -8 26.84
    -9 -9 -8 1.37
    9 -9 8 1
    9 9 8 1.82
    -9 9 -8 1.23
    11 -10 -8 -0.48
    -11 -10 8 1.24
    -11 10 8 0.69
    11 10 -8 0.99
    10 -10 -8 18.02
    -10 -10 8 15.27
    10 10 -8 14.48
    -10 10 8 26.08
    9 -10 -8 0.13
    -9 -10 8 -0.05
    9 10 -8 0.49
    -9 10 8 -0.31
    8 -10 -8 34.37
    -8 -10 8 36.98
    -8 10 8 36.89
    8 10 -8 39.25
    -7 -10 8 5.73
    7 -10 -8 9.41
    7 10 -8 8.62
    -7 10 8 10.16
    -6 -10 8 54.26
    6 -10 -8 54.17
    6 -10 -8 49.93
    6 10 -8 46.2
    -6 10 8 53.25
    -6 10 8 53.19
    -5 -10 8 0.23
    5 -10 -8 0.07
    5 -10 -8 0.09
    5 10 -8 0.38
    -5 10 8 0.1
    -5 10 8 -0.02
    4 -10 -8 43.69
    4 -10 -8 38.42
    -4 -10 8 43.04
    -4 10 8 41.18
    4 10 -8 42.83
    -4 10 8 44.07
    -3 -10 8 10.34
    3 -10 -8 9.73
    3 10 -8 13.63
    -3 10 8 14.41
    -2 -10 8 31.58
    2 -10 -8 28.9
    -2 10 8 30.25
    2 10 -8 27.81
    1 -10 -8 75.19
    -1 -10 8 82.06
    -1 -10 8 82.36
    1 10 -8 71.41
    -1 10 8 67.55
    0 -10 -8 23.26
    0 -10 8 22.23
    0 -10 8 25.89
    0 10 -8 27.36
    0 10 -8 24.86
    0 10 8 25.14
    1 -10 8 53.44
    -1 -10 -8 53.87
    1 -10 8 55.81
    -1 10 -8 51.5
    1 10 8 62.18
    -1 10 -8 54.76
    2 -10 8 35.59
    2 -10 8 37.3
    -2 -10 -8 34.65
    -2 10 -8 43.19
    2 10 8 32.04
    -3 -10 -8 58.97
    3 -10 8 61
    -3 10 -8 59.08
    3 10 8 55.22
    4 -10 8 2.38
    -4 -10 -8 3.91
    -4 10 -8 3.7
    4 10 8 4.27
    -5 -10 -8 39.08
    5 -10 8 25.37
    -5 10 -8 39.66
    5 10 8 42.26
    -6 -10 -8 -1.31
    6 -10 8 0.58
    -6 10 -8 -0.03
    6 10 8 -0.25
    -7 -10 -8 35.91
    7 -10 8 39.07
    7 10 8 41.14
    -7 10 -8 41.2
    8 -10 8 -0.61
    -8 -10 -8 1.52
    -8 10 -8 -0.05
    8 10 8 1.08
    -11 -11 8 12.36
    11 -11 -8 12.76
    -11 11 8 7.98
    11 11 -8 15.91
    -10 -11 8 0.09
    10 -11 -8 -0.3
    10 11 -8 0.52
    -10 11 8 0.84
    -9 -11 8 19.75
    9 -11 -8 24.04
    9 11 -8 21.51
    -9 11 8 23.99
    8 -11 -8 -0.01
    -8 -11 8 0.16
    8 11 -8 0.13
    -8 11 8 0.24
    7 -11 -8 31.06
    -7 -11 8 35.98
    7 11 -8 32.98
    -7 11 8 34.26
    -7 11 8 43.48
    6 -11 -8 -0.25
    -6 -11 8 0.83
    -6 11 8 -0.12
    -6 11 8 -0.17
    6 11 -8 -0.34
    5 -11 -8 52.62
    -5 -11 8 58.39
    5 -11 -8 63.7
    -5 11 8 55.94
    5 11 -8 48.89
    -5 11 8 57.62
    -4 -11 8 13.46
    4 -11 -8 13.06
    4 -11 -8 16.78
    4 11 -8 15.05
    -4 11 8 15.33
    3 -11 -8 44.74
    -3 -11 8 49.49
    -3 11 8 55.65
    3 11 -8 47.38
    2 -11 -8 24.11
    -2 -11 8 22.77
    2 11 -8 22.1
    -2 11 8 30.64
    1 -11 -8 34.54
    -1 -11 8 33.31
    -1 11 8 39.75
    1 11 -8 42.07
    0 -11 -8 24.15
    0 -11 8 23.94
    0 -11 8 26.04
    0 11 -8 23.48
    0 11 -8 28.46
    0 11 8 24.56
    -1 -11 -8 24.72
    1 -11 8 22.63
    1 -11 8 20.99
    -1 11 -8 23.64
    1 11 8 22.59
    -1 11 -8 20.34
    -2 -11 -8 65.38
    2 -11 8 60.05
    2 -11 8 59.33
    -2 11 -8 64.46
    2 11 8 61.53
    3 -11 8 26.44
    -3 -11 -8 22.29
    -3 11 -8 22.16
    3 11 8 29.12
    4 -11 8 54.89
    -4 -11 -8 43.16
    4 11 8 61.65
    -4 11 -8 51.73
    -5 -11 -8 2.76
    5 -11 8 0.63
    -5 11 -8 1.51
    5 11 8 0.78
    -6 -11 -8 45.16
    6 -11 8 46.2
    6 11 8 51.54
    -6 11 -8 45.2
    7 -11 8 -0.81
    -7 -11 -8 -0.89
    -7 11 -8 1.07
    7 11 8 0.54
    -8 -11 -8 25.03
    8 -11 8 22.5
    -8 11 -8 20.13
    8 11 8 26.6
    -11 -12 8 0.95
    10 -12 -8 11.64
    -10 -12 8 11.43
    10 12 -8 9.99
    -10 12 8 9.49
    -9 -12 8 0.53
    9 -12 -8 -0.02
    -9 12 8 1.73
    9 12 -8 -0.01
    8 -12 -8 28.82
    -8 -12 8 36.73
    -8 12 8 29.77
    8 12 -8 31.06
    -7 -12 8 0.03
    7 -12 -8 0.28
    -7 12 8 -0.04
    -7 12 8 0.3
    7 12 -8 -0.7
    6 -12 -8 27.85
    -6 -12 8 27.47
    6 12 -8 27.64
    -6 12 8 23.52
    -6 12 8 24.47
    -5 -12 8 0.62
    5 -12 -8 1.45
    5 -12 -8 0.94
    5 12 -8 1.66
    -5 12 8 4.28
    4 -12 -8 73.2
    -4 -12 8 77.56
    4 -12 -8 77.58
    4 12 -8 78.81
    -4 12 8 69.86
    3 -12 -8 1.1
    -3 -12 8 1.84
    3 12 -8 0.64
    -3 12 8 1.68
    2 -12 -8 32.36
    -2 -12 8 33.55
    -2 12 8 32.92
    2 12 -8 31.45
    1 -12 -8 42.76
    -1 -12 8 41.04
    1 12 -8 44.74
    -1 12 8 36.21
    0 -12 8 59.54
    0 -12 -8 50.96
    0 -12 8 56.86
    0 12 8 56.89
    0 12 -8 55.6
    0 12 -8 69.11
    -1 -12 -8 39.93
    1 -12 8 33.58
    1 -12 8 39.62
    -1 12 -8 32.49
    1 12 8 38.6
    2 -12 8 13.29
    -2 -12 -8 8.61
    2 -12 8 8.04
    2 12 8 16.04
    -2 12 -8 8.86
    -3 -12 -8 44.15
    3 -12 8 39.47
    3 12 8 44.85
    -3 12 -8 36.61
    4 -12 8 8.82
    -4 -12 -8 11.22
    4 12 8 10.51
    -4 12 -8 12.96
    -5 -12 -8 51.27
    5 -12 8 49.09
    5 12 8 49.56
    -5 12 -8 51.83
    -6 -12 -8 -0.25
    6 -12 8 1
    6 12 8 0.39
    -6 12 -8 -0.2
    7 -12 8 33.04
    -7 -12 -8 33.06
    -7 12 -8 28.91
    7 12 8 24.35
    8 -12 8 0.34
    -8 -12 -8 -1.47
    8 12 8 0.34
    -8 12 -8 0.13
    -10 -13 8 3.65
    10 -13 -8 4.11
    10 13 -8 4.58
    -10 13 8 5.44
    9 -13 -8 19.85
    -9 -13 8 15.16
    9 13 -8 15.05
    -9 13 8 19.29
    -8 -13 8 1.94
    8 -13 -8 1.49
    8 13 -8 0.44
    -8 13 8 1.63
    -8 13 8 0.94
    -7 -13 8 27.18
    7 -13 -8 33.88
    -7 13 8 30.97
    7 13 -8 36.54
    -7 13 8 28.63
    6 -13 -8 0.41
    -6 -13 8 0.8
    6 13 -8 1.12
    -6 13 8 1.3
    5 -13 -8 37.45
    -5 -13 8 35.37
    5 13 -8 37.22
    -5 13 8 37.22
    4 -13 -8 2.97
    4 -13 -8 1.31
    -4 -13 8 3.85
    4 13 -8 5.73
    -4 13 8 1.76
    3 -13 -8 36.33
    -3 -13 8 43.5
    3 13 -8 54.96
    -3 13 8 45.57
    -2 -13 8 10.76
    2 -13 -8 13.93
    -2 13 8 13.73
    2 13 -8 8.69
    -1 -13 8 68.58
    1 -13 -8 75.29
    -1 13 8 74.73
    1 13 -8 72.84
    0 -13 -8 5.31
    0 -13 8 12.79
    0 13 -8 6.39
    0 13 -8 8.18
    0 13 8 10.92
    1 -13 8 11.99
    -1 -13 -8 15.84
    1 -13 8 16.28
    -1 13 -8 15.93
    1 13 8 11.87
    2 -13 8 50.95
    -2 -13 -8 41.26
    2 13 8 46.89
    -2 13 -8 43.87
    -3 -13 -8 16.94
    3 -13 8 11.63
    3 13 8 16.08
    -3 13 -8 16.25
    4 -13 8 28.89
    -4 -13 -8 31.48
    4 13 8 36.68
    -4 13 -8 30.05
    5 -13 8 2.26
    -5 -13 -8 4.24
    5 13 8 3.85
    -5 13 -8 5.3
    -6 -13 -8 32.78
    6 -13 8 35.81
    -6 13 -8 34.84
    6 13 8 35.36
    -7 -13 -8 1.53
    7 -13 8 1.53
    -7 13 -8 0.7
    7 13 8 1.95
    9 -14 -8 1.02
    -9 -14 8 1.64
    -9 14 8 1.77
    9 14 -8 1.33
    -8 -14 8 25.56
    8 -14 -8 24.89
    8 14 -8 22.83
    -8 14 8 25.19
    -8 14 8 25.12
    7 -14 -8 3.98
    -7 -14 8 4.55
    7 14 -8 1.77
    -7 14 8 1.02
    -6 -14 8 33
    6 -14 -8 38.31
    -6 14 8 38.89
    6 14 -8 45.46
    -5 -14 8 0.35
    5 -14 -8 0.25
    5 14 -8 2.18
    -5 14 8 0.11
    4 -14 -8 43.7
    -4 -14 8 47.21
    -4 14 8 49.42
    4 14 -8 49
    3 -14 -8 3.7
    -3 -14 8 2.84
    3 14 -8 1.62
    -3 14 8 2.78
    2 -14 -8 36.82
    -2 -14 8 37.45
    -2 14 8 38.25
    2 14 -8 32.74
    1 -14 -8 10.11
    -1 -14 8 12.46
    -1 14 8 7.96
    1 14 -8 7
    1 14 -8 8.84
    0 -14 8 35.04
    0 -14 -8 40.01
    0 14 -8 30.69
    0 14 8 34.46
    0 14 -8 37.84
    1 -14 8 22.58
    -1 -14 -8 20.39
    1 14 8 15.42
    -1 14 -8 19.22
    2 -14 8 21.68
    -2 -14 -8 22.06
    2 14 8 28.27
    -2 14 -8 22.19
    3 -14 8 18.52
    -3 -14 -8 20.43
    3 14 8 19.64
    -3 14 -8 20.25
    -4 -14 -8 3.89
    4 -14 8 4.08
    -4 14 -8 4.34
    4 14 8 2.37
    5 -14 8 18.76
    -5 -14 -8 29.66
    -5 14 -8 27.51
    5 14 8 22.59
    -6 -14 -8 0.98
    6 -14 8 1.54
    6 14 8 2.21
    -6 14 -8 0.35
    7 -14 8 21.31
    -7 -14 -8 36.77
    7 14 8 12.43
    -7 14 -8 15.91
    9 -15 -8 21.23
    -9 -15 8 16.37
    9 15 -8 16.66
    -9 15 8 30.84
    -8 -15 8 -0.17
    8 -15 -8 0.36
    8 15 -8 0.32
    -8 15 8 0.27
    7 -15 -8 21.46
    -7 -15 8 32.85
    7 15 -8 22.05
    -7 15 8 25.97
    6 -15 -8 -0.2
    -6 -15 8 -0.1
    6 15 -8 -0.05
    -6 15 8 -0.02
    5 -15 -8 33.86
    -5 -15 8 28.66
    -5 15 8 41.85
    5 15 -8 32.79
    4 -15 -8 1.47
    -4 -15 8 0.96
    4 15 -8 1.28
    -4 15 8 1.07
    -3 -15 8 36.18
    3 -15 -8 26.82
    3 15 -8 31.65
    -3 15 8 35.09
    -2 -15 8 6.03
    2 -15 -8 2.77
    -2 15 8 4.33
    2 15 -8 6.96
    1 -15 -8 40.73
    -1 -15 8 36.77
    1 15 -8 33.32
    -1 15 8 35.91
    1 15 -8 36.49
    0 -15 -8 8.83
    0 -15 8 12.98
    0 15 -8 9.87
    0 15 8 8.07
    -1 -15 -8 18.46
    1 -15 8 15.21
    -1 15 -8 15.89
    1 15 8 12.08
    2 -15 8 14.98
    -2 -15 -8 18.99
    2 15 8 23.19
    -2 15 -8 20.69
    -3 -15 -8 7.45
    3 -15 8 3.87
    3 15 8 3.76
    -3 15 -8 8.48
    -4 -15 -8 18.85
    4 -15 8 11.91
    -4 15 -8 13.09
    4 15 8 12.3
    -5 -15 -8 3.25
    5 -15 8 4.47
    5 15 8 2.36
    -5 15 -8 2.99
    -6 -15 -8 19.53
    6 -15 8 20.82
    -6 15 -8 17.64
    6 15 8 17.1
    8 -16 -8 19.1
    -8 -16 8 25.7
    -8 16 8 23.89
    8 16 -8 22.45
    7 -16 -8 -0.66
    -7 -16 8 0.5
    7 16 -8 0.04
    -7 16 8 -0.06
    -6 -16 8 30.88
    6 -16 -8 29.8
    -6 16 8 24.25
    6 16 -8 38.31
    5 -16 -8 0.36
    -5 -16 8 0.73
    -5 16 8 0.72
    5 16 -8 -0.85
    4 -16 -8 35.76
    -4 -16 8 26.93
    -4 16 8 27.11
    4 16 -8 28.73
    -3 -16 8 2.76
    3 -16 -8 1.29
    -3 16 8 3.35
    3 16 -8 3.35
    2 -16 -8 19.71
    -2 -16 8 27.62
    2 16 -8 29.31
    -2 16 8 26.45
    -1 -16 8 5.2
    1 -16 -8 8.82
    1 16 -8 8.37
    -1 16 8 5.7
    1 16 -8 8.08
    0 -16 8 11.29
    0 -16 -8 14.79
    0 16 -8 10.61
    0 16 8 15.13
    1 -16 8 19.34
    -1 -16 -8 18.02
    -1 16 -8 21.43
    1 16 8 14.2
    -2 -16 -8 7.53
    2 16 8 9.07
    -2 16 -8 14.48
    -3 -16 -8 4.97
    3 -16 8 10.85
    -3 16 -8 8.76
    3 16 8 10.53
    -4 -16 -8 1.2
    4 -16 8 1.44
    -4 16 -8 1.08
    4 16 8 0.11
    5 -16 8 13.98
    -5 -16 -8 17.22
    5 16 8 15.65
    -5 16 -8 13.34
    7 -17 -8 16.1
    -7 -17 8 20.12
    7 17 -8 19.57
    -7 17 8 21.3
    6 -17 -8 1.15
    -6 -17 8 -0.04
    6 17 -8 1.74
    -6 17 8 0.62
    5 -17 -8 20.13
    -5 -17 8 26.85
    -5 17 8 20.35
    5 17 -8 24.61
    -4 -17 8 0.84
    4 -17 -8 3.68
    4 17 -8 2.43
    -4 17 8 1.58
    3 -17 -8 23.13
    -3 -17 8 23.23
    -3 17 8 28.36
    3 17 -8 25.55
    -2 -17 8 5.96
    2 -17 -8 6.96
    2 17 -8 6.33
    2 17 -8 6.22
    -2 17 8 6.84
    -1 -17 8 9.84
    1 -17 -8 6.42
    1 17 -8 10.52
    -1 17 8 6.81
    0 -17 8 13.5
    0 -17 -8 15.42
    0 17 -8 10.95
    0 17 8 12.24
    1 -17 8 6.79
    -1 -17 -8 6.24
    1 17 8 4.81
    -1 17 -8 6.87
    -2 -17 -8 4.17
    -2 17 -8 5.93
    2 17 8 10.88
    -3 -17 -8 0.49
    3 17 8 0.7
    -3 17 -8 0.93
    -4 -17 -8 11.52
    4 -17 8 11.41
    4 17 8 18.19
    -4 17 -8 19.71
    -6 -18 8 27.82
    6 -18 -8 25.77
    -6 18 8 21.92
    6 18 -8 27.61
    -5 -18 8 1.33
    5 -18 -8 0.02
    -5 18 8 0.42
    5 18 -8 0.15
    -4 -18 8 10.86
    4 18 -8 9.18
    -4 18 8 12.85
    -3 -18 8 15.3
    -3 18 8 10.63
    3 18 -8 8.6
    -2 -18 8 14.43
    2 -18 -8 15.45
    2 18 -8 12.21
    2 18 -8 17.54
    -2 18 8 19.53
    1 -18 -8 10.21
    -1 -18 8 9.22
    1 18 -8 8.3
    -1 18 8 9.26
    0 -18 -8 3.31
    0 -18 8 0.89
    0 18 8 1.92
    0 18 -8 1.64
    1 -18 8 16.95
    -1 -18 -8 11.96
    -1 18 -8 21.35
    1 18 8 15.36
    -2 -18 -8 4.98
    2 18 8 6.93
    -2 18 -8 6.07
    -3 -18 -8 13.8
    -3 18 -8 15.01
    3 18 8 14.25
    -5 -19 8 14.76
    5 -19 -8 9.53
    5 19 -8 9.57
    -5 19 8 18.14
    -4 -19 8 7.37
    -4 19 8 8.5
    4 19 -8 6.37
    -3 -19 8 10.89
    3 19 -8 6.31
    3 19 -8 15
    -3 19 8 13.07
    -2 -19 8 7.21
    2 -19 -8 8.34
    2 19 -8 9.41
    -2 19 8 8.02
    -1 -19 8 1.51
    1 -19 -8 2.63
    1 19 -8 2.16
    -1 19 8 4.68
    0 -19 8 15.3
    0 -19 -8 12.31
    0 19 -8 18.57
    0 19 8 17.18
    -1 -19 -8 2.28
    1 -19 8 6.93
    1 19 8 3.67
    -1 19 -8 4.46
    -2 -19 -8 10.93
    -2 19 -8 13.99
    2 19 8 8.52
    -2 -20 8 10.75
    -2 20 8 6.03
    2 20 -8 10.29
    1 -20 -8 12.69
    -1 -20 8 9.78
    1 20 -8 11.59
    -1 20 8 10.73
    -13 0 9 -0.17
    -12 0 9 -0.24
    -11 0 9 -0.96
    -10 0 9 -0.06
    9 0 -9 -0.31
    -9 0 9 0.06
    -8 0 9 -0.55
    8 0 -9 0.01
    -7 0 9 0.31
    7 0 -9 0.49
    -6 0 9 0.01
    6 0 -9 0.1
    6 0 -9 -0.01
    -6 0 9 0.36
    -5 0 9 -0.05
    5 0 -9 0.08
    -5 0 9 -0.3
    -4 0 9 0.1
    -4 0 9 -0.04
    4 0 -9 0.1
    -3 0 9 0.04
    3 0 -9 -0.16
    -3 0 9 0.06
    2 0 -9 0.05
    -2 0 9 0
    -2 0 9 0.07
    -1 0 9 0.07
    1 0 -9 -0.24
    0 0 -9 -0.07
    0 0 9 0.15
    0 0 9 0.05
    -1 0 -9 -0.19
    1 0 9 -0.25
    -1 0 -9 0.03
    1 0 9 0.15
    -2 0 -9 -0.24
    -2 0 -9 -0.19
    2 0 9 0.1
    -3 0 -9 0
    -3 0 -9 -0.06
    3 0 9 0.11
    -4 0 -9 0.22
    4 0 9 -0.05
    -4 0 -9 -0.11
    -5 0 -9 -0.04
    -5 0 -9 -0.38
    5 0 9 0.08
    6 0 9 0.01
    -6 0 -9 -0.14
    7 0 9 -0.69
    8 0 9 -0.66
    9 0 9 -0.47
    -13 -1 9 -0.56
    -13 1 9 -0.81
    -12 -1 9 -0.29
    -12 1 9 -0.79
    -11 -1 9 0.62
    -11 1 9 -0.81
    -10 -1 9 0.13
    10 -1 -9 -0.24
    -10 1 9 1.14
    10 1 -9 -0.15
    -9 -1 9 0.47
    9 -1 -9 0.43
    9 1 -9 -0.01
    -9 1 9 0.11
    -8 -1 9 -0.15
    8 -1 -9 -0.03
    -8 1 9 0.01
    8 1 -9 -0.2
    7 -1 -9 0.04
    7 -1 -9 0.28
    -7 -1 9 0.15
    -7 1 9 0.44
    7 1 -9 0.13
    -6 -1 9 0.25
    -6 -1 9 -0.06
    6 -1 -9 0.28
    6 -1 -9 -0.26
    -6 1 9 -0.22
    -6 1 9 0.16
    6 1 -9 -0.08
    5 -1 -9 0.05
    -5 -1 9 -0.24
    -5 -1 9 0.15
    5 -1 -9 0.01
    -5 1 9 -0.04
    5 1 -9 -0.01
    -5 1 9 0.55
    -4 -1 9 0.18
    4 -1 -9 -0.04
    -4 -1 9 -0.05
    4 1 -9 0.2
    -4 1 9 0.19
    -4 1 9 0.28
    3 -1 -9 2.16
    -3 -1 9 1.37
    -3 -1 9 0.72
    -3 1 9 1.35
    3 1 -9 2.09
    -3 1 9 0.94
    -2 -1 9 0.69
    -2 -1 9 1.64
    2 -1 -9 1
    -2 1 9 1.32
    2 1 -9 1.32
    -1 -1 9 2.03
    -1 -1 9 1.24
    1 -1 -9 0.9
    -1 1 9 1.35
    1 1 -9 1.58
    -1 1 9 1.98
    0 -1 9 -0.05
    0 -1 -9 0.06
    0 -1 9 -0.17
    0 1 9 -0.04
    0 1 -9 0.03
    0 1 9 -0.01
    -1 -1 -9 -0.07
    1 -1 9 0.94
    1 -1 9 1.2
    -1 -1 -9 1.17
    1 1 9 0.77
    1 1 9 0.57
    -1 1 -9 1.19
    -1 1 -9 0.22
    -2 -1 -9 0.29
    -2 -1 -9 0.23
    2 -1 9 0.86
    -2 1 -9 0.53
    2 1 9 0.83
    -2 1 -9 0.86
    -3 -1 -9 0.14
    3 -1 9 0.57
    -3 -1 -9 0.11
    3 1 9 0.02
    -3 1 -9 0.3
    -3 1 -9 0.3
    4 -1 9 0.21
    -4 -1 -9 0.24
    -4 -1 -9 0.64
    -4 1 -9 0.36
    -4 1 -9 -0.09
    4 1 9 0.42
    -5 -1 -9 -0.17
    5 -1 9 -0.44
    -5 -1 -9 0.02
    -5 1 -9 -0.01
    -5 1 -9 -0.51
    5 1 9 0.21
    -6 -1 -9 0.21
    6 -1 9 0.56
    -6 1 -9 -0.34
    6 1 9 -0.05
    7 -1 9 -0.36
    7 1 9 1.11
    8 -1 9 0.55
    8 1 9 -0.01
    9 -1 9 -0.33
    9 1 9 -0.68
    -13 -2 9 0.4
    -13 2 9 -0.43
    -12 -2 9 -0.37
    -12 2 9 -0.07
    -11 -2 9 -0.16
    11 2 -9 0.55
    -11 2 9 1.7
    -10 -2 9 1
    -10 2 9 1.09
    10 2 -9 1.16
    -9 -2 9 -0.02
    9 -2 -9 -0.11
    -9 2 9 1.01
    9 2 -9 0.35
    8 -2 -9 0.44
    8 -2 -9 0.12
    -8 -2 9 0.01
    8 2 -9 0.16
    -8 2 9 -0.12
    7 -2 -9 2.17
    -7 -2 9 1.88
    7 -2 -9 2.29
    -7 2 9 2.82
    7 2 -9 4.17
    6 -2 -9 -0.08
    6 -2 -9 0.42
    -6 -2 9 1.1
    6 2 -9 0.46
    -6 2 9 0.58
    -6 2 9 1.28
    -5 -2 9 0.1
    -5 -2 9 0.09
    5 -2 -9 0.21
    5 -2 -9 -0.11
    -5 2 9 0.09
    5 2 -9 0
    -5 2 9 0.17
    4 -2 -9 2
    -4 -2 9 1.97
    -4 -2 9 1.07
    -4 2 9 2.07
    -4 2 9 2.19
    4 2 -9 1.42
    -3 -2 9 0.64
    -3 -2 9 0.54
    3 -2 -9 0.44
    -3 2 9 0.7
    3 2 -9 0.81
    2 -2 -9 -0.12
    -2 -2 9 0.7
    -2 -2 9 0.41
    2 2 -9 0.35
    -2 2 9 0.03
    1 -2 -9 0.99
    -1 -2 9 0.96
    -1 -2 9 1.71
    1 2 -9 1.43
    -1 2 9 1.41
    -1 2 9 1.1
    0 -2 -9 0.44
    0 -2 9 0.72
    0 2 9 0.93
    0 2 9 0.74
    0 2 -9 0.27
    -1 -2 -9 0.22
    -1 -2 -9 0.2
    1 -2 9 -0.04
    1 -2 9 0.22
    1 2 9 0.15
    1 2 9 0.15
    -1 2 -9 0.15
    2 -2 9 0.19
    -2 -2 -9 0.01
    2 -2 9 -0.1
    -2 -2 -9 0.25
    -2 2 -9 0.12
    2 2 9 -0.23
    -3 -2 -9 0.62
    3 -2 9 -0.15
    -3 -2 -9 -0.09
    3 2 9 -0.18
    -3 2 -9 0.08
    4 -2 9 0.72
    -4 -2 -9 -0.31
    4 2 9 0.35
    -4 2 -9 0.05
    -5 -2 -9 0.52
    5 -2 9 -0.35
    5 2 9 -0.22
    6 -2 9 -0.07
    -6 -2 -9 0.47
    6 2 9 0.18
    7 -2 9 0.16
    7 2 9 -0.87
    8 -2 9 0.17
    8 2 9 -0.09
    -8 2 -9 -0.56
    9 -2 9 1.7
    9 2 9 0.06
    -13 -3 9 0.06
    -13 3 9 -0.09
    -12 -3 9 0.48
    -12 3 9 0.49
    -11 -3 9 -0.29
    -11 3 9 -0.9
    11 3 -9 0.55
    -10 -3 9 0.91
    -10 3 9 0.99
    10 3 -9 -0.53
    9 -3 -9 0.53
    -9 -3 9 0.8
    -9 3 9 0.27
    9 3 -9 0.73
    8 -3 -9 -0.07
    -8 -3 9 0.02
    -8 3 9 -0.12
    8 3 -9 0.27
    7 -3 -9 0.68
    7 -3 -9 0.03
    -7 -3 9 0.35
    -7 3 9 -0.13
    7 3 -9 0.22
    -6 -3 9 -0.01
    6 -3 -9 -0.15
    6 -3 -9 0.11
    -6 3 9 -0.14
    6 3 -9 -0.32
    -6 3 9 0.29
    5 -3 -9 0.26
    5 -3 -9 0.44
    -5 -3 9 0.27
    5 3 -9 0.3
    -5 3 9 0.33
    -5 3 9 0.64
    -4 -3 9 0.1
    -4 -3 9 0.15
    4 -3 -9 -0.03
    4 3 -9 0.44
    -4 3 9 0.23
    -3 -3 9 4.04
    3 -3 -9 3.38
    -3 -3 9 6.08
    -3 3 9 6.83
    -3 3 9 5.57
    3 3 -9 5.02
    2 -3 -9 -0.06
    -2 -3 9 -0.14
    -2 -3 9 -0.19
    -2 3 9 -0.16
    2 3 -9 0.06
    -2 3 9 0.3
    -1 -3 9 0.46
    -1 -3 9 0.48
    1 -3 -9 0.47
    -1 3 9 0.51
    1 3 -9 0.72
    -1 3 9 0.3
    0 -3 9 0.54
    0 -3 -9 1.29
    0 -3 9 0.49
    0 3 9 0.61
    0 3 9 0.39
    0 3 -9 -0.11
    -1 -3 -9 0.23
    -1 -3 -9 0.06
    1 -3 9 -0.19
    1 -3 9 -0.3
    1 3 9 0.13
    -1 3 -9 0.03
    -1 3 -9 0.34
    2 -3 9 0.05
    2 -3 9 0.06
    -2 -3 -9 -0.09
    -2 -3 -9 0.01
    -2 3 -9 0.22
    2 3 9 -0.01
    -2 3 -9 -0.19
    -3 -3 -9 0.18
    3 -3 9 0.74
    3 3 9 0.1
    -3 3 -9 0.14
    -3 3 -9 0.02
    4 -3 9 -0.24
    -4 -3 -9 0.44
    -4 3 -9 -0.35
    -4 3 -9 0.16
    4 3 9 0.25
    -5 -3 -9 0.19
    5 -3 9 -0.1
    -5 3 -9 0.1
    5 3 9 -0.76
    -6 -3 -9 0.21
    6 -3 9 -0.06
    6 3 9 0.33
    -6 3 -9 -0.81
    7 -3 9 0.13
    -7 3 -9 1.42
    7 3 9 -0.37
    8 -3 9 -0.03
    -8 3 -9 0.12
    8 3 9 0.49
    9 -3 9 0.3
    9 3 9 -0.56
    -13 -4 9 -0.98
    -13 4 9 -0.79
    -12 -4 9 0.24
    12 4 -9 0.47
    -12 4 9 0.62
    -11 -4 9 -1.22
    -11 4 9 0.11
    11 4 -9 0.76
    -10 -4 9 0.15
    10 4 -9 -0.36
    -10 4 9 0.25
    9 -4 -9 1.14
    -9 -4 9 0.54
    9 4 -9 0.82
    -9 4 9 0.26
    8 -4 -9 0.84
    8 -4 -9 0.31
    -8 -4 9 0.13
    -8 4 9 0.37
    8 4 -9 0.3
    -7 -4 9 0.56
    7 -4 -9 0.71
    -7 4 9 0.55
    7 4 -9 0.65
    -6 -4 9 0.77
    6 -4 -9 1.37
    6 -4 -9 2.27
    -6 4 9 2.48
    6 4 -9 1.95
    5 -4 -9 -0.17
    -5 -4 9 -0.14
    5 -4 -9 0.11
    -5 4 9 0.43
    -5 4 9 -0.1
    5 4 -9 0.03
    4 -4 -9 0.59
    -4 -4 9 2.33
    4 4 -9 2.62
    -4 4 9 2.56
    -4 4 9 2.34
    -3 -4 9 1.88
    3 -4 -9 2.64
    -3 -4 9 2.37
    -3 4 9 2.56
    -3 4 9 1.67
    3 4 -9 1.78
    -2 -4 9 0.14
    2 -4 -9 0.18
    -2 -4 9 -0.1
    -2 4 9 -0.02
    2 4 -9 0.01
    -2 4 9 0.15
    1 -4 -9 0.91
    -1 -4 9 1.7
    -1 -4 9 1.18
    -1 4 9 0.79
    -1 4 9 0.77
    1 4 -9 0.86
    0 -4 9 0.74
    0 -4 9 0.63
    0 -4 -9 0.29
    0 4 9 0.11
    0 4 9 0.28
    0 4 -9 0.1
    -1 -4 -9 -0.18
    1 -4 9 -0.04
    -1 -4 -9 -0.05
    1 -4 9 0.19
    -1 4 -9 -0.1
    -1 4 -9 -0.34
    1 4 9 0.06
    -2 -4 -9 -0.19
    2 -4 9 0.33
    2 -4 9 -0.42
    -2 4 -9 0.4
    -2 4 -9 0.1
    2 4 9 -0.24
    -3 -4 -9 0.6
    3 -4 9 1.04
    -3 4 -9 0.84
    3 4 9 2.33
    -3 4 -9 1.59
    4 -4 9 0.3
    -4 -4 -9 0.01
    -4 4 -9 0.26
    -4 4 -9 1.09
    4 4 9 0.49
    5 -4 9 -0.54
    -5 -4 -9 -0.07
    -5 4 -9 -0.44
    5 4 9 -0.5
    6 -4 9 1.09
    -6 -4 -9 0.02
    -6 4 -9 1.13
    6 4 9 0.65
    7 -4 9 -0.67
    -7 -4 -9 0.22
    -7 4 -9 0.54
    7 4 9 -0.13
    8 -4 9 0.2
    8 4 9 -0.43
    -8 4 -9 1.33
    9 -4 9 0.68
    9 4 9 1.51
    -9 4 -9 -0.26
    -12 -5 9 -0.4
    12 5 -9 0.53
    -12 5 9 -1.01
    -11 -5 9 0.56
    11 5 -9 2.04
    -11 5 9 0.56
    10 -5 -9 -0.05
    -10 -5 9 0.35
    10 5 -9 -0.83
    -10 5 9 -0.09
    9 -5 -9 0.04
    -9 -5 9 0.66
    -9 5 9 0.81
    9 5 -9 0.43
    8 -5 -9 0.31
    -8 -5 9 0.29
    8 -5 -9 0.22
    -8 5 9 0.1
    8 5 -9 -0.18
    -7 -5 9 1.01
    7 -5 -9 0.46
    -7 5 9 -0.05
    7 5 -9 0.53
    -6 -5 9 -0.13
    6 -5 -9 0.31
    6 -5 -9 0.37
    -6 5 9 -0.08
    -6 5 9 -0.14
    6 5 -9 -0.27
    -5 -5 9 -0.46
    5 -5 -9 0.37
    5 -5 -9 0.46
    5 5 -9 -0.2
    -5 5 9 -0.3
    -5 5 9 0.06
    4 -5 -9 -0.21
    -4 -5 9 0.59
    -4 5 9 0.62
    4 5 -9 0.6
    -4 5 9 1.02
    -3 -5 9 -0.06
    -3 -5 9 0.07
    3 -5 -9 -0.01
    3 5 -9 -0.01
    -3 5 9 0.06
    -3 5 9 0.33
    -2 -5 9 0.67
    -2 -5 9 0.15
    2 -5 -9 0.07
    2 5 -9 0.28
    -2 5 9 0.66
    -2 5 9 0.18
    1 -5 -9 -0.23
    -1 -5 9 0.22
    -1 -5 9 0.35
    -1 5 9 0.31
    1 5 -9 0.51
    -1 5 9 0.34
    0 -5 9 0.02
    0 -5 9 0.29
    0 -5 -9 0.12
    0 5 -9 0.49
    0 5 9 -0.05
    -1 -5 -9 1.41
    1 -5 9 2.75
    1 5 9 1.67
    -1 5 -9 1.43
    -1 5 -9 1.29
    2 -5 9 -0.2
    -2 -5 -9 0.85
    2 -5 9 0.23
    -2 5 -9 -0.03
    2 5 9 -0.04
    -2 5 -9 -0.02
    3 -5 9 0.1
    -3 -5 -9 0.22
    -3 5 -9 0.62
    3 5 9 0.14
    -3 5 -9 0.28
    -4 -5 -9 -0.25
    4 -5 9 -0.24
    4 5 9 -0.34
    -4 5 -9 0.17
    -5 -5 -9 0.67
    5 -5 9 0.23
    5 5 9 0.29
    -5 5 -9 0.23
    6 -5 9 1.91
    -6 -5 -9 0.55
    6 5 9 -0.02
    -6 5 -9 -0.05
    -7 -5 -9 0.47
    7 -5 9 0.16
    7 5 9 0.18
    -7 5 -9 0.68
    8 -5 9 -0.18
    8 5 9 -0.25
    -8 5 -9 -0.17
    9 -5 9 -0.7
    9 5 9 0.52
    -9 5 -9 0.26
    -12 -6 9 1.85
    -12 6 9 0.35
    12 6 -9 0.1
    -11 -6 9 0.1
    11 6 -9 0.76
    -11 6 9 -0.11
    10 -6 -9 1.03
    -10 -6 9 0.29
    10 6 -9 0.28
    -10 6 9 -0.73
    9 -6 -9 -0.47
    -9 -6 9 0.65
    9 6 -9 0.37
    -9 6 9 -0.34
    -8 -6 9 2.66
    8 -6 -9 1.02
    8 -6 -9 2.19
    -8 6 9 1.61
    8 6 -9 0.86
    7 -6 -9 0.18
    -7 -6 9 -0.49
    7 -6 -9 0.24
    7 6 -9 0.04
    -7 6 9 -0.28
    -7 6 9 -0.22
    6 -6 -9 -0.14
    -6 -6 9 1.43
    -6 6 9 0.48
    6 6 -9 0.01
    -6 6 9 -0.08
    -5 -6 9 0.08
    5 -6 -9 -0.17
    5 -6 -9 -0.19
    5 6 -9 0.27
    -5 6 9 -0.37
    -5 6 9 -0.14
    4 -6 -9 0.11
    4 -6 -9 -0.05
    -4 -6 9 -0.2
    -4 6 9 0.74
    -4 6 9 0.1
    4 6 -9 -0.03
    3 -6 -9 0.26
    -3 -6 9 0.84
    -3 6 9 0.53
    -3 6 9 0.82
    3 6 -9 0.29
    -2 -6 9 -0.13
    2 -6 -9 -0.25
    -2 -6 9 0.28
    -2 6 9 -0.18
    -2 6 9 -0.13
    2 6 -9 -0.07
    -1 -6 9 -0.06
    1 -6 -9 0.4
    -1 -6 9 0.48
    1 6 -9 0.31
    -1 6 9 0.42
    0 -6 9 1.51
    0 -6 9 0.89
    0 -6 -9 1.42
    0 6 -9 1.05
    0 6 9 2.24
    -1 -6 -9 0.45
    1 -6 9 0.51
    -1 6 -9 0.02
    -1 6 -9 0.47
    1 6 9 0.3
    2 -6 9 0.72
    -2 -6 -9 0.41
    2 -6 9 0.33
    -2 6 -9 -0.36
    2 6 9 0.84
    -2 6 -9 0.02
    3 -6 9 2.21
    -3 -6 -9 1.03
    3 6 9 1.25
    -3 6 -9 1.97
    -3 6 -9 1.68
    4 -6 9 0.27
    -4 -6 -9 0.1
    4 6 9 -0.08
    -4 6 -9 -0.39
    5 -6 9 0.83
    -5 -6 -9 0.22
    5 6 9 -0.03
    -5 6 -9 -0.25
    -6 -6 -9 0.42
    6 -6 9 -0.25
    -6 6 -9 0.15
    6 6 9 -0.13
    7 -6 9 -0.56
    -7 -6 -9 0.14
    -7 6 -9 -0.25
    7 6 9 -0.36
    -8 -6 -9 0.29
    8 -6 9 -0.21
    8 6 9 0.4
    -8 6 -9 0
    9 -6 9 0.76
    -9 6 -9 0.67
    9 6 9 -0.9
    -12 -7 9 0.62
    12 7 -9 0.27
    -12 7 9 0.51
    11 -7 -9 -0.54
    -11 -7 9 -0.22
    -11 7 9 -0.52
    11 7 -9 1.35
    10 -7 -9 -0.06
    -10 -7 9 -0.22
    10 7 -9 -0.4
    -10 7 9 0.17
    -9 -7 9 0.13
    9 -7 -9 -0.03
    9 7 -9 -0.71
    -9 7 9 -0.47
    -8 -7 9 -0.1
    8 -7 -9 -0.45
    8 7 -9 -0.24
    -8 7 9 -0.59
    7 -7 -9 1.21
    -7 -7 9 0.58
    7 -7 -9 -0.17
    7 7 -9 0.72
    -7 7 9 0.73
    -7 7 9 1.79
    6 -7 -9 -0.17
    -6 -7 9 0.47
    -6 7 9 0.21
    -6 7 9 0.16
    6 7 -9 0.13
    5 -7 -9 0.82
    -5 -7 9 0.2
    5 -7 -9 0.38
    5 7 -9 0.13
    -5 7 9 0.09
    -5 7 9 0.16
    -4 -7 9 0.9
    4 -7 -9 0.89
    4 -7 -9 0.12
    -4 7 9 0.78
    -4 7 9 0.57
    4 7 -9 1.52
    -3 -7 9 1.49
    3 -7 -9 0.85
    -3 7 9 1.37
    3 7 -9 0.57
    -3 7 9 0.98
    -2 -7 9 0.44
    2 -7 -9 0.27
    -2 -7 9 -0.04
    -2 7 9 -0.11
    2 7 -9 -0.04
    1 -7 -9 0.33
    -1 -7 9 0.74
    -1 -7 9 0.31
    -1 7 9 0.36
    1 7 -9 0.49
    0 -7 9 0.6
    0 -7 9 0.61
    0 -7 -9 0.94
    0 7 9 1.22
    0 7 -9 0.42
    -1 -7 -9 0.41
    1 -7 9 -0.33
    -1 7 -9 0.39
    -1 7 -9 -0.15
    1 7 9 -0.03
    2 -7 9 0.13
    -2 -7 -9 -0.35
    2 -7 9 -0.05
    -2 7 -9 -0.21
    -2 7 -9 0.41
    2 7 9 0.01
    3 -7 9 0.76
    -3 -7 -9 0.11
    3 7 9 0.05
    -3 7 -9 0.14
    -4 -7 -9 0.27
    4 -7 9 -0.34
    4 7 9 -0.27
    -4 7 -9 -0.09
    5 -7 9 0.19
    -5 -7 -9 -0.29
    -5 7 -9 0.18
    5 7 9 0.67
    6 -7 9 0.01
    -6 -7 -9 0.34
    -6 7 -9 0.29
    6 7 9 0.13
    -7 -7 -9 0.1
    7 -7 9 0.31
    7 7 9 -0.53
    -7 7 -9 -0.01
    -8 -7 -9 -0.38
    8 -7 9 -0.13
    8 7 9 0.32
    -8 7 -9 0.62
    9 -7 9 -0.5
    -9 7 -9 0.18
    9 7 9 -0.61
    -12 -8 9 -0.35
    -12 8 9 1.55
    12 8 -9 0.63
    -11 -8 9 -0.73
    11 -8 -9 0.1
    11 8 -9 -0.61
    -11 8 9 0.04
    -10 -8 9 0.87
    10 -8 -9 1.09
    -10 8 9 0.53
    10 8 -9 1.37
    -9 -8 9 -0.52
    9 -8 -9 0.13
    9 8 -9 -0.73
    -9 8 9 0.58
    8 -8 -9 -0.15
    -8 -8 9 -0.15
    -8 8 9 0.39
    8 8 -9 1.25
    -7 -8 9 0.34
    7 -8 -9 1.15
    7 -8 -9 0.75
    7 8 -9 0.44
    -7 8 9 1.09
    -7 8 9 1.17
    6 -8 -9 -0.09
    6 -8 -9 0.33
    -6 -8 9 -0.11
    -6 8 9 0.09
    6 8 -9 0.09
    -6 8 9 0.46
    5 -8 -9 -0.22
    -5 -8 9 0.24
    5 -8 -9 0.28
    -5 8 9 -0.03
    5 8 -9 0.13
    -5 8 9 -0.04
    4 -8 -9 0.02
    -4 -8 9 0.27
    4 -8 -9 -0.49
    -4 8 9 0.3
    -4 8 9 0.1
    4 8 -9 0.25
    3 -8 -9 -0.13
    -3 -8 9 0.93
    -3 8 9 -0.11
    -3 8 9 0.5
    3 8 -9 1.97
    -2 -8 9 0.03
    2 -8 -9 -0.17
    -2 8 9 0.14
    2 8 -9 0.03
    -1 -8 9 0.19
    1 -8 -9 0.31
    -1 -8 9 0.04
    -1 8 9 0.24
    1 8 -9 0.38
    0 -8 9 0.84
    0 -8 -9 1.82
    0 -8 9 0.7
    0 8 -9 2.05
    0 8 9 1.59
    1 -8 9 0.05
    -1 -8 -9 -0.02
    1 -8 9 0.04
    -1 8 -9 -0.14
    1 8 9 -0.39
    -1 8 -9 0.43
    2 -8 9 0.17
    -2 -8 -9 0.06
    2 -8 9 -0.01
    -2 8 -9 -0.2
    2 8 9 -0.07
    -2 8 -9 0.34
    -3 -8 -9 0.08
    3 -8 9 0.48
    -3 8 -9 0.54
    3 8 9 0.25
    -4 -8 -9 -0.44
    4 -8 9 0.21
    4 8 9 0.13
    -4 8 -9 0.21
    -5 -8 -9 -0.17
    5 -8 9 0.54
    5 8 9 0.77
    -5 8 -9 1.16
    -6 -8 -9 -0.77
    6 -8 9 -0.14
    -6 8 -9 0.52
    6 8 9 0.41
    -7 -8 -9 -0.61
    7 -8 9 -0.51
    7 8 9 0.7
    -7 8 -9 0.32
    -8 -8 -9 -0.49
    8 -8 9 0.33
    -8 8 -9 0.38
    8 8 9 0.41
    11 -9 -9 -0.89
    -11 -9 9 0.71
    11 9 -9 -0.22
    -11 9 9 -0.38
    10 -9 -9 -0.66
    -10 -9 9 0.08
    10 9 -9 0.19
    -10 9 9 -0.05
    -9 -9 9 0.49
    9 -9 -9 0.72
    9 9 -9 0.36
    -9 9 9 0.66
    -8 -9 9 -0.43
    8 -9 -9 0.39
    -8 9 9 -0.09
    8 9 -9 -0.03
    7 -9 -9 -0.02
    -7 -9 9 0.34
    -7 9 9 -0.08
    7 9 -9 0.25
    -7 9 9 0.08
    6 -9 -9 0.65
    -6 -9 9 0.77
    6 -9 -9 0.83
    6 9 -9 -0.26
    -6 9 9 -0.06
    -6 9 9 -0.01
    5 -9 -9 0.59
    -5 -9 9 0.79
    5 -9 -9 0.14
    -5 9 9 0.49
    -5 9 9 1.45
    5 9 -9 0.99
    -4 -9 9 2.89
    4 -9 -9 5.09
    4 -9 -9 2.29
    -4 9 9 4.22
    -4 9 9 3.59
    4 9 -9 1.54
    -3 -9 9 1.41
    3 -9 -9 1.29
    3 9 -9 1.2
    -3 9 9 1.58
    -2 -9 9 0.34
    2 -9 -9 -0.16
    -2 9 9 0.15
    2 9 -9 0.1
    -1 -9 9 0.21
    -1 -9 9 0.54
    1 -9 -9 -0.14
    1 9 -9 0.37
    -1 9 9 0.21
    0 -9 9 1.31
    0 -9 9 1.43
    0 -9 -9 1.06
    0 9 -9 0.33
    0 9 9 0.17
    1 -9 9 -0.18
    1 -9 9 -0.19
    -1 -9 -9 0.08
    -1 9 -9 0.04
    1 9 9 0.21
    -1 9 -9 -0.2
    2 -9 9 -0.13
    -2 -9 -9 0.64
    2 -9 9 0.27
    -2 9 -9 0.62
    2 9 9 -0.11
    3 -9 9 1.74
    -3 -9 -9 2.56
    3 9 9 2.81
    -3 9 -9 4.45
    -4 -9 -9 -0.16
    4 -9 9 0.6
    4 9 9 0.1
    -4 9 -9 0.21
    -5 -9 -9 0.03
    5 -9 9 0.32
    5 9 9 0.76
    -5 9 -9 -0.18
    6 -9 9 -0.01
    -6 -9 -9 -0.95
    -6 9 -9 0.24
    6 9 9 0.13
    7 -9 9 -0.55
    -7 -9 -9 -0.33
    -7 9 -9 -0.52
    7 9 9 0.62
    8 -9 9 -0.6
    -8 -9 -9 -1.12
    -8 9 -9 0.44
    8 9 9 -0.38
    11 -10 -9 -0.27
    -11 -10 9 0.18
    -11 10 9 -0.16
    11 10 -9 0.48
    -10 -10 9 0.01
    10 -10 -9 1.33
    10 10 -9 0.16
    -10 10 9 1.44
    9 -10 -9 0.92
    -9 -10 9 0.08
    -9 10 9 -0.35
    9 10 -9 0.15
    -8 -10 9 0.54
    8 -10 -9 1.23
    8 10 -9 -0.1
    -8 10 9 0.21
    -8 10 9 0.52
    -7 -10 9 0.9
    7 -10 -9 1.21
    7 10 -9 0.56
    -7 10 9 1.33
    -7 10 9 0.1
    -6 -10 9 2.78
    6 -10 -9 2.7
    6 -10 -9 4.17
    6 10 -9 2.62
    -6 10 9 4.19
    -6 10 9 1.97
    5 -10 -9 0.34
    -5 -10 9 0.51
    5 10 -9 0.98
    -5 10 9 0.52
    -5 10 9 -0.37
    4 -10 -9 0.77
    -4 -10 9 0.98
    4 -10 -9 -0.18
    -4 10 9 0.26
    4 10 -9 1.44
    -3 -10 9 -0.28
    3 -10 -9 0.97
    3 10 -9 1.26
    -3 10 9 1.36
    -2 -10 9 0.47
    2 -10 -9 0.92
    2 10 -9 -0.08
    -2 10 9 -0.02
    1 -10 -9 0.1
    -1 -10 9 0
    1 10 -9 -0.24
    -1 10 9 -0.15
    0 -10 -9 1.31
    0 -10 9 0.85
    0 -10 9 0.04
    0 10 -9 0.56
    0 10 -9 1.12
    0 10 9 0.72
    -1 -10 -9 -0.2
    1 -10 9 1.14
    1 -10 9 1.81
    1 10 9 1.4
    -1 10 -9 0.89
    -1 10 -9 0.2
    2 -10 9 -0.23
    -2 -10 -9 0.51
    2 -10 9 0.02
    -2 10 -9 0.45
    2 10 9 -0.26
    -3 -10 -9 1.03
    3 -10 9 0.89
    -3 10 -9 1.35
    3 10 9 0.39
    -4 -10 -9 -0.12
    4 -10 9 -0.06
    -4 10 -9 0.26
    4 10 9 -0.49
    -5 -10 -9 0.06
    5 -10 9 0.89
    -5 10 -9 0.04
    5 10 9 -0.17
    6 -10 9 0.58
    -6 -10 -9 0.34
    -6 10 -9 0.3
    6 10 9 -0.03
    -7 -10 -9 0.24
    7 -10 9 0.38
    -7 10 -9 0.31
    7 10 9 0.11
    -8 -10 -9 -0.73
    8 -10 9 0.62
    -8 10 -9 0.62
    8 10 9 -0.53
    -11 -11 9 -0.81
    11 -11 -9 0.15
    11 11 -9 -0.68
    -11 11 9 -0.14
    -10 -11 9 0.22
    10 -11 -9 -0.34
    -10 11 9 -0.39
    10 11 -9 0.9
    -9 -11 9 1.46
    9 -11 -9 0.53
    9 11 -9 0.47
    -9 11 9 0.83
    8 -11 -9 0.39
    -8 -11 9 0.41
    -8 11 9 -0.66
    8 11 -9 -0.19
    -8 11 9 -0.68
    -7 -11 9 0.18
    7 -11 -9 -0.33
    -7 11 9 0.37
    -7 11 9 0.07
    7 11 -9 0.08
    -6 -11 9 0.1
    6 -11 -9 0.13
    6 -11 -9 0.59
    6 11 -9 0.24
    -6 11 9 0.49
    -6 11 9 0.88
    -5 -11 9 3.06
    5 -11 -9 0.18
    5 -11 -9 6.12
    5 11 -9 2.68
    -5 11 9 2.94
    4 -11 -9 0.08
    4 -11 -9 0.02
    -4 -11 9 -0.23
    4 11 -9 -0.39
    -4 11 9 0.08
    3 -11 -9 0.35
    -3 -11 9 0.32
    -3 11 9 0.31
    3 11 -9 0.3
    -2 -11 9 0.2
    2 -11 -9 0.71
    -2 11 9 0.15
    2 11 -9 0.45
    1 -11 -9 -0.46
    -1 -11 9 -0.23
    -1 11 9 0.81
    1 11 -9 0.06
    0 -11 9 3.19
    0 -11 -9 4
    0 -11 9 2.7
    0 11 9 1.84
    0 11 -9 2.8
    0 11 -9 1.78
    -1 -11 -9 -0.17
    1 -11 9 0.29
    1 -11 9 -0.25
    1 11 9 -0.05
    -1 11 -9 0.16
    -1 11 -9 0.48
    2 -11 9 0.73
    -2 -11 -9 0.51
    2 11 9 1.9
    -2 11 -9 1.18
    -3 -11 -9 0.3
    3 -11 9 -0.13
    -3 11 -9 -0.28
    3 11 9 -0.46
    4 -11 9 0.14
    -4 -11 -9 0.32
    -4 11 -9 -0.07
    4 11 9 0.79
    -5 -11 -9 1.41
    5 -11 9 0.36
    5 11 9 0.23
    -5 11 -9 0.94
    -6 -11 -9 -0.57
    6 -11 9 0.82
    -6 11 -9 1.11
    6 11 9 0.53
    7 -11 9 -0.2
    -7 -11 -9 0.44
    -7 11 -9 -0.69
    7 11 9 -0.13
    10 -12 -9 0.81
    -10 -12 9 0.42
    10 12 -9 0.94
    -10 12 9 -0.19
    9 -12 -9 0.49
    -9 -12 9 0.73
    -9 12 9 0.51
    -9 12 9 -0.48
    9 12 -9 -0.48
    8 -12 -9 0.36
    -8 -12 9 0.63
    -8 12 9 0.48
    8 12 -9 0.96
    -8 12 9 0.36
    7 -12 -9 -0.43
    -7 -12 9 -0.11
    -7 12 9 -0.55
    7 12 -9 0.52
    -7 12 9 -0.29
    6 -12 -9 0.08
    -6 -12 9 0.45
    6 12 -9 0.33
    -6 12 9 0.12
    -5 -12 9 -0.02
    5 -12 -9 -0.14
    5 -12 -9 0.14
    -5 12 9 -0.26
    5 12 -9 0.94
    -4 -12 9 -0.02
    4 -12 -9 0.15
    4 -12 -9 0.42
    -4 12 9 -0.33
    4 12 -9 -0.09
    -3 -12 9 1.61
    3 -12 -9 -0.01
    3 12 -9 0.67
    -3 12 9 -0.03
    2 -12 -9 3.83
    -2 -12 9 3.33
    2 12 -9 2.81
    -2 12 9 2.03
    1 -12 -9 0.29
    -1 -12 9 0.51
    -1 12 9 -0.5
    1 12 -9 -0.24
    0 -12 9 0.69
    0 -12 -9 -0.68
    0 12 -9 -0.62
    0 12 9 0.02
    0 12 -9 -0.12
    -1 -12 -9 -0.09
    1 -12 9 0.06
    1 -12 9 0.5
    1 12 9 0.16
    -1 12 -9 -0.19
    -2 -12 -9 0.37
    2 -12 9 0.19
    -2 12 -9 0.25
    2 12 9 0.4
    3 -12 9 -0.51
    -3 -12 -9 -0.2
    3 12 9 1.38
    -3 12 -9 0.57
    -4 -12 -9 0.68
    4 -12 9 -0.39
    -4 12 -9 -0.26
    4 12 9 0.18
    -5 -12 -9 1.15
    5 -12 9 1
    5 12 9 0.33
    -5 12 -9 0.22
    -6 -12 -9 0.63
    6 -12 9 -0.27
    -6 12 -9 -0.26
    6 12 9 -0.26
    7 -12 9 0.12
    -7 -12 -9 -0.84
    7 12 9 -0.27
    -7 12 -9 -0.1
    -10 -13 9 1.22
    10 -13 -9 0.87
    10 13 -9 0.44
    -10 13 9 1.27
    -9 -13 9 0.7
    9 -13 -9 1.43
    9 13 -9 1.73
    -9 13 9 0.33
    -9 13 9 0.2
    8 -13 -9 0.99
    -8 -13 9 0.21
    -8 13 9 -0.46
    -8 13 9 -0.05
    8 13 -9 0.43
    7 -13 -9 0.57
    -7 -13 9 0.41
    -7 13 9 -0.27
    7 13 -9 -0.51
    -6 -13 9 -0.04
    6 -13 -9 -0.41
    6 13 -9 0.31
    -6 13 9 0.14
    5 -13 -9 1.07
    5 -13 -9 1.49
    -5 -13 9 1.39
    5 13 -9 0.62
    -5 13 9 0.43
    4 -13 -9 0.41
    4 -13 -9 -0.26
    -4 -13 9 -0.11
    -4 13 9 -0.74
    4 13 -9 0.15
    3 -13 -9 0.17
    -3 -13 9 0.26
    3 13 -9 0.96
    -3 13 9 0.99
    -2 -13 9 0.52
    2 -13 -9 0.8
    -2 13 9 1.45
    2 13 -9 1.22
    1 -13 -9 0.56
    -1 -13 9 0.63
    1 13 -9 0.39
    -1 13 9 0.31
    0 -13 9 -0.04
    0 -13 -9 -0.15
    0 13 -9 0.23
    0 13 9 0.3
    0 13 -9 0.23
    1 -13 9 -0.2
    -1 -13 -9 -0.07
    -1 13 -9 -0.05
    1 13 9 0.38
    -2 -13 -9 -0.07
    2 -13 9 -0.1
    -2 13 -9 0.11
    2 13 9 0.87
    3 -13 9 0.32
    -3 -13 -9 -0.07
    -3 13 -9 0.1
    3 13 9 0.47
    4 -13 9 0.11
    -4 -13 -9 0.74
    -4 13 -9 1.04
    4 13 9 0.35
    -5 -13 -9 0.17
    5 -13 9 -0.51
    5 13 9 0.04
    -5 13 -9 -0.32
    6 -13 9 0.11
    -6 -13 -9 -1.09
    -6 13 -9 0.71
    6 13 9 -0.25
    7 -13 9 -0.21
    -7 -13 -9 -0.97
    7 13 9 1
    -7 13 -9 0.47
    -9 -14 9 -0.08
    9 -14 -9 0.45
    -9 14 9 0.08
    9 14 -9 0.04
    -8 -14 9 0.13
    8 -14 -9 0.69
    8 14 -9 0.36
    -8 14 9 -0.73
    -7 -14 9 -0.42
    7 -14 -9 0.12
    -7 14 9 0.73
    7 14 -9 0.78
    6 -14 -9 -0.25
    -6 -14 9 -0.08
    -6 14 9 -0.6
    6 14 -9 0.07
    5 -14 -9 0.29
    -5 -14 9 -0.16
    -5 14 9 0.27
    5 14 -9 -0.06
    -4 -14 9 0.66
    4 -14 -9 0.93
    -4 14 9 -0.27
    4 14 -9 0.97
    -3 -14 9 -0.14
    3 -14 -9 0.45
    -3 14 9 0.13
    3 14 -9 0.17
    2 -14 -9 -0.69
    -2 -14 9 0.2
    2 14 -9 0.27
    -2 14 9 1.55
    -1 -14 9 0.1
    1 -14 -9 -0.12
    1 14 -9 -0.3
    -1 14 9 -0.06
    1 14 -9 -0.79
    0 -14 -9 0.41
    0 -14 9 0.07
    0 14 9 0.69
    0 14 -9 -0.63
    -1 -14 -9 0.11
    1 -14 9 0.55
    -1 14 -9 0.42
    1 14 9 0.52
    -2 -14 -9 0.05
    2 -14 9 0.21
    2 14 9 -0.82
    -2 14 -9 0.41
    3 -14 9 0.23
    -3 -14 -9 0.11
    -3 14 -9 0.02
    3 14 9 -0.58
    -4 -14 -9 0.81
    4 -14 9 0.29
    -4 14 -9 -0.55
    4 14 9 -0.58
    -5 -14 -9 2.17
    5 -14 9 0.04
    -5 14 -9 -0.84
    5 14 9 1.2
    6 -14 9 0.56
    -6 -14 -9 -0.34
    -6 14 -9 0.06
    6 14 9 -0.46
    -9 -15 9 -0.61
    9 -15 -9 -0.18
    9 15 -9 -0.13
    -9 15 9 -0.67
    -8 -15 9 0.14
    8 -15 -9 0.16
    -8 15 9 0.83
    8 15 -9 -0.36
    7 -15 -9 1.09
    -7 -15 9 0.46
    7 15 -9 0.44
    -7 15 9 0.72
    6 -15 -9 0.38
    -6 -15 9 -0.52
    6 15 -9 -0.72
    -6 15 9 -0.27
    5 -15 -9 0.02
    -5 -15 9 -0.21
    5 15 -9 0.18
    -5 15 9 -0.08
    4 -15 -9 0.05
    -4 -15 9 -0.6
    -4 15 9 -0.13
    4 15 -9 0.5
    -3 -15 9 0.67
    3 -15 -9 0.23
    3 15 -9 0.18
    -3 15 9 -0.16
    2 -15 -9 0.49
    -2 -15 9 0.62
    2 15 -9 0.05
    -2 15 9 0.18
    -1 -15 9 -0.17
    1 -15 -9 -0.38
    -1 15 9 -0.27
    1 15 -9 0.07
    1 15 -9 0.43
    0 -15 -9 0.32
    0 -15 9 0.4
    0 15 -9 0.19
    0 15 9 -0.7
    -1 -15 -9 -0.56
    1 -15 9 0.24
    -1 15 -9 -0.06
    1 15 9 0.11
    2 -15 9 -0.05
    -2 -15 -9 -1.04
    -2 15 -9 -0.17
    2 15 9 0
    -3 -15 -9 0.4
    3 -15 9 1.08
    -3 15 -9 -0.04
    3 15 9 -0.32
    -4 -15 -9 0.27
    4 -15 9 -0.35
    4 15 9 -0.61
    -4 15 -9 0.45
    5 -15 9 0.74
    -5 -15 -9 -0.03
    5 15 9 -0.75
    -5 15 -9 0.03
    -8 -16 9 0.81
    8 -16 -9 0.87
    -8 16 9 0.07
    8 16 -9 0.49
    7 -16 -9 0.35
    -7 -16 9 0.58
    7 16 -9 -0.34
    -7 16 9 1.54
    6 -16 -9 -0.48
    -6 -16 9 -0.26
    6 16 -9 -0.39
    -6 16 9 -0.33
    5 -16 -9 0.5
    -5 -16 9 0.37
    5 16 -9 -0.1
    -5 16 9 0.05
    -4 -16 9 0.98
    -4 16 9 1.2
    4 16 -9 1.19
    3 -16 -9 -0.77
    -3 -16 9 -0.62
    3 16 -9 -0.28
    -3 16 9 1.33
    2 -16 -9 -0.71
    -2 -16 9 0.42
    -2 16 9 0.2
    2 16 -9 -0.1
    1 -16 -9 -0.08
    -1 -16 9 -0.68
    1 16 -9 -0.13
    -1 16 9 0.36
    0 -16 -9 0.87
    0 -16 9 -0.46
    0 16 9 -0.08
    0 16 -9 -0.16
    -1 -16 -9 0.57
    1 -16 9 -0.35
    -1 16 -9 -0.02
    1 16 9 0.1
    -2 -16 -9 0.22
    -2 16 -9 0
    2 16 9 0.01
    -3 -16 -9 -0.04
    -3 16 -9 1
    3 16 9 0.65
    4 -16 9 0.45
    -4 -16 -9 -0.55
    -4 16 -9 0
    4 16 9 -0.3
    5 -16 9 0.44
    -5 -16 -9 0.19
    5 16 9 0.06
    -5 16 -9 0.8
    7 -17 -9 0.77
    -7 -17 9 -0.35
    7 17 -9 -1.52
    -7 17 9 -0.52
    6 -17 -9 -0.27
    -6 -17 9 0.08
    -6 17 9 -0.36
    6 17 -9 0.19
    -5 -17 9 -0.27
    5 -17 -9 -0.23
    5 17 -9 -0.68
    -5 17 9 -0.1
    -4 -17 9 0.2
    -4 17 9 0.49
    4 17 -9 1.63
    3 -17 -9 0.27
    -3 -17 9 0.22
    3 17 -9 0.37
    -3 17 9 -0.76
    -2 -17 9 0.31
    2 -17 -9 1.02
    -2 17 9 -0.04
    2 17 -9 0.33
    2 17 -9 -0.59
    -1 -17 9 -0.08
    1 -17 -9 -0.37
    -1 17 9 0.46
    1 17 -9 -0.32
    0 -17 -9 0.83
    0 -17 9 -0.11
    0 17 -9 -1.01
    0 17 9 -0.3
    1 -17 9 0.08
    -1 -17 -9 -0.1
    1 17 9 -0.61
    -1 17 -9 -0.53
    -2 -17 -9 1.16
    -2 17 -9 -0.49
    2 17 9 0.3
    -3 -17 -9 1.13
    3 17 9 0.37
    -3 17 -9 0.34
    -4 -17 -9 1.39
    4 17 9 0.34
    -4 17 -9 0.7
    6 -18 -9 -0.19
    -6 -18 9 0.66
    6 18 -9 -0.12
    -6 18 9 0.14
    -5 -18 9 -0.39
    -5 18 9 0.53
    5 18 -9 0.11
    -4 -18 9 -0.2
    -4 18 9 0.1
    4 18 -9 0.13
    -3 -18 9 -0.39
    -3 18 9 0.18
    3 18 -9 0.4
    -2 -18 9 -0.07
    2 -18 -9 -1.32
    -2 18 9 0.24
    2 18 -9 -0.29
    -1 -18 9 1.7
    1 -18 -9 1.8
    -1 18 9 1.34
    1 18 -9 -0.17
    0 -18 9 0.49
    0 -18 -9 -0.19
    0 18 9 0.28
    0 18 -9 -0.59
    1 -18 9 -1.25
    -1 -18 -9 0.36
    1 18 9 -0.18
    -1 18 -9 0.39
    -2 -18 -9 -0.96
    -2 18 -9 0.57
    2 18 9 0.18
    -4 -19 9 -0.48
    4 19 -9 1.15
    -4 19 9 1.38
    -3 -19 9 0.06
    3 19 -9 0.83
    -3 19 9 -0.53
    3 19 -9 0.22
    2 -19 -9 0.1
    -2 -19 9 0.09
    2 19 -9 0.48
    -2 19 9 0.65
    -1 -19 9 0.21
    1 -19 -9 0.19
    -1 19 9 -0.06
    1 19 -9 -0.41
    0 -19 -9 -0.69
    0 -19 9 1.34
    0 19 -9 1.07
    0 19 9 -0.11
    1 -19 9 0.34
    -1 -19 -9 -0.92
    1 19 9 -0.73
    -1 19 -9 0.06
    -13 0 10 3.1
    -12 0 10 38.92
    -11 0 10 0.65
    -10 0 10 61.9
    10 0 -10 63.3
    -9 0 10 1.46
    9 0 -10 4.46
    -8 0 10 91.14
    8 0 -10 90.98
    7 0 -10 5.9
    -7 0 10 5.03
    -6 0 10 183.43
    -6 0 10 172.87
    6 0 -10 163.66
    -5 0 10 17.29
    -5 0 10 17.03
    5 0 -10 17.63
    4 0 -10 214.79
    -4 0 10 220.52
    -4 0 10 225.9
    3 0 -10 119.44
    -3 0 10 125.39
    -3 0 10 117.4
    -2 0 10 233.49
    2 0 -10 222.46
    -2 0 10 228.41
    -1 0 10 125.01
    1 0 -10 124.07
    0 0 10 41.37
    0 0 10 48.11
    0 0 -10 44.57
    -1 0 -10 258.65
    1 0 10 253.15
    -1 0 -10 254.48
    1 0 10 255.35
    -2 0 -10 13.4
    2 0 10 13.05
    -2 0 -10 12.98
    3 0 10 122.08
    -3 0 -10 124.24
    -3 0 -10 135.18
    -4 0 -10 24.33
    -4 0 -10 22.75
    4 0 10 24.38
    -5 0 -10 122.81
    5 0 10 117.17
    6 0 10 0.8
    7 0 10 86.53
    8 0 10 3.08
    9 0 10 36.61
    -13 -1 10 12.74
    -13 1 10 20.98
    -12 -1 10 6.13
    -12 1 10 3.11
    -11 -1 10 40.27
    -11 1 10 43.21
    11 1 -10 40.39
    -10 -1 10 0.45
    10 1 -10 0.56
    -10 1 10 0.28
    9 -1 -10 95.74
    -9 -1 10 94.28
    9 1 -10 101.63
    -9 1 10 102.43
    -8 -1 10 1.46
    8 -1 -10 2.04
    -8 1 10 2.29
    8 1 -10 1.31
    7 -1 -10 140.29
    -7 -1 10 143.64
    -7 1 10 142.98
    -7 1 10 122.99
    7 1 -10 150.19
    6 -1 -10 1.99
    6 -1 -10 6
    -6 -1 10 8.27
    6 1 -10 4.44
    -6 1 10 4.79
    -6 1 10 4.5
    5 -1 -10 104.36
    -5 -1 10 103.54
    -5 -1 10 106.62
    5 1 -10 95.86
    -5 1 10 88.2
    -5 1 10 110.07
    -4 -1 10 58.54
    -4 -1 10 64.63
    4 -1 -10 66.55
    -4 1 10 61.24
    -4 1 10 58.44
    4 1 -10 63.88
    -3 -1 10 144.47
    3 -1 -10 140.74
    -3 -1 10 142.5
    -3 1 10 145.86
    -3 1 10 141.47
    3 1 -10 146.13
    2 -1 -10 82.98
    -2 -1 10 84.68
    -2 -1 10 82.78
    2 1 -10 81.17
    -2 1 10 84.29
    1 -1 -10 88.95
    -1 -1 10 79.88
    -1 -1 10 87.48
    1 1 -10 91.31
    -1 1 10 88.74
    -1 1 10 85.27
    0 -1 10 186.38
    0 -1 10 195.07
    0 -1 -10 183.53
    0 1 -10 184.56
    0 1 10 196.76
    0 1 10 186.67
    1 -1 10 140.51
    -1 -1 -10 129.35
    -1 -1 -10 144.74
    1 -1 10 129.99
    1 1 10 133.09
    -1 1 -10 118.65
    1 1 10 137.12
    -1 1 -10 126.06
    2 -1 10 115.97
    -2 -1 -10 119.43
    -2 -1 -10 127.11
    -2 1 -10 124.23
    -2 1 -10 124.22
    2 1 10 120.45
    -3 -1 -10 4.09
    -3 -1 -10 1.66
    3 -1 10 1.58
    -3 1 -10 2.89
    -3 1 -10 2.3
    3 1 10 2.11
    -4 -1 -10 167.78
    4 -1 10 143.09
    -4 1 -10 143.43
    4 1 10 137.36
    -4 1 -10 156.08
    5 -1 10 0.23
    -5 -1 -10 0.74
    -5 1 -10 -0.14
    5 1 10 0.21
    -5 1 -10 -0.21
    6 -1 10 104.63
    6 1 10 101.3
    7 -1 10 -0.32
    7 1 10 0.73
    8 -1 10 55.88
    8 1 10 61.54
    9 -1 10 5.22
    9 1 10 8.84
    -13 -2 10 1.81
    -13 2 10 2.94
    -12 -2 10 22.46
    -12 2 10 19.96
    -11 -2 10 3.05
    -11 2 10 1.92
    11 2 -10 2.09
    -10 -2 10 49.82
    -10 2 10 60.45
    10 2 -10 57.31
    -9 -2 10 2.07
    9 -2 -10 1.96
    9 2 -10 2.56
    -9 2 10 1.97
    8 -2 -10 57.13
    -8 -2 10 58.9
    -8 2 10 53.53
    -8 2 10 57.05
    8 2 -10 62.76
    7 -2 -10 6.3
    -7 -2 10 7.03
    7 -2 -10 4.01
    -7 2 10 5.69
    -7 2 10 5.65
    7 2 -10 7.17
    6 -2 -10 98.77
    6 -2 -10 99.01
    -6 -2 10 98.05
    -6 2 10 103.3
    6 2 -10 106.06
    -6 2 10 103
    -5 -2 10 25.73
    5 -2 -10 19.02
    5 2 -10 25.28
    -5 2 10 23.01
    -5 2 10 26.32
    4 -2 -10 112.75
    -4 -2 10 106.98
    -4 -2 10 106.9
    -4 2 10 114.6
    -4 2 10 118.08
    4 2 -10 102.08
    3 -2 -10 36.72
    -3 -2 10 38.95
    -3 -2 10 37.26
    3 2 -10 34.45
    -3 2 10 32.76
    -2 -2 10 142.04
    -2 -2 10 134.78
    2 -2 -10 141.21
    2 2 -10 139.59
    -2 2 10 148.88
    -2 2 10 154.29
    -1 -2 10 124.01
    -1 -2 10 124.9
    1 -2 -10 120.11
    -1 2 10 124.47
    -1 2 10 124.1
    1 2 -10 122.45
    0 -2 -10 30.23
    0 -2 10 31.51
    0 2 -10 27.97
    0 2 10 29.67
    0 2 10 27.48
    1 -2 10 91.41
    1 -2 10 94.81
    -1 -2 -10 78.26
    -1 -2 -10 79.11
    1 2 10 79.65
    -1 2 -10 83.66
    1 2 10 85.41
    2 -2 10 14.51
    -2 -2 -10 17.34
    -2 -2 -10 16.02
    2 -2 10 12.74
    -2 2 -10 12.25
    2 2 10 11.61
    3 -2 10 133.1
    -3 -2 -10 128.45
    -3 2 -10 125.15
    3 2 10 135.17
    4 -2 10 14.83
    -4 -2 -10 9.88
    -4 2 -10 13.67
    4 2 10 11.95
    -5 -2 -10 67.8
    5 -2 10 73.77
    5 2 10 70.41
    -6 -2 -10 1.06
    6 -2 10 1.36
    6 2 10 0.54
    7 -2 10 42.15
    7 2 10 54.36
    8 -2 10 1.66
    8 2 10 1.94
    9 -2 10 22.04
    9 2 10 22.78
    -12 -3 10 1.55
    -12 3 10 4.27
    12 3 -10 4.19
    -11 -3 10 21.94
    11 3 -10 19.84
    -11 3 10 21.54
    -10 -3 10 0.24
    -10 3 10 0.04
    10 3 -10 -0.18
    -9 -3 10 39.31
    -9 3 10 41.81
    9 3 -10 36.2
    8 -3 -10 1.41
    8 -3 -10 1.02
    -8 -3 10 0.64
    8 3 -10 0.66
    -8 3 10 1.66
    -8 3 10 0.21
    -7 -3 10 61.26
    7 -3 -10 50.99
    7 -3 -10 56.85
    -7 3 10 66.48
    7 3 -10 60.16
    -7 3 10 61.35
    -6 -3 10 0.16
    6 -3 -10 0.57
    6 -3 -10 0.7
    -6 3 10 0.2
    -6 3 10 0.42
    6 3 -10 0.09
    -5 -3 10 56.61
    5 -3 -10 54.55
    -5 3 10 67.9
    -5 3 10 66.04
    5 3 -10 68.99
    4 -3 -10 14.89
    -4 -3 10 20.5
    -4 3 10 20.42
    4 3 -10 22.05
    3 -3 -10 30.93
    -3 -3 10 26.91
    -3 -3 10 31.89
    3 3 -10 30.93
    -3 3 10 34.16
    -3 3 10 37.95
    -2 -3 10 56.68
    -2 -3 10 54.56
    2 -3 -10 48.56
    2 3 -10 53.92
    -2 3 10 59.12
    -2 3 10 62.89
    -1 -3 10 49.5
    -1 -3 10 53.11
    1 -3 -10 42.69
    1 3 -10 53.78
    -1 3 10 49.56
    -1 3 10 47.29
    0 -3 10 35.62
    0 -3 10 44.56
    0 -3 -10 44.18
    0 3 10 39.26
    0 3 -10 41.02
    0 3 10 38.84
    1 -3 10 31.05
    1 -3 10 31.57
    -1 -3 -10 29.77
    -1 -3 -10 29.65
    -1 3 -10 28.74
    1 3 10 31.88
    -1 3 -10 29.62
    2 -3 10 84.79
    2 -3 10 76.49
    -2 -3 -10 70.78
    2 3 10 75.29
    -2 3 -10 80.27
    -2 3 -10 76.95
    -3 -3 -10 3.06
    3 -3 10 2.08
    -3 3 -10 2.92
    -3 3 -10 1.05
    3 3 10 2.65
    -4 -3 -10 45.29
    4 -3 10 51.55
    -4 3 -10 51.01
    -4 3 -10 57.15
    4 3 10 48.08
    5 -3 10 -0.63
    -5 -3 -10 0.27
    -5 3 -10 0.09
    5 3 10 -0.45
    -6 -3 -10 30.29
    6 -3 10 38.1
    -6 3 -10 28.76
    6 3 10 33.87
    7 -3 10 -0.27
    7 3 10 -0.08
    -7 3 -10 -0.44
    8 -3 10 24.24
    8 3 10 19.21
    9 -3 10 2.72
    9 3 10 1.25
    -12 -4 10 18.07
    -12 4 10 19.56
    12 4 -10 20.95
    -11 -4 10 -0.1
    -11 4 10 -0.39
    11 4 -10 1.15
    -10 -4 10 14.29
    -10 4 10 20.46
    10 4 -10 13.95
    9 -4 -10 -0.31
    -9 -4 10 0.15
    9 4 -10 -0.12
    -9 4 10 0.02
    8 -4 -10 17.2
    -8 -4 10 16.71
    8 4 -10 17.31
    -8 4 10 14.99
    -7 -4 10 1.11
    7 -4 -10 3.93
    7 -4 -10 2.89
    7 4 -10 2.37
    -7 4 10 3.04
    6 -4 -10 21.43
    6 -4 -10 21.93
    -6 -4 10 24.76
    6 4 -10 21.69
    -6 4 10 20.51
    5 -4 -10 22.08
    5 -4 -10 18.25
    -5 -4 10 16.97
    -5 4 10 17.55
    5 4 -10 18.16
    -4 -4 10 90.07
    4 -4 -10 100.65
    4 4 -10 89.16
    -4 4 10 95.85
    -4 4 10 82.89
    -3 -4 10 1.6
    3 -4 -10 2.31
    -3 -4 10 1.78
    -3 4 10 2.22
    -3 4 10 2.24
    3 4 -10 0.55
    -2 -4 10 4.21
    2 -4 -10 1.59
    -2 -4 10 3.94
    2 4 -10 4.05
    -2 4 10 2.99
    -2 4 10 3.42
    -1 -4 10 22.32
    1 -4 -10 20.81
    -1 -4 10 23.31
    -1 4 10 22.49
    -1 4 10 20.82
    1 4 -10 25.15
    0 -4 10 6.61
    0 -4 -10 6.61
    0 -4 10 5.66
    0 4 -10 4.31
    0 4 10 6.7
    -1 -4 -10 32.24
    1 -4 10 33.29
    1 -4 10 37.78
    -1 4 -10 33.16
    1 4 10 39.68
    -1 4 -10 38.47
    2 -4 10 1.9
    -2 -4 -10 1.84
    2 -4 10 1.58
    -2 4 -10 2.92
    -2 4 -10 1.06
    2 4 10 1.93
    -3 -4 -10 34.09
    3 -4 10 33.43
    -3 4 -10 31.27
    3 4 10 32.95
    -3 4 -10 40.05
    4 -4 10 1.53
    -4 -4 -10 1.09
    -4 4 -10 1.99
    4 4 10 1.52
    -5 -4 -10 15.5
    5 -4 10 16.16
    5 4 10 15.46
    -5 4 -10 16.71
    6 -4 10 -0.17
    -6 -4 -10 1.31
    -6 4 -10 1.19
    6 4 10 0.22
    7 -4 10 17.7
    -7 -4 -10 13.08
    7 4 10 15.29
    -7 4 -10 14.99
    8 -4 10 1.81
    -8 4 -10 2.92
    8 4 10 2.38
    9 -4 10 7.79
    9 4 10 9.26
    -12 -5 10 0.42
    12 5 -10 0.45
    -12 5 10 0.22
    -11 -5 10 7.83
    11 5 -10 11.92
    -11 5 10 8.58
    -10 -5 10 -0.22
    -10 5 10 0.95
    10 5 -10 0.85
    -9 -5 10 13.1
    9 -5 -10 11.42
    -9 5 10 10.36
    9 5 -10 6.68
    -8 -5 10 0.26
    8 -5 -10 1.38
    8 -5 -10 0.78
    8 5 -10 0.5
    -8 5 10 2.3
    -8 5 10 1.52
    7 -5 -10 20
    7 -5 -10 21.72
    -7 -5 10 22.39
    -7 5 10 20.17
    -7 5 10 26.45
    7 5 -10 22.13
    6 -5 -10 0.58
    6 -5 -10 0.64
    -6 -5 10 0.34
    6 5 -10 1.54
    -6 5 10 0.1
    -6 5 10 1.05
    5 -5 -10 29.76
    -5 -5 10 30.08
    5 -5 -10 22.99
    -5 5 10 23.39
    -5 5 10 26.05
    5 5 -10 25.59
    -4 -5 10 2.64
    4 -5 -10 4.58
    4 5 -10 3.02
    -4 5 10 2.54
    -4 5 10 2.97
    -3 -5 10 1.11
    3 -5 -10 1.5
    -3 5 10 0.71
    -3 5 10 0.79
    3 5 -10 0.5
    -2 -5 10 14
    -2 -5 10 16.21
    2 -5 -10 22.13
    2 5 -10 20.49
    -2 5 10 21.42
    -2 5 10 20.07
    -1 -5 10 22.58
    -1 -5 10 22.96
    1 -5 -10 25.94
    -1 5 10 22.34
    1 5 -10 21.31
    0 -5 10 2.75
    0 -5 -10 4.34
    0 -5 10 3.31
    0 5 -10 2.5
    0 5 10 2.3
    -1 -5 -10 0.24
    1 -5 10 1.62
    -1 5 -10 0.71
    1 5 10 1.67
    -1 5 -10 0.33
    2 -5 10 23.51
    -2 -5 -10 31.17
    2 -5 10 29.53
    2 5 10 35.47
    -2 5 -10 24.69
    -2 5 -10 29.31
    -3 -5 -10 0.93
    3 -5 10 1.72
    -3 5 -10 1.7
    -3 5 -10 0.5
    3 5 10 2.07
    4 -5 10 8.99
    -4 -5 -10 7.98
    -4 5 -10 10.13
    4 5 10 7.08
    5 -5 10 -0.22
    -5 -5 -10 0
    -5 5 -10 0.68
    5 5 10 -0.23
    -6 -5 -10 15.93
    6 -5 10 12.62
    6 5 10 14.43
    -6 5 -10 11.68
    -7 -5 -10 0.15
    7 -5 10 0.15
    -7 5 -10 -0.16
    7 5 10 0.08
    8 -5 10 5.55
    -8 5 -10 6.23
    8 5 10 7.5
    9 -5 10 -1.44
    9 5 10 0.33
    -9 5 -10 3.5
    -12 -6 10 17.02
    12 6 -10 11.94
    -12 6 10 10.44
    -11 -6 10 0.81
    -11 6 10 -0.06
    11 6 -10 0.5
    -10 -6 10 7.81
    -10 6 10 13.39
    10 6 -10 12.67
    9 -6 -10 -0.02
    -9 -6 10 -0.44
    -9 6 10 0.89
    9 6 -10 0.47
    -8 -6 10 19.51
    8 -6 -10 18.28
    8 -6 -10 19.53
    8 6 -10 22.17
    -8 6 10 20.77
    -8 6 10 18.39
    7 -6 -10 0.61
    -7 -6 10 0.91
    -7 6 10 -0.13
    7 6 -10 -0.37
    -7 6 10 0.28
    6 -6 -10 5.42
    6 -6 -10 4
    -6 -6 10 3.23
    -6 6 10 4.09
    6 6 -10 2.3
    -6 6 10 1.13
    -5 -6 10 24.81
    5 -6 -10 24.72
    5 -6 -10 22.68
    -5 6 10 32.02
    -5 6 10 22.98
    5 6 -10 31.12
    4 -6 -10 11.89
    -4 -6 10 17.89
    -4 6 10 15.53
    -4 6 10 14.99
    4 6 -10 13.9
    -3 -6 10 -0.25
    3 -6 -10 1.11
    -3 6 10 1.53
    -3 6 10 0.99
    3 6 -10 0.41
    -2 -6 10 6
    -2 -6 10 7.43
    2 -6 -10 8.79
    2 6 -10 3.61
    -2 6 10 5.03
    1 -6 -10 9.83
    -1 -6 10 13.72
    -1 -6 10 11.07
    1 6 -10 12.66
    -1 6 10 10.27
    0 -6 10 3.45
    0 -6 -10 1.73
    0 -6 10 3.04
    0 6 10 1.31
    0 6 -10 0.93
    1 -6 10 11.26
    -1 -6 -10 13.03
    -1 6 -10 9.95
    1 6 10 9.84
    -1 6 -10 13.01
    -2 -6 -10 1.68
    2 -6 10 1.49
    2 -6 10 1.11
    -2 6 -10 1.02
    2 6 10 1.47
    -2 6 -10 0.51
    -3 -6 -10 12.76
    3 -6 10 15.75
    3 6 10 20.58
    -3 6 -10 15.48
    -4 -6 -10 0.48
    4 -6 10 0.93
    -4 6 -10 0.38
    4 6 10 0.15
    5 -6 10 6.97
    -5 -6 -10 6.47
    5 6 10 4.91
    -5 6 -10 6.7
    6 -6 10 0.35
    -6 -6 -10 0.05
    6 6 10 -0.32
    -6 6 -10 -0.51
    7 -6 10 5.85
    -7 -6 -10 3.13
    -7 6 -10 2.76
    7 6 10 4.84
    8 -6 10 -0.11
    -8 6 -10 -0.15
    8 6 10 -0.42
    -12 -7 10 -0.8
    -12 7 10 -0.14
    12 7 -10 -0.51
    -11 -7 10 8.62
    -11 7 10 13.6
    11 7 -10 11.28
    -10 -7 10 -0.62
    10 -7 -10 0
    10 7 -10 0.8
    -10 7 10 0.91
    -9 -7 10 17.98
    9 -7 -10 21.63
    -9 7 10 19.61
    9 7 -10 16.88
    -8 -7 10 0.63
    8 -7 -10 1.89
    -8 7 10 1.57
    8 7 -10 0.42
    -8 7 10 0.52
    7 -7 -10 12.35
    7 -7 -10 17.42
    -7 -7 10 13.81
    7 7 -10 20.99
    -7 7 10 19.41
    -7 7 10 18.75
    -6 -7 10 1.46
    6 -7 -10 1.08
    6 -7 -10 1.01
    6 7 -10 1.52
    -6 7 10 2.53
    -6 7 10 1.19
    5 -7 -10 8.31
    5 -7 -10 8.77
    -5 -7 10 12.8
    -5 7 10 11.09
    -5 7 10 8.99
    5 7 -10 10.38
    -4 -7 10 2.37
    4 -7 -10 2.47
    4 7 -10 1.11
    -4 7 10 2.99
    -4 7 10 4.55
    3 -7 -10 7.04
    -3 -7 10 7.78
    -3 7 10 10.2
    3 7 -10 8.59
    2 -7 -10 55.77
    -2 -7 10 70.27
    -2 7 10 60.13
    2 7 -10 61.66
    1 -7 -10 29.21
    -1 -7 10 26.15
    -1 -7 10 30.68
    1 7 -10 24.11
    -1 7 10 23.96
    0 -7 -10 18.65
    0 -7 10 17.35
    0 -7 10 15.55
    0 7 10 14.15
    0 7 -10 19.08
    -1 -7 -10 0.08
    1 -7 10 0.53
    -1 7 -10 0.51
    1 7 10 0.31
    -1 7 -10 0.16
    -2 -7 -10 5.34
    2 -7 10 4.91
    2 -7 10 6.49
    -2 7 -10 7.41
    -2 7 -10 4.37
    2 7 10 9.63
    -3 -7 -10 3.21
    3 -7 10 4.38
    3 7 10 4.45
    -3 7 -10 3.8
    4 -7 10 6.48
    -4 -7 -10 9.38
    4 7 10 6.97
    -4 7 -10 7.94
    5 -7 10 1.09
    -5 -7 -10 0.4
    5 7 10 0.96
    -5 7 -10 0.4
    6 -7 10 30.85
    -6 -7 -10 34.98
    6 7 10 37.32
    -6 7 -10 37.78
    -7 -7 -10 -0.07
    7 -7 10 -0.09
    -7 7 -10 -0.4
    7 7 10 -1.24
    8 -7 10 7.13
    -8 -7 -10 4.06
    8 7 10 5.05
    -8 7 -10 4.82
    -12 -8 10 17.85
    -12 8 10 18.04
    12 8 -10 17.15
    11 -8 -10 0.58
    -11 -8 10 -0.61
    -11 8 10 0.02
    11 8 -10 0.62
    10 -8 -10 20.38
    -10 -8 10 21.11
    -10 8 10 18.6
    10 8 -10 21.58
    -9 -8 10 0.34
    9 -8 -10 1.57
    9 8 -10 0.72
    -9 8 10 1.03
    8 -8 -10 45.86
    -8 -8 10 45.29
    -8 8 10 43.54
    -8 8 10 53.18
    8 8 -10 48.26
    7 -8 -10 2.43
    7 -8 -10 3.92
    -7 -8 10 2.63
    7 8 -10 6.3
    -7 8 10 3.96
    -7 8 10 2.69
    -6 -8 10 6.95
    6 -8 -10 6.6
    6 -8 -10 5.63
    -6 8 10 7.41
    6 8 -10 8
    -6 8 10 7.03
    5 -8 -10 23.7
    5 -8 -10 24.76
    -5 -8 10 19.1
    5 8 -10 21.12
    -5 8 10 22.84
    -5 8 10 23.62
    -4 -8 10 48.9
    4 -8 -10 43.6
    -4 8 10 41.59
    4 8 -10 44.79
    -3 -8 10 18.39
    3 -8 -10 13.82
    -3 8 10 16.17
    3 8 -10 14.04
    2 -8 -10 14.42
    -2 -8 10 20.71
    -2 8 10 16.87
    2 8 -10 21.57
    1 -8 -10 23.79
    -1 -8 10 25.65
    -1 -8 10 27.28
    1 8 -10 24.86
    -1 8 10 22.72
    0 -8 -10 9.84
    0 -8 10 9.85
    0 -8 10 9.38
    0 8 10 8.33
    0 8 -10 8
    -1 -8 -10 50.55
    1 -8 10 51.5
    1 -8 10 39.24
    -1 8 -10 45.11
    -1 8 -10 44.82
    1 8 10 49.4
    -2 -8 -10 4.47
    2 -8 10 5.13
    2 -8 10 5.02
    -2 8 -10 4.81
    -2 8 -10 3.39
    2 8 10 4.29
    -3 -8 -10 17.88
    3 -8 10 18.5
    3 8 10 16.31
    -3 8 -10 18.52
    -4 -8 -10 0.07
    4 -8 10 0.55
    -4 8 -10 -0.24
    4 8 10 1.91
    5 -8 10 28.94
    -5 -8 -10 32.82
    5 8 10 40.92
    -5 8 -10 40.18
    6 -8 10 1.23
    -6 -8 -10 -0.27
    6 8 10 -0.6
    -6 8 -10 0.16
    7 -8 10 11.58
    -7 -8 -10 11.41
    7 8 10 8.8
    -7 8 -10 7.12
    -8 -8 -10 0.43
    8 -8 10 -0.3
    8 8 10 2.56
    -8 8 -10 1.62
    -11 -9 10 16.38
    11 -9 -10 17.69
    11 9 -10 26.63
    -11 9 10 25.36
    10 -9 -10 1.22
    -10 -9 10 0.77
    10 9 -10 0.43
    -10 9 10 -0.38
    9 -9 -10 31.13
    -9 -9 10 34.74
    9 9 -10 23.2
    -9 9 10 36.37
    -9 9 10 30.68
    8 -9 -10 1.33
    -8 -9 10 1.85
    -8 9 10 1.83
    8 9 -10 3.94
    -8 9 10 2.16
    7 -9 -10 63.35
    -7 -9 10 58.83
    7 -9 -10 66.23
    -7 9 10 64.44
    7 9 -10 69.41
    -7 9 10 60.75
    6 -9 -10 4.16
    -6 -9 10 5.77
    -6 9 10 5.56
    6 9 -10 4.58
    -6 9 10 4.34
    5 -9 -10 46.52
    5 -9 -10 56.12
    -5 -9 10 50.2
    -5 9 10 56.93
    5 9 -10 51.51
    -5 9 10 49.27
    -4 -9 10 24.88
    4 -9 -10 21.24
    -4 9 10 22.3
    4 9 -10 22.41
    3 -9 -10 32.4
    -3 -9 10 30.47
    -3 9 10 28.94
    3 9 -10 32.25
    2 -9 -10 54.61
    -2 -9 10 52.82
    2 9 -10 51.89
    -2 9 10 50.53
    1 -9 -10 31.91
    -1 -9 10 34.41
    -1 9 10 43.95
    1 9 -10 35.04
    0 -9 -10 41.65
    0 -9 10 37.3
    0 -9 10 37.15
    0 9 -10 47.39
    0 9 10 41.43
    0 9 -10 38.52
    1 -9 10 16.31
    1 -9 10 11.26
    -1 -9 -10 11.73
    1 9 10 12.98
    -1 9 -10 10.51
    -1 9 -10 12.94
    -2 -9 -10 56.24
    2 -9 10 64.82
    2 -9 10 52.68
    2 9 10 63.86
    -2 9 -10 50.51
    3 -9 10 3.45
    -3 -9 -10 2.29
    -3 9 -10 2.52
    3 9 10 5.5
    -4 -9 -10 45.85
    4 -9 10 47.44
    -4 9 -10 47.84
    4 9 10 45.8
    -5 -9 -10 0.76
    5 -9 10 0.64
    5 9 10 0.54
    -5 9 -10 0.42
    -6 -9 -10 36.34
    6 -9 10 29.04
    6 9 10 32.3
    -6 9 -10 24.39
    7 -9 10 0.36
    -7 -9 -10 -0.54
    -7 9 -10 0.4
    7 9 10 0.75
    -8 -9 -10 17.52
    8 -9 10 12.77
    -8 9 -10 14.77
    8 9 10 17.78
    11 -10 -10 0.76
    -11 -10 10 0.75
    -11 10 10 1.02
    11 10 -10 0.24
    10 -10 -10 31.55
    -10 -10 10 30.29
    10 10 -10 25.05
    -10 10 10 30.27
    9 -10 -10 0.12
    -9 -10 10 0.24
    -9 10 10 0.66
    9 10 -10 1.1
    -9 10 10 0.49
    8 -10 -10 29.96
    -8 -10 10 32.59
    -8 10 10 28.88
    8 10 -10 35.32
    -8 10 10 34.81
    7 -10 -10 4.92
    -7 -10 10 5.85
    7 10 -10 4.3
    -7 10 10 7.53
    -7 10 10 5.91
    6 -10 -10 102.7
    -6 -10 10 104.61
    6 10 -10 112.49
    -6 10 10 101.31
    -6 10 10 103.72
    5 -10 -10 30.05
    5 -10 -10 28.07
    -5 -10 10 27.87
    -5 10 10 32.12
    5 10 -10 38.45
    -4 -10 10 71.26
    4 -10 -10 75.06
    -4 10 10 78.43
    4 10 -10 72.38
    3 -10 -10 29.73
    -3 -10 10 32.66
    -3 10 10 27.9
    3 10 -10 34.07
    2 -10 -10 46.18
    -2 -10 10 47.63
    -2 10 10 42.9
    2 10 -10 48.07
    -1 -10 10 38.59
    1 -10 -10 41.45
    -1 10 10 32.47
    1 10 -10 35.57
    0 -10 -10 18.41
    0 -10 10 17.9
    0 -10 10 11.83
    0 10 -10 14.38
    0 10 10 21.82
    0 10 -10 14.69
    1 -10 10 86.98
    -1 -10 -10 90.56
    1 -10 10 85.37
    -1 10 -10 102.65
    1 10 10 98.66
    -1 10 -10 94.54
    -2 -10 -10 14.5
    2 -10 10 16.38
    2 10 10 17.97
    -2 10 -10 14.34
    3 -10 10 99.61
    -3 -10 -10 93.8
    -3 10 -10 105.23
    3 10 10 93.5
    4 -10 10 2.15
    -4 -10 -10 0.71
    4 10 10 1.49
    -4 10 -10 0.75
    -5 -10 -10 42.42
    5 -10 10 36.31
    5 10 10 47.66
    -5 10 -10 35.38
    -6 -10 -10 -0.16
    6 -10 10 1.64
    6 10 10 -0.2
    -6 10 -10 -0.35
    7 -10 10 25.74
    -7 -10 -10 29.47
    7 10 10 33.89
    -7 10 -10 28.86
    -11 -11 10 19.92
    11 -11 -10 27
    11 11 -10 26.68
    -11 11 10 26.19
    -10 -11 10 0.53
    10 -11 -10 1.08
    -10 11 10 -0.36
    10 11 -10 -0.48
    -10 11 10 0.59
    -9 -11 10 51.83
    9 -11 -10 53.75
    9 11 -10 75.83
    -9 11 10 49.13
    -9 11 10 61.76
    -8 -11 10 1.31
    8 -11 -10 0.13
    -8 11 10 -0.31
    -8 11 10 0.17
    8 11 -10 0.06
    -7 -11 10 47.14
    7 -11 -10 49.06
    7 11 -10 47.99
    -7 11 10 46.74
    -7 11 10 47.78
    6 -11 -10 9.88
    -6 -11 10 10.51
    6 -11 -10 9.86
    -6 11 10 11.23
    6 11 -10 10.19
    5 -11 -10 93.73
    5 -11 -10 97.59
    -5 -11 10 96.69
    -5 11 10 104.78
    5 11 -10 95.14
    4 -11 -10 19.78
    -4 -11 10 17.33
    -4 11 10 17.43
    4 11 -10 21.12
    3 -11 -10 60.87
    -3 -11 10 53.29
    -3 11 10 58.87
    3 11 -10 68.66
    -2 -11 10 56.69
    2 -11 -10 65.52
    -2 11 10 66.14
    2 11 -10 63.36
    -1 -11 10 42.8
    1 -11 -10 36.23
    1 11 -10 30.91
    -1 11 10 42.67
    0 -11 10 100.74
    0 -11 -10 93.7
    0 11 10 101.14
    0 11 -10 91.41
    0 11 -10 85.1
    1 -11 10 35.64
    -1 -11 -10 30.18
    1 -11 10 26.15
    1 11 10 31.07
    -1 11 -10 30.57
    2 -11 10 62.84
    -2 -11 -10 51.03
    -2 11 -10 57.11
    2 11 10 67.36
    3 -11 10 2.32
    -3 -11 -10 3.31
    -3 11 -10 2.81
    3 11 10 4.09
    -4 -11 -10 65.89
    4 -11 10 75
    4 11 10 74.8
    -4 11 -10 67.08
    -5 -11 -10 1.51
    5 -11 10 1.33
    5 11 10 1.98
    -5 11 -10 2.72
    -6 -11 -10 50.4
    6 -11 10 39.5
    6 11 10 43.16
    -6 11 -10 48.95
    7 -11 10 0.49
    -7 -11 -10 0.66
    7 11 10 0.7
    -7 11 -10 -0.09
    -10 -12 10 39.38
    10 -12 -10 35.14
    -10 12 10 30.64
    -10 12 10 36.8
    10 12 -10 34.84
    9 -12 -10 -0.31
    -9 -12 10 0.45
    -9 12 10 1.25
    -9 12 10 0.43
    9 12 -10 0.13
    8 -12 -10 39.78
    -8 -12 10 43.78
    8 12 -10 38.47
    -8 12 10 45.59
    -7 -12 10 6.76
    7 -12 -10 7.87
    7 12 -10 5.89
    -7 12 10 5.37
    6 -12 -10 40.11
    -6 -12 10 60
    6 12 -10 60.29
    -6 12 10 52.83
    5 -12 -10 7.9
    -5 -12 10 8.91
    5 -12 -10 10.86
    5 12 -10 8.55
    -5 12 10 17.36
    4 -12 -10 56.05
    -4 -12 10 50.37
    4 12 -10 58.96
    -4 12 10 61.01
    3 -12 -10 39.56
    -3 -12 10 41.8
    3 12 -10 46.38
    -3 12 10 44.87
    2 -12 -10 56.96
    -2 -12 10 58.44
    -2 12 10 60.98
    2 12 -10 66.23
    -1 -12 10 37.61
    1 -12 -10 44.45
    1 12 -10 42.94
    -1 12 10 41.03
    0 -12 -10 24.56
    0 -12 10 29.18
    0 12 10 28.85
    0 12 -10 22.42
    0 12 -10 25.18
    1 -12 10 61.42
    -1 -12 -10 61.96
    -1 12 -10 68.26
    1 12 10 59.68
    -2 -12 -10 8.45
    2 -12 10 8.06
    -2 12 -10 8.18
    2 12 10 13.1
    3 -12 10 77.92
    -3 -12 -10 66.35
    3 12 10 80.01
    -3 12 -10 81.07
    -4 -12 -10 4.48
    4 -12 10 3.49
    4 12 10 3.96
    -4 12 -10 5.48
    -5 -12 -10 38.38
    5 -12 10 37.77
    5 12 10 42.64
    -5 12 -10 40.4
    -6 -12 -10 -0.11
    6 -12 10 2.25
    -6 12 -10 -0.76
    6 12 10 1.15
    -10 -13 10 0.05
    10 -13 -10 -0.78
    -10 13 10 0.63
    10 13 -10 -0.12
    -10 13 10 0.04
    -9 -13 10 38.57
    9 -13 -10 34.42
    -9 13 10 43.06
    9 13 -10 39.98
    -8 -13 10 0.93
    8 -13 -10 -0.38
    -8 13 10 -0.13
    8 13 -10 0.59
    7 -13 -10 55.61
    -7 -13 10 54
    7 13 -10 54.77
    -7 13 10 47.05
    -6 -13 10 0.85
    6 -13 -10 2.02
    6 13 -10 2.26
    -6 13 10 2.84
    5 -13 -10 39.03
    5 -13 -10 28.38
    -5 -13 10 33.41
    -5 13 10 27.35
    5 13 -10 33.29
    4 -13 -10 18.93
    -4 -13 10 17.23
    4 13 -10 15.59
    -4 13 10 18.83
    -3 -13 10 43.56
    3 -13 -10 30.63
    3 13 -10 36.16
    -3 13 10 36.41
    -2 -13 10 30.52
    2 -13 -10 26.32
    -2 13 10 27.13
    2 13 -10 29.2
    1 -13 -10 30.21
    -1 -13 10 28.27
    1 13 -10 19.95
    -1 13 10 29.46
    0 -13 10 51.87
    0 -13 -10 54.71
    0 13 -10 50.18
    0 13 10 56.38
    0 13 -10 51.67
    -1 -13 -10 16.94
    1 -13 10 18.65
    -1 13 -10 24.33
    1 13 10 23.48
    2 -13 10 29.13
    -2 -13 -10 25.47
    -2 13 -10 23.43
    2 13 10 23.29
    3 -13 10 0.71
    -3 -13 -10 0.95
    3 13 10 0.55
    -3 13 -10 2.05
    4 -13 10 31.39
    -4 -13 -10 40.34
    -4 13 -10 39.03
    4 13 10 39.82
    -5 -13 -10 0.27
    5 -13 10 -0.53
    5 13 10 0.32
    -5 13 -10 0.57
    -6 -13 -10 30.89
    6 -13 10 30
    6 13 10 35.68
    -6 13 -10 38.39
    9 -14 -10 -0.54
    -9 -14 10 -0.01
    -9 14 10 0.4
    9 14 -10 -0.18
    -8 -14 10 17.63
    8 -14 -10 12.85
    8 14 -10 18.56
    -8 14 10 22.41
    -7 -14 10 1.82
    7 -14 -10 3.05
    -7 14 10 1.64
    7 14 -10 0.47
    6 -14 -10 26.61
    -6 -14 10 27.32
    -6 14 10 23.32
    6 14 -10 36.22
    5 -14 -10 6.13
    -5 -14 10 3.26
    -5 14 10 4.23
    5 14 -10 5.04
    4 -14 -10 20.03
    -4 -14 10 20.33
    -4 14 10 14.26
    4 14 -10 23.28
    -3 -14 10 10.5
    3 -14 -10 8.15
    -3 14 10 9.95
    3 14 -10 8.6
    2 -14 -10 20.45
    -2 -14 10 21.08
    -2 14 10 23.55
    2 14 -10 19.74
    -1 -14 10 29.57
    1 -14 -10 22.65
    -1 14 10 23.35
    1 14 -10 24.29
    1 14 -10 26.44
    0 -14 -10 6.79
    0 -14 10 6.46
    0 14 -10 8.65
    0 14 10 5.95
    1 -14 10 16.07
    -1 -14 -10 14.74
    -1 14 -10 21.22
    1 14 10 19.8
    -2 -14 -10 0.03
    2 -14 10 0.08
    2 14 10 2.11
    -2 14 -10 -0.21
    -3 -14 -10 22.53
    3 -14 10 23.15
    3 14 10 19.31
    -3 14 -10 31.12
    4 -14 10 1.24
    -4 -14 -10 0.52
    -4 14 -10 2.77
    4 14 10 0.57
    5 -14 10 17.42
    -5 -14 -10 7.15
    -5 14 -10 18.68
    5 14 10 15.22
    -8 -15 10 1.41
    8 -15 -10 1.17
    -8 15 10 0.66
    8 15 -10 -0.25
    7 -15 -10 15.68
    -7 -15 10 14.39
    7 15 -10 16.17
    -7 15 10 10.57
    6 -15 -10 0.39
    -6 -15 10 0.57
    6 15 -10 0.96
    -6 15 10 0.61
    -5 -15 10 6.34
    5 15 -10 10.41
    -5 15 10 9.64
    4 -15 -10 6.75
    -4 -15 10 4.54
    4 15 -10 7.62
    -4 15 10 6.05
    -3 -15 10 14.07
    3 -15 -10 8.37
    3 15 -10 6.99
    -3 15 10 6.8
    2 -15 -10 6.38
    -2 -15 10 7.31
    2 15 -10 4.86
    -2 15 10 8.01
    -1 -15 10 6.01
    1 -15 -10 6.38
    -1 15 10 3.39
    1 15 -10 3.65
    1 15 -10 5.34
    0 -15 -10 7.79
    0 -15 10 10.12
    0 15 10 4.34
    0 15 -10 13.88
    -1 -15 -10 4.37
    1 -15 10 3.34
    1 15 10 2.73
    -1 15 -10 1.43
    2 -15 10 8.76
    -2 -15 -10 6.35
    -2 15 -10 18.09
    2 15 10 10.57
    -3 -15 -10 1.09
    -3 15 -10 0.4
    3 15 10 0.69
    4 -15 10 11.27
    -4 -15 -10 7.74
    4 15 10 11.85
    -4 15 -10 8.73
    5 -15 10 1.07
    -5 -15 -10 0.12
    5 15 10 -0.43
    -5 15 -10 -0.67
    -7 -16 10 0.75
    7 -16 -10 1.09
    -7 16 10 1.76
    7 16 -10 0.04
    -6 -16 10 1.06
    6 -16 -10 1.61
    6 16 -10 3.12
    -6 16 10 2.87
    -5 -16 10 2.62
    -5 16 10 1.54
    5 16 -10 2.38
    -4 -16 10 4.15
    4 -16 -10 10.13
    4 16 -10 9.49
    -4 16 10 9.4
    3 -16 -10 6.58
    -3 -16 10 1.44
    -3 16 10 3.49
    3 16 -10 6.63
    -2 -16 10 2.87
    2 -16 -10 -0.23
    2 16 -10 0.96
    -2 16 10 2.2
    -1 -16 10 2.48
    1 -16 -10 6.87
    -1 16 10 5.73
    1 16 -10 7.14
    0 -16 -10 1.05
    0 -16 10 0.24
    0 16 10 0.38
    0 16 -10 0.52
    -1 -16 -10 3.44
    1 -16 10 6.68
    1 16 10 4.96
    -1 16 -10 8.34
    -2 -16 -10 0.19
    2 16 10 0.22
    -2 16 -10 0.59
    -3 -16 -10 4.43
    -3 16 -10 7.59
    3 16 10 6.38
    -4 -16 -10 2.18
    4 16 10 0.68
    -4 16 -10 -0.55
    -6 -17 10 0.76
    6 -17 -10 0.67
    6 17 -10 0.52
    -6 17 10 1.37
    -5 -17 10 2.49
    -5 17 10 1.04
    5 17 -10 2.52
    -4 -17 10 5.9
    4 17 -10 7.12
    -4 17 10 5.62
    -3 -17 10 2.57
    3 -17 -10 1.28
    -3 17 10 0.87
    3 17 -10 2.34
    -2 -17 10 2.63
    2 -17 -10 2.48
    2 17 -10 3.04
    -2 17 10 5.54
    2 17 -10 3.43
    1 -17 -10 2.23
    -1 -17 10 0.1
    -1 17 10 1.06
    1 17 -10 0.54
    0 -17 10 2.14
    0 -17 -10 1.15
    0 17 10 2.29
    0 17 -10 1.92
    -1 -17 -10 0.69
    1 -17 10 0.74
    1 17 10 0.54
    -1 17 -10 1.37
    -2 -17 -10 7.18
    -2 17 -10 5.26
    2 17 10 9.88
    -3 -17 -10 -0.24
    -3 17 -10 -0.95
    3 17 10 0.09
    -5 -18 10 4.04
    5 18 -10 9.71
    -5 18 10 5.49
    -4 -18 10 5.09
    -4 18 10 5.34
    4 18 -10 5.79
    3 -18 -10 1.6
    -3 -18 10 0.72
    3 18 -10 2.43
    -3 18 10 2.7
    -2 -18 10 0.52
    2 -18 -10 -0.2
    2 18 -10 1.02
    -2 18 10 0.6
    1 -18 -10 6.11
    -1 -18 10 8.24
    1 18 -10 7.68
    -1 18 10 6.24
    0 -18 -10 -0.45
    0 -18 10 0.21
    0 18 10 0.96
    0 18 -10 0.93
    1 -18 10 3.37
    -1 -18 -10 3.93
    1 18 10 5.86
    -1 18 -10 0.92
    -2 -19 10 8.04
    2 -19 -10 5.45
    2 19 -10 5.04
    -2 19 10 9.21
    -12 0 11 -0.14
    11 0 -11 0.31
    -11 0 11 -0.08
    -10 0 11 0.63
    10 0 -11 0.36
    9 0 -11 0.12
    -9 0 11 -0.24
    8 0 -11 0.27
    -8 0 11 -0.28
    7 0 -11 -0.26
    -7 0 11 0.07
    -6 0 11 -0.58
    6 0 -11 -0.4
    -5 0 11 0.2
    5 0 -11 -0.23
    -5 0 11 0.07
    4 0 -11 -0.15
    -4 0 11 0.06
    -4 0 11 0.22
    -3 0 11 0.13
    3 0 -11 0.38
    -3 0 11 0.19
    2 0 -11 0.34
    -2 0 11 -0.05
    -2 0 11 -0.08
    -1 0 11 -0.11
    1 0 -11 -0.1
    0 0 -11 -0.02
    0 0 11 -0.11
    0 0 11 0.03
    1 0 11 -0.11
    -1 0 -11 0.31
    -1 0 -11 -0.08
    1 0 11 0.49
    2 0 11 0.25
    -2 0 -11 -0.09
    -2 0 -11 -0.22
    -3 0 -11 0.3
    3 0 11 0.25
    -3 0 -11 0.19
    -4 0 -11 -0.08
    4 0 11 1.46
    -5 0 -11 -0.33
    5 0 11 0.95
    6 0 11 -0.02
    7 0 11 0.48
    8 0 11 0.13
    -12 -1 11 -0.52
    -12 1 11 0.54
    -11 -1 11 0.35
    -11 1 11 0.45
    11 1 -11 0.5
    10 -1 -11 -0.35
    -10 -1 11 0.1
    -10 1 11 0.03
    10 1 -11 0.52
    -9 -1 11 -0.18
    9 -1 -11 0.74
    -9 1 11 0.28
    9 1 -11 0.33
    -8 -1 11 0.55
    8 -1 -11 0.82
    8 1 -11 -0.22
    -8 1 11 -0.09
    -7 -1 11 0.11
    7 -1 -11 0.29
    -7 1 11 1.34
    7 1 -11 0.05
    -6 -1 11 0
    6 -1 -11 -0.22
    -6 1 11 0.26
    6 1 -11 0.46
    -6 1 11 0.11
    -5 -1 11 1.27
    5 -1 -11 2.42
    -5 -1 11 1.16
    -5 1 11 0.82
    -5 1 11 0.59
    5 1 -11 0.76
    -4 -1 11 -0.08
    -4 -1 11 0.44
    4 -1 -11 0.41
    -4 1 11 0.63
    4 1 -11 -0.08
    -4 1 11 -0.23
    3 -1 -11 1.08
    -3 -1 11 0.48
    -3 -1 11 1.56
    -3 1 11 1.41
    -3 1 11 0.88
    3 1 -11 1.63
    2 -1 -11 0.68
    -2 -1 11 -0.04
    -2 -1 11 -0.14
    -2 1 11 -0.22
    2 1 -11 0.4
    1 -1 -11 0.34
    -1 -1 11 -0.16
    -1 -1 11 -0.11
    1 1 -11 -0.08
    -1 1 11 0.01
    -1 1 11 -0.15
    0 -1 11 0.31
    0 -1 11 0.24
    0 -1 -11 -0.31
    0 1 -11 -0.02
    0 1 11 -0.01
    0 1 11 0.13
    1 -1 11 0.37
    -1 -1 -11 0.13
    1 -1 11 0.24
    -1 -1 -11 0.59
    -1 1 -11 0.29
    1 1 11 0.19
    1 1 11 0.04
    -1 1 -11 0.33
    2 -1 11 0.5
    -2 -1 -11 0.4
    -2 -1 -11 -0.05
    -2 1 -11 -0.38
    -2 1 -11 -0.24
    2 1 11 -0.14
    -3 -1 -11 -0.7
    3 -1 11 -0.16
    -3 1 -11 0.23
    -3 1 -11 -0.39
    3 1 11 -0.38
    4 -1 11 -0.35
    -4 -1 -11 -0.42
    4 1 11 0.39
    -4 1 -11 -0.5
    -4 1 -11 0.14
    -5 -1 -11 0.06
    5 -1 11 0.44
    5 1 11 -0.39
    6 -1 11 -0.2
    6 1 11 0.09
    7 -1 11 -0.38
    7 1 11 0.02
    8 -1 11 0.37
    8 1 11 -0.09
    -12 -2 11 0.25
    -12 2 11 0.32
    -11 -2 11 -0.41
    11 2 -11 0.05
    -11 2 11 0.1
    -10 -2 11 -0.08
    10 2 -11 0.21
    -10 2 11 -0.16
    9 -2 -11 1.32
    -9 -2 11 2.78
    -9 2 11 1.39
    9 2 -11 0.61
    8 -2 -11 -0.42
    -8 -2 11 0.11
    -8 2 11 0.13
    8 2 -11 -0.29
    -7 -2 11 0.22
    7 -2 -11 0.31
    7 2 -11 0.05
    -7 2 11 0.26
    -7 2 11 0.88
    6 -2 -11 2.72
    -6 -2 11 0.97
    -6 2 11 2.99
    -6 2 11 3.78
    6 2 -11 3.27
    5 -2 -11 -0.26
    -5 -2 11 -0.34
    -5 2 11 0.38
    5 2 -11 0.01
    -5 2 11 -0.03
    4 -2 -11 0.08
    -4 -2 11 0.17
    -4 -2 11 0.38
    -4 2 11 0.7
    4 2 -11 1.69
    -4 2 11 0.1
    -3 -2 11 0.06
    3 -2 -11 0.13
    -3 -2 11 0.07
    3 2 -11 -0.3
    -3 2 11 0.3
    -2 -2 11 -0.21
    -2 -2 11 0.06
    2 -2 -11 0.07
    2 2 -11 0.07
    -2 2 11 -0.21
    -2 2 11 -0.05
    -1 -2 11 0.67
    1 -2 -11 0.49
    -1 -2 11 -0.22
    -1 2 11 -0.14
    -1 2 11 0.7
    1 2 -11 0.09
    0 -2 11 1.78
    0 -2 -11 0.31
    0 2 -11 0.61
    0 2 11 2.3
    0 2 11 1.26
    -1 -2 -11 0.64
    -1 -2 -11 0.45
    1 -2 11 0.35
    1 -2 11 0.22
    1 2 11 1.19
    -1 2 -11 0.63
    -2 -2 -11 -0.13
    2 -2 11 0.01
    2 -2 11 0.14
    -2 2 -11 -0.08
    2 2 11 0.22
    3 -2 11 -0.17
    -3 -2 -11 0.18
    -3 2 -11 -0.15
    3 2 11 0.58
    -3 2 -11 0.13
    -4 -2 -11 -0.19
    4 -2 11 0.68
    -4 2 -11 -0.25
    -4 2 -11 0.13
    4 2 11 0.24
    5 -2 11 0.02
    -5 -2 -11 0.63
    5 2 11 -0.4
    -5 2 -11 1.01
    6 -2 11 -0.59
    -6 -2 -11 0.53
    6 2 11 0.86
    7 -2 11 -0.6
    7 2 11 -0.57
    8 -2 11 0.1
    8 2 11 0.78
    -12 -3 11 0.7
    -12 3 11 -0.31
    12 3 -11 0.49
    -11 -3 11 0.1
    11 3 -11 -0.61
    -11 3 11 0.09
    -10 -3 11 -0.15
    -10 3 11 -0.54
    10 3 -11 -0.09
    9 -3 -11 0.76
    -9 -3 11 1.67
    9 3 -11 1.6
    -9 3 11 1.33
    -8 -3 11 0.24
    8 -3 -11 0.85
    -8 3 11 1.18
    -8 3 11 1.01
    8 3 -11 -0.08
    -7 -3 11 0.56
    7 -3 -11 -0.28
    7 -3 -11 0.07
    7 3 -11 -0.21
    -7 3 11 0.03
    -7 3 11 0.36
    -6 -3 11 0.83
    6 -3 -11 0.6
    6 3 -11 0.38
    -6 3 11 0.19
    -6 3 11 0.15
    -5 -3 11 0.18
    5 -3 -11 0.87
    -5 3 11 0.19
    5 3 -11 0.48
    -5 3 11 1.28
    4 -3 -11 -0.27
    -4 -3 11 0.18
    4 3 -11 0.29
    -4 3 11 0.27
    -3 -3 11 7.1
    3 -3 -11 9.6
    -3 -3 11 7.07
    -3 3 11 7.49
    3 3 -11 6.3
    -2 -3 11 0.69
    -2 -3 11 0.06
    2 -3 -11 -0.09
    -2 3 11 0.16
    2 3 -11 1.14
    -2 3 11 0.49
    -1 -3 11 0.56
    1 -3 -11 1.53
    -1 -3 11 0.74
    -1 3 11 1.57
    1 3 -11 0.6
    -1 3 11 1.14
    0 -3 -11 0.4
    0 -3 11 0.4
    0 3 -11 0.3
    0 3 11 0.18
    1 -3 11 0.71
    1 -3 11 0.69
    -1 -3 -11 0.37
    1 3 11 0.73
    -1 3 -11 0.66
    -1 3 -11 0.33
    2 -3 11 -0.33
    2 -3 11 -0.03
    -2 -3 -11 0.07
    -2 3 -11 0.19
    2 3 11 0.04
    -3 -3 -11 0.12
    3 -3 11 0.51
    3 3 11 -0.27
    -3 3 -11 -0.01
    -4 -3 -11 -0.77
    4 -3 11 0.02
    4 3 11 -0.16
    -5 -3 -11 0.91
    5 -3 11 -0.6
    5 3 11 -0.27
    6 -3 11 0.16
    -6 -3 -11 0.12
    6 3 11 0.42
    7 -3 11 1.46
    7 3 11 -0.28
    8 -3 11 -1.08
    8 3 11 -0.35
    -12 -4 11 0.8
    -12 4 11 -0.24
    12 4 -11 0.8
    -11 -4 11 -0.02
    -11 4 11 -0.81
    11 4 -11 -0.59
    -10 -4 11 -0.18
    -10 4 11 -0.21
    10 4 -11 0.42
    -9 -4 11 1.33
    9 4 -11 0.93
    -9 4 11 2.42
    8 -4 -11 0.84
    -8 -4 11 0.88
    8 -4 -11 0.28
    -8 4 11 0.59
    8 4 -11 1.25
    -8 4 11 -0.08
    7 -4 -11 0.34
    -7 -4 11 -0.22
    7 -4 -11 -0.29
    -7 4 11 0.01
    7 4 -11 -0.14
    -7 4 11 -0.05
    -6 -4 11 6.09
    6 -4 -11 6.38
    6 -4 -11 5.81
    6 4 -11 7.45
    -6 4 11 4.44
    5 -4 -11 0.52
    -5 -4 11 0.17
    -5 4 11 0.17
    5 4 -11 0.05
    4 -4 -11 -0.13
    -4 -4 11 0
    4 4 -11 -0.39
    -4 4 11 0.06
    -4 4 11 -0.24
    3 -4 -11 0.22
    -3 -4 11 0.06
    -3 4 11 0.71
    3 4 -11 0.06
    -3 4 11 0.16
    -2 -4 11 1.4
    2 -4 -11 1.26
    -2 -4 11 0.95
    2 4 -11 0.81
    -2 4 11 1.35
    -2 4 11 1.5
    1 -4 -11 1.76
    -1 -4 11 1.52
    -1 -4 11 1.2
    -1 4 11 1.88
    1 4 -11 1.53
    0 -4 11 1.25
    0 -4 -11 0.8
    0 -4 11 0.86
    0 4 -11 0.5
    0 4 11 0.57
    1 -4 11 0.12
    -1 -4 -11 0.85
    1 -4 11 0.63
    1 4 11 -0.2
    -1 4 -11 0.03
    -1 4 -11 0.49
    2 -4 11 0.02
    -2 -4 -11 0.33
    2 -4 11 0
    -2 4 -11 0.53
    -2 4 -11 0.09
    2 4 11 -0.33
    -3 -4 -11 1.26
    3 -4 11 0.86
    -3 4 -11 0.81
    3 4 11 2.08
    -3 4 -11 0.75
    -4 -4 -11 0.44
    4 -4 11 0.53
    4 4 11 0.77
    -4 4 -11 0.76
    -5 -4 -11 0.01
    5 -4 11 -0.6
    5 4 11 0.57
    -5 4 -11 -0.08
    6 -4 11 0.57
    -6 -4 -11 0.6
    6 4 11 -0.42
    -6 4 -11 -0.26
    7 -4 11 0.06
    7 4 11 -0.22
    -7 4 -11 0.3
    8 -4 11 -0.48
    8 4 11 0.25
    -12 -5 11 0.21
    -12 5 11 1.58
    12 5 -11 0.92
    -11 -5 11 0.59
    -11 5 11 -0.36
    11 5 -11 0.36
    -10 -5 11 -0.4
    10 5 -11 -0.42
    -10 5 11 0.45
    9 -5 -11 0.33
    -9 -5 11 0.87
    -9 5 11 1.36
    9 5 -11 -0.02
    -8 -5 11 0.32
    8 -5 -11 -0.3
    8 -5 -11 0.05
    -8 5 11 0.02
    8 5 -11 0.71
    7 -5 -11 -0.07
    -7 -5 11 -0.01
    7 -5 -11 0.37
    7 5 -11 -0.36
    -7 5 11 0.5
    6 -5 -11 -0.12
    -6 -5 11 0.6
    6 -5 -11 0.2
    -6 5 11 -0.01
    -6 5 11 -0.05
    6 5 -11 0.73
    5 -5 -11 0
    -5 -5 11 0.48
    5 5 -11 -0.1
    -5 5 11 0.06
    -5 5 11 -0.04
    -4 -5 11 0.49
    4 -5 -11 -0.33
    -4 5 11 0.29
    4 5 -11 0.82
    -4 5 11 0.57
    3 -5 -11 1.09
    -3 -5 11 0.59
    -3 5 11 1.11
    -3 5 11 0.43
    3 5 -11 -0.12
    2 -5 -11 -0.48
    -2 -5 11 -0.27
    -2 -5 11 -0.36
    2 5 -11 0.29
    -2 5 11 -0.02
    1 -5 -11 -0.02
    -1 -5 11 -0.38
    -1 -5 11 0
    1 5 -11 -0.05
    -1 5 11 -0.17
    0 -5 11 0.64
    0 -5 -11 0.75
    0 -5 11 0.6
    0 5 11 0.36
    0 5 -11 0.21
    1 -5 11 0.68
    -1 -5 -11 0.79
    -1 5 -11 1.71
    -1 5 -11 0.77
    1 5 11 1.08
    2 -5 11 -0.28
    -2 -5 -11 0.66
    2 -5 11 0.52
    -2 5 -11 0.3
    -2 5 -11 0.4
    2 5 11 0.86
    3 -5 11 0.25
    -3 -5 -11 -0.25
    -3 5 -11 -0.06
    3 5 11 -0.26
    -3 5 -11 0.35
    4 -5 11 -0.21
    -4 -5 -11 -0.07
    4 5 11 0.13
    -4 5 -11 0.1
    5 -5 11 -0.36
    -5 -5 -11 0.13
    -5 5 -11 -0.43
    5 5 11 0.78
    -6 -5 -11 0.14
    6 -5 11 -0.31
    -6 5 -11 0.89
    6 5 11 0.01
    7 -5 11 0.56
    -7 -5 -11 -0.02
    7 5 11 0.28
    -7 5 -11 0.28
    8 -5 11 0
    8 5 11 0.08
    -12 -6 11 0.05
    -12 6 11 0.16
    12 6 -11 0.11
    -11 -6 11 0.35
    -11 6 11 -0.14
    11 6 -11 -0.17
    -10 -6 11 -0.25
    -10 6 11 -0.32
    10 6 -11 -0.82
    -10 6 11 0.69
    -9 -6 11 0.16
    9 -6 -11 -0.39
    9 6 -11 -0.11
    -9 6 11 0.36
    -9 6 11 -0.35
    8 -6 -11 0.4
    -8 -6 11 -0.15
    -8 6 11 -0.19
    -8 6 11 -0.37
    8 6 -11 0.17
    7 -6 -11 1.29
    -7 -6 11 -0.03
    7 -6 -11 0.2
    7 6 -11 0.45
    -7 6 11 -0.39
    -7 6 11 -0.51
    6 -6 -11 1.9
    -6 -6 11 0.5
    6 -6 -11 1.41
    -6 6 11 0.98
    6 6 -11 0.93
    -6 6 11 0.42
    -5 -6 11 0.64
    5 -6 -11 -0.02
    -5 6 11 -0.11
    -5 6 11 -0.34
    5 6 -11 -0.38
    4 -6 -11 0.19
    -4 -6 11 0.26
    4 6 -11 -0.16
    -4 6 11 0.48
    -4 6 11 0.3
    -3 -6 11 0.82
    3 -6 -11 1.97
    3 6 -11 0.66
    -3 6 11 0.49
    2 -6 -11 -0.28
    -2 -6 11 0.18
    2 6 -11 0.25
    -2 6 11 -0.41
    -1 -6 11 0.37
    -1 -6 11 0.2
    1 -6 -11 0.35
    1 6 -11 0.45
    -1 6 11 0.42
    0 -6 11 0.24
    0 -6 -11 -0.5
    0 -6 11 0.72
    0 6 11 0.42
    0 6 -11 0.25
    1 -6 11 0.06
    -1 -6 -11 0.28
    -1 6 -11 0.14
    1 6 11 -0.18
    -1 6 -11 0.46
    2 -6 11 0.02
    2 -6 11 -0.18
    -2 -6 -11 -0.17
    -2 6 -11 0.51
    2 6 11 -0.04
    -2 6 -11 0.22
    3 -6 11 1.31
    -3 -6 -11 -0.77
    -3 6 -11 0.22
    3 6 11 -0.36
    4 -6 11 0.35
    -4 -6 -11 -0.42
    4 6 11 0.16
    -4 6 -11 0.91
    5 -6 11 -0.15
    -5 -6 -11 -0.65
    -5 6 -11 0.02
    5 6 11 -0.19
    -6 -6 -11 0.02
    6 -6 11 0.34
    6 6 11 0.11
    -6 6 -11 0.13
    -7 -6 -11 0.38
    7 -6 11 2.04
    -7 6 -11 0.71
    7 6 11 1.68
    8 -6 11 -1.38
    -8 6 -11 -0.41
    8 6 11 -0.29
    -12 -7 11 -0.25
    12 7 -11 0.22
    -12 7 11 1.14
    -11 -7 11 0.55
    11 7 -11 -0.78
    -11 7 11 0.84
    -10 -7 11 0.19
    -10 7 11 0.04
    -10 7 11 0.3
    10 7 -11 0.52
    -9 -7 11 0.48
    9 -7 -11 0.75
    -9 7 11 -0.21
    9 7 -11 -0.19
    -9 7 11 -0.21
    8 -7 -11 -0.12
    -8 -7 11 -0.28
    8 -7 -11 0.25
    8 7 -11 0.46
    -8 7 11 0.19
    -8 7 11 1.22
    7 -7 -11 0.45
    7 -7 -11 0.97
    -7 -7 11 0.12
    7 7 -11 0.56
    -7 7 11 0.8
    -7 7 11 -0.23
    6 -7 -11 -0.19
    -6 -7 11 -0.24
    6 -7 -11 -0.22
    -6 7 11 -0.21
    -6 7 11 0.17
    6 7 -11 -0.06
    5 -7 -11 -0.26
    -5 -7 11 0.08
    5 7 -11 0.5
    -5 7 11 0.62
    -5 7 11 0.45
    4 -7 -11 -0.3
    -4 -7 11 -0.09
    -4 7 11 0.23
    4 7 -11 0.12
    -3 -7 11 -0.09
    3 -7 -11 -0.05
    -3 7 11 0.08
    3 7 -11 -0.08
    2 -7 -11 1.82
    -2 -7 11 1.26
    -2 7 11 0.79
    2 7 -11 0.87
    1 -7 -11 -0.15
    -1 -7 11 -0.3
    -1 -7 11 -0.22
    -1 7 11 -0.63
    1 7 -11 -0.01
    0 -7 11 -0.15
    0 -7 11 -0.18
    0 -7 -11 -0.34
    0 7 11 0.04
    0 7 -11 0.24
    -1 -7 -11 -0.15
    1 -7 11 0.15
    -1 7 -11 -0.61
    -1 7 -11 0.19
    1 7 11 -0.12
    2 -7 11 0.83
    -2 -7 -11 1.51
    2 -7 11 1.16
    -2 7 -11 1.24
    2 7 11 2.92
    -2 7 -11 2.29
    -3 -7 -11 -0.31
    3 -7 11 -0.16
    -3 7 -11 0.44
    3 7 11 0.08
    -4 -7 -11 0.49
    4 -7 11 0.6
    -4 7 -11 -0.02
    4 7 11 0.22
    5 -7 11 1.18
    -5 -7 -11 0.09
    -5 7 -11 0.08
    5 7 11 -0.32
    -6 -7 -11 -0.36
    6 -7 11 -0.12
    6 7 11 -0.3
    -6 7 -11 -0.76
    -7 -7 -11 -0.94
    7 -7 11 0.16
    -7 7 -11 -1.12
    7 7 11 -0.81
    8 -7 11 0.42
    -8 7 -11 -0.45
    8 7 11 0.05
    -11 -8 11 0.13
    -11 8 11 0.04
    11 8 -11 1.31
    -10 -8 11 -0.81
    10 -8 -11 0.65
    -10 8 11 -0.07
    -10 8 11 -0.2
    10 8 -11 -0.22
    -9 -8 11 -0.09
    9 -8 -11 0.01
    9 8 -11 0.07
    -9 8 11 0.37
    -9 8 11 0.41
    -8 -8 11 1.21
    8 -8 -11 0.42
    -8 8 11 1.04
    8 8 -11 0.87
    -8 8 11 0.46
    7 -8 -11 0.33
    -7 -8 11 0.07
    7 -8 -11 0.29
    -7 8 11 1.38
    -7 8 11 1.25
    7 8 -11 1.24
    6 -8 -11 0.26
    -6 -8 11 -0.1
    6 -8 -11 0.05
    -6 8 11 0.07
    -6 8 11 -0.27
    6 8 -11 0.22
    5 -8 -11 0.73
    -5 -8 11 0.22
    -5 8 11 -0.08
    5 8 -11 0.8
    4 -8 -11 0.57
    -4 -8 11 0.51
    -4 8 11 0.62
    4 8 -11 0.85
    3 -8 -11 0.25
    -3 -8 11 0.16
    -3 8 11 -0.35
    3 8 -11 -0.2
    -2 -8 11 0.04
    2 -8 -11 -0.1
    -2 8 11 -0.29
    2 8 -11 0.33
    1 -8 -11 0.18
    -1 -8 11 0.58
    1 8 -11 0.03
    -1 8 11 0.31
    0 -8 -11 -0.31
    0 -8 11 0.12
    0 -8 11 0.28
    0 8 11 0.05
    0 8 -11 0.23
    0 8 -11 0.15
    -1 -8 -11 0.99
    1 -8 11 2.93
    1 -8 11 0.4
    -1 8 -11 1.07
    -1 8 -11 1.31
    1 8 11 2.07
    2 -8 11 1.87
    2 -8 11 2.82
    -2 -8 -11 1.29
    -2 8 -11 1.49
    2 8 11 2.76
    -3 -8 -11 -0.39
    3 -8 11 -0.65
    3 8 11 -0.15
    -3 8 -11 0
    -4 -8 -11 0.21
    4 -8 11 -0.53
    -4 8 -11 0.13
    4 8 11 -0.05
    -5 -8 -11 -0.13
    5 -8 11 -0.17
    5 8 11 0.1
    -5 8 -11 -0.25
    6 -8 11 0.17
    -6 -8 -11 0.41
    -6 8 -11 0.41
    6 8 11 -0.6
    -7 -8 -11 -0.48
    7 -8 11 0.35
    -7 8 -11 -0.6
    7 8 11 0.71
    -11 -9 11 0.29
    -11 9 11 2.29
    11 9 -11 -0.29
    -11 9 11 -1.5
    -10 -9 11 -0.09
    10 -9 -11 -0.08
    -10 9 11 -0.85
    -10 9 11 0.36
    10 9 -11 -0.31
    -9 -9 11 -0.4
    9 -9 -11 0.5
    -9 9 11 0.09
    -9 9 11 -0.07
    9 9 -11 0.16
    8 -9 -11 0.62
    -8 -9 11 -0.58
    -8 9 11 0.4
    -8 9 11 -0.73
    8 9 -11 -0.03
    7 -9 -11 0.69
    -7 -9 11 1.02
    7 9 -11 0.64
    -7 9 11 0.8
    -7 9 11 0.15
    6 -9 -11 -0.21
    -6 -9 11 1.02
    6 -9 -11 0.42
    -6 9 11 -0.42
    6 9 -11 1.77
    5 -9 -11 -0.53
    -5 -9 11 -0.05
    5 9 -11 -0.07
    -5 9 11 -0.09
    4 -9 -11 0.3
    -4 -9 11 1.3
    4 9 -11 0.88
    -4 9 11 0.3
    3 -9 -11 0.05
    -3 -9 11 0.78
    3 9 -11 -0.1
    -3 9 11 -0.1
    2 -9 -11 0.9
    -2 -9 11 0.26
    -2 9 11 0.84
    2 9 -11 -0.22
    -1 -9 11 0.23
    1 -9 -11 0.07
    1 9 -11 -0.2
    -1 9 11 0.55
    0 -9 -11 0.03
    0 -9 11 -0.24
    0 9 -11 0.1
    0 9 11 -0.05
    0 9 -11 -0.18
    1 -9 11 0.04
    1 -9 11 0.18
    -1 -9 -11 0.18
    -1 9 -11 0.08
    -1 9 -11 0.25
    1 9 11 0.14
    2 -9 11 1.84
    -2 -9 -11 1.58
    -2 9 -11 0.06
    2 9 11 1.96
    3 -9 11 -0.04
    -3 -9 -11 -0.16
    3 9 11 1.21
    -3 9 -11 0.08
    4 -9 11 0.06
    -4 -9 -11 0.43
    4 9 11 1.02
    -4 9 -11 -0.08
    -5 -9 -11 0.09
    5 -9 11 -0.08
    5 9 11 0.31
    -5 9 -11 0.65
    6 -9 11 -0.46
    -6 -9 -11 -0.72
    -6 9 -11 -0.79
    6 9 11 0.26
    -7 -9 -11 1.24
    7 -9 11 -0.27
    7 9 11 -0.41
    -7 9 -11 -0.44
    11 -10 -11 -0.19
    -11 -10 11 -0.58
    -11 10 11 -0.61
    -11 10 11 -1.3
    11 10 -11 0.32
    -10 -10 11 0.57
    10 -10 -11 0.54
    -10 10 11 0.24
    10 10 -11 0
    -10 10 11 -0.01
    -9 -10 11 0.39
    9 -10 -11 1.34
    9 10 -11 1.2
    -9 10 11 0.98
    -9 10 11 1.99
    8 -10 -11 0.39
    -8 -10 11 1.43
    -8 10 11 0.87
    -8 10 11 0.23
    8 10 -11 0.68
    7 -10 -11 0.17
    -7 -10 11 0.54
    -7 10 11 -0.52
    7 10 -11 -0.38
    -6 -10 11 0.06
    6 -10 -11 0.17
    6 -10 -11 -0.06
    6 10 -11 -0.29
    -6 10 11 0.14
    5 -10 -11 0.74
    -5 -10 11 1.18
    5 10 -11 0.2
    -5 10 11 -0.09
    -4 -10 11 2.25
    4 -10 -11 0.54
    -4 10 11 1.82
    4 10 -11 0.38
    3 -10 -11 -0.39
    -3 -10 11 -0.44
    -3 10 11 -0.02
    3 10 -11 -0.03
    -2 -10 11 0.04
    2 -10 -11 -0.45
    -2 10 11 -0.09
    2 10 -11 0.44
    1 -10 -11 0.87
    -1 -10 11 0.22
    1 10 -11 -0.2
    -1 10 11 1.51
    0 -10 11 -0.73
    0 -10 -11 0.18
    0 10 -11 0.37
    0 10 -11 -0.26
    0 10 11 0.38
    -1 -10 -11 0.3
    1 -10 11 0.03
    1 -10 11 0.11
    1 10 11 0.01
    -1 10 -11 0.27
    -1 10 -11 0.56
    -2 -10 -11 0.28
    2 -10 11 -0.63
    2 10 11 0.25
    -2 10 -11 -0.07
    3 -10 11 -0.12
    -3 -10 -11 0.58
    3 10 11 0.18
    -3 10 -11 -0.87
    4 -10 11 0.67
    -4 -10 -11 -0.19
    4 10 11 1.74
    -4 10 -11 0.93
    5 -10 11 1.2
    -5 -10 -11 1.7
    -5 10 -11 1.69
    5 10 11 1.03
    6 -10 11 -0.47
    -6 -10 -11 -0.62
    6 10 11 -0.28
    -6 10 -11 -0.14
    7 -10 11 0.68
    -7 -10 -11 0.99
    -7 10 -11 1.51
    7 10 11 -0.27
    -10 -11 11 0.18
    10 -11 -11 0.81
    10 11 -11 0.86
    -10 11 11 0.51
    -10 11 11 0.03
    9 -11 -11 -0.24
    -9 -11 11 0.89
    -9 11 11 0.66
    -9 11 11 0.03
    9 11 -11 1.34
    8 -11 -11 0.07
    -8 -11 11 -0.12
    -8 11 11 0.35
    8 11 -11 0.73
    -7 -11 11 0.67
    7 -11 -11 -0.06
    7 11 -11 0.7
    -7 11 11 1.05
    6 -11 -11 0.88
    6 -11 -11 0.89
    -6 -11 11 1.25
    -6 11 11 1.1
    6 11 -11 0.71
    -5 -11 11 1.03
    5 -11 -11 0.97
    5 11 -11 2.01
    -5 11 11 0.3
    -4 -11 11 0.05
    4 -11 -11 0.29
    -4 11 11 0.18
    4 11 -11 -0.11
    -3 -11 11 -0.28
    3 -11 -11 0.8
    -3 11 11 -0.07
    3 11 -11 0.02
    -2 -11 11 1.11
    2 -11 -11 0.87
    -2 11 11 1.3
    2 11 -11 -0.04
    1 -11 -11 0.85
    -1 -11 11 0.21
    1 11 -11 0.71
    -1 11 11 -0.55
    0 -11 -11 0.09
    0 -11 11 -0.51
    0 11 -11 0.33
    0 11 -11 -0.02
    0 11 11 -0.22
    -1 -11 -11 0.34
    1 -11 11 0.01
    -1 11 -11 0.34
    1 11 11 0.38
    -2 -11 -11 0.44
    2 -11 11 0.62
    -2 11 -11 0.1
    2 11 11 2.02
    -3 -11 -11 0.24
    3 -11 11 0.31
    -3 11 -11 -0.15
    3 11 11 0.82
    4 -11 11 0.09
    -4 -11 -11 1.79
    4 11 11 0.11
    -4 11 -11 0.67
    5 -11 11 -0.62
    -5 -11 -11 -0.39
    5 11 11 1.23
    -5 11 -11 -0.75
    -6 -11 -11 0.54
    6 -11 11 0.05
    6 11 11 -0.47
    -6 11 -11 0.2
    10 -12 -11 -0.46
    -10 -12 11 -0.5
    -10 12 11 -0.06
    10 12 -11 0.01
    -10 12 11 -0.26
    9 -12 -11 0.43
    -9 -12 11 0.8
    -9 12 11 0.48
    9 12 -11 0.14
    8 -12 -11 0.1
    -8 -12 11 0.4
    -8 12 11 0.95
    8 12 -11 1.41
    -7 -12 11 0.41
    7 -12 -11 0.27
    -7 12 11 -0.19
    7 12 -11 1.14
    6 -12 -11 0.62
    -6 -12 11 -0.51
    6 12 -11 0.52
    -6 12 11 0.45
    -5 -12 11 0
    5 -12 -11 0.73
    -5 12 11 0.45
    5 12 -11 -0.01
    4 -12 -11 1.71
    -4 -12 11 0.23
    -4 12 11 2.07
    4 12 -11 2.47
    -3 -12 11 -0.2
    3 -12 -11 0.33
    -3 12 11 0.69
    3 12 -11 -0.34
    2 -12 -11 0.11
    -2 -12 11 -0.85
    2 12 -11 0.57
    -2 12 11 0.48
    1 -12 -11 2.21
    -1 -12 11 1.42
    1 12 -11 1.7
    -1 12 11 1.65
    0 -12 11 0.07
    0 -12 -11 0.27
    0 12 -11 0.65
    0 12 11 -0.09
    0 12 -11 0.17
    1 -12 11 -0.53
    -1 -12 -11 0.42
    1 12 11 -0.2
    -1 12 -11 -0.19
    -2 -12 -11 -0.06
    2 -12 11 0.28
    2 12 11 0.28
    -2 12 -11 0.61
    -3 -12 -11 0.19
    3 -12 11 0.81
    -3 12 -11 1.01
    3 12 11 0.38
    -4 -12 -11 0.46
    4 -12 11 -0.08
    -4 12 -11 0.55
    4 12 11 0.14
    -5 -12 -11 0.24
    5 -12 11 -0.43
    -5 12 -11 -0.2
    5 12 11 0.14
    6 -12 11 0.23
    -6 -12 -11 0.43
    6 12 11 0.08
    -6 12 -11 0.32
    9 -13 -11 -0.39
    -9 -13 11 0.46
    9 13 -11 -1
    -9 13 11 0.58
    -8 -13 11 0.11
    8 -13 -11 0.52
    -8 13 11 -0.01
    8 13 -11 -0.17
    -7 -13 11 1.04
    7 -13 -11 -0.09
    -7 13 11 0.82
    7 13 -11 1.38
    6 -13 -11 1.12
    -6 -13 11 0.5
    6 13 -11 -0.07
    -6 13 11 0.59
    5 -13 -11 -0.06
    -5 -13 11 0.63
    5 13 -11 1.49
    -5 13 11 0.84
    4 -13 -11 1.83
    -4 -13 11 0.91
    4 13 -11 0.94
    -4 13 11 0.02
    3 -13 -11 0.18
    -3 -13 11 -0.4
    -3 13 11 0.39
    3 13 -11 0.49
    2 -13 -11 0.4
    -2 -13 11 -0.16
    2 13 -11 -0.03
    -2 13 11 0
    -1 -13 11 0.81
    1 -13 -11 -0.37
    1 13 -11 0.27
    -1 13 11 0.13
    1 13 -11 -0.27
    0 -13 -11 0.82
    0 -13 11 0.5
    0 13 -11 -0.54
    0 13 11 -0.2
    -1 -13 -11 -0.25
    1 -13 11 -0.27
    -1 13 -11 -0.41
    1 13 11 -0.19
    -2 -13 -11 1.91
    2 -13 11 1.93
    -2 13 -11 1.05
    2 13 11 1.49
    -3 -13 -11 -0.03
    3 -13 11 -0.23
    3 13 11 0.09
    -3 13 -11 -0.57
    4 -13 11 2.11
    -4 -13 -11 -0.73
    4 13 11 0.48
    -4 13 -11 0.83
    5 -13 11 0.15
    -5 -13 -11 0.66
    -5 13 -11 -0.05
    5 13 11 -0.41
    9 -14 -11 0.68
    -9 -14 11 0.76
    9 14 -11 -0.69
    -9 14 11 1.33
    8 -14 -11 0
    -8 -14 11 0.96
    8 14 -11 -0.2
    -8 14 11 0.5
    -7 -14 11 -0.47
    7 -14 -11 -0.19
    7 14 -11 -0.77
    -7 14 11 0.46
    -6 -14 11 0.04
    6 -14 -11 0.85
    6 14 -11 1.11
    -6 14 11 0.9
    5 -14 -11 -0.64
    -5 -14 11 -0.17
    -5 14 11 -0.02
    5 14 -11 0.26
    -4 -14 11 0.26
    4 -14 -11 0.45
    -4 14 11 0.32
    4 14 -11 0.13
    3 -14 -11 -0.04
    -3 -14 11 -0.42
    -3 14 11 0.23
    3 14 -11 -0.08
    -2 -14 11 0.87
    2 -14 -11 0.79
    -2 14 11 0.42
    2 14 -11 0.1
    -1 -14 11 0.91
    1 -14 -11 1.41
    -1 14 11 3.43
    1 14 -11 2.65
    1 14 -11 3.36
    0 -14 -11 -0.98
    0 -14 11 0.25
    0 14 11 0.96
    0 14 -11 -0.65
    1 -14 11 0.25
    -1 -14 -11 -0.59
    1 14 11 0.22
    -1 14 -11 0.24
    -2 -14 -11 -0.13
    2 -14 11 -0.55
    -2 14 -11 0.2
    2 14 11 0.34
    -3 -14 -11 0.14
    -3 14 -11 0.15
    3 14 11 0.59
    -4 -14 -11 0.68
    4 -14 11 -0.63
    -4 14 -11 0.52
    4 14 11 -0.16
    -5 -14 -11 0.64
    5 -14 11 0
    5 14 11 -0.36
    -5 14 -11 0.12
    8 -15 -11 1.09
    -8 -15 11 0.99
    -8 15 11 -0.81
    8 15 -11 0.94
    -7 -15 11 0.62
    7 -15 -11 1.25
    7 15 -11 0.33
    -7 15 11 0.75
    -6 -15 11 -0.47
    6 -15 -11 -0.25
    6 15 -11 -0.1
    -6 15 11 0.08
    -5 -15 11 -0.29
    5 15 -11 0.4
    -5 15 11 0.15
    4 -15 -11 -0.23
    -4 -15 11 0.2
    4 15 -11 0.46
    -4 15 11 -0.01
    -3 -15 11 0.14
    3 -15 -11 -0.29
    3 15 -11 -0.1
    -3 15 11 -0.02
    2 -15 -11 -0.11
    -2 -15 11 -0.3
    2 15 -11 -0.18
    -2 15 11 0.5
    1 -15 -11 0.01
    -1 -15 11 0.14
    -1 15 11 -0.61
    1 15 -11 -0.17
    0 -15 11 1.02
    0 -15 -11 0.07
    0 15 11 0.24
    0 15 -11 -0.22
    -1 -15 -11 -0.55
    1 -15 11 0.35
    1 15 11 0.32
    -1 15 -11 -0.04
    2 -15 11 0.52
    -2 -15 -11 -0.28
    -2 15 -11 0.21
    2 15 11 0.87
    -3 -15 -11 -0.44
    -3 15 -11 0.99
    3 15 11 0.17
    -4 -15 -11 0.74
    -4 15 -11 -0.16
    4 15 11 0.63
    7 -16 -11 -0.3
    -7 -16 11 0.89
    -7 16 11 0.08
    7 16 -11 0.03
    -6 -16 11 0.44
    -6 16 11 -0.34
    6 16 -11 -0.55
    -5 -16 11 -0.62
    5 16 -11 0.71
    -5 16 11 0.99
    4 -16 -11 1.3
    -4 -16 11 0.32
    4 16 -11 1.4
    -4 16 11 0.4
    -3 -16 11 0.73
    3 -16 -11 0.67
    -3 16 11 -0.31
    3 16 -11 1.23
    2 -16 -11 1.2
    -2 -16 11 0.53
    2 16 -11 -0.07
    2 16 -11 0.18
    -2 16 11 1.07
    1 -16 -11 -0.8
    -1 -16 11 -0.14
    -1 16 11 0.11
    1 16 -11 1.74
    0 -16 -11 0.36
    0 -16 11 -0.35
    0 16 11 0.51
    0 16 -11 0.13
    -1 -16 -11 1.07
    1 -16 11 0.72
    -1 16 -11 0.01
    1 16 11 1.08
    -2 -16 -11 -0.55
    2 16 11 1.03
    -2 16 -11 0.84
    -3 -16 -11 -0.6
    3 16 11 0.17
    -3 16 -11 0.08
    -6 -17 11 0.5
    -6 17 11 -0.49
    6 17 -11 -1.05
    -5 -17 11 0.12
    -5 17 11 -0.08
    5 17 -11 -0.71
    -4 -17 11 0.35
    -4 17 11 -0.86
    4 17 -11 -0.66
    3 -17 -11 -0.29
    -3 -17 11 0.58
    3 17 -11 -0.26
    -3 17 11 0.86
    2 -17 -11 -1.04
    -2 -17 11 0.68
    2 17 -11 -0.36
    -2 17 11 -0.44
    1 -17 -11 0.87
    -1 -17 11 0.64
    1 17 -11 0.27
    -1 17 11 0.16
    0 -17 -11 -0.52
    0 -17 11 -0.13
    0 17 11 -0.36
    0 17 -11 0.3
    1 -17 11 -0.09
    -1 -17 -11 0.29
    -1 17 -11 0.56
    1 17 11 -0.04
    -2 -17 -11 -0.67
    2 17 11 -0.05
    -2 17 -11 -1.16
    -4 -18 11 -0.46
    4 18 -11 0.65
    -4 18 11 0.42
    3 -18 -11 0.78
    -3 -18 11 0.16
    -3 18 11 0.58
    3 18 -11 -0.67
    -2 -18 11 -0.58
    2 -18 -11 0.1
    -2 18 11 -0.21
    2 18 -11 0.33
    -1 -18 11 0.38
    1 -18 -11 -0.34
    1 18 -11 0.43
    -1 18 11 0.1
    0 -18 -11 0.49
    0 -18 11 0.25
    0 18 -11 -0.05
    0 18 11 -0.67
    -12 0 12 42.66
    11 0 -12 1.06
    -11 0 12 0.25
    10 0 -12 82.15
    -10 0 12 75.31
    -9 0 12 6.89
    9 0 -12 6.63
    -8 0 12 98.77
    8 0 -12 126.24
    -7 0 12 10.1
    7 0 -12 17.53
    6 0 -12 44.98
    -6 0 12 42.58
    5 0 -12 22.43
    -5 0 12 27.86
    -4 0 12 65.36
    4 0 -12 69.62
    -4 0 12 69.08
    3 0 -12 119.04
    -3 0 12 125.11
    -3 0 12 135.93
    -2 0 12 90.28
    -2 0 12 80.8
    2 0 -12 92.67
    -1 0 12 122.12
    1 0 -12 121.78
    0 0 12 4.05
    0 0 12 3.68
    0 0 -12 5.03
    1 0 12 77.55
    -1 0 -12 65.16
    -1 0 -12 79.24
    1 0 12 68.77
    -2 0 -12 3.3
    2 0 12 4.07
    -2 0 -12 4.17
    3 0 12 46.94
    -3 0 -12 53.32
    -4 0 -12 1.92
    4 0 12 1.04
    5 0 12 59.63
    6 0 12 1.31
    7 0 12 16.2
    8 0 12 3.7
    -12 -1 12 -0.43
    -12 1 12 -0.12
    -11 -1 12 58.66
    11 1 -12 57.5
    -11 1 12 55.63
    10 -1 -12 1.54
    -10 -1 12 0.1
    -10 1 12 1.09
    10 1 -12 1.35
    9 -1 -12 47.39
    -9 -1 12 49.25
    -9 1 12 46
    9 1 -12 51.36
    8 -1 -12 8.13
    -8 -1 12 8.97
    8 1 -12 14.19
    -8 1 12 13.29
    7 -1 -12 96
    -7 -1 12 87.47
    7 1 -12 95.23
    -7 1 12 90.13
    -6 -1 12 41.89
    6 -1 -12 41.9
    -6 1 12 42.83
    6 1 -12 48.53
    -5 -1 12 102.52
    5 -1 -12 115.31
    -5 1 12 111.07
    -5 1 12 103.85
    5 1 -12 102.91
    4 -1 -12 48.92
    -4 -1 12 46.94
    -4 -1 12 49.36
    -4 1 12 50.46
    -4 1 12 49.24
    4 1 -12 45.88
    3 -1 -12 11.35
    -3 -1 12 11.97
    -3 -1 12 14.94
    3 1 -12 12.34
    -3 1 12 10.88
    -3 1 12 15
    -2 -1 12 70.58
    -2 -1 12 87.04
    2 -1 -12 68.26
    2 1 -12 68.53
    -2 1 12 79.67
    -1 -1 12 27.89
    1 -1 -12 24.19
    -1 1 12 29.12
    -1 1 12 30.03
    1 1 -12 24.59
    0 -1 12 84.82
    0 -1 12 81.51
    0 -1 -12 82.33
    0 1 -12 77.72
    0 1 12 80.9
    1 -1 12 5.62
    1 -1 12 6.61
    -1 -1 -12 5.82
    1 1 12 7.72
    -1 1 -12 9.38
    -1 1 -12 7.61
    -2 -1 -12 99.03
    2 -1 12 105.32
    2 1 12 95.9
    -2 1 -12 102.77
    -2 1 -12 105.81
    3 -1 12 1.19
    -3 -1 -12 1.31
    -3 1 -12 0.94
    -3 1 -12 0.14
    3 1 12 1.08
    4 -1 12 32.07
    -4 -1 -12 31.69
    4 1 12 28.87
    -4 1 -12 32.69
    5 -1 12 2.31
    -5 -1 -12 3.93
    5 1 12 2.54
    6 -1 12 23.34
    6 1 12 24.69
    7 -1 12 3.38
    7 1 12 2.7
    8 -1 12 18.21
    8 1 12 20.56
    -12 -2 12 28.17
    12 2 -12 25.31
    -12 2 12 25.6
    -11 -2 12 0.34
    -11 2 12 -1.09
    11 2 -12 0.56
    -10 -2 12 49.06
    10 -2 -12 52.28
    10 2 -12 53.03
    -10 2 12 53.74
    9 -2 -12 7.65
    -9 -2 12 8.36
    9 2 -12 4.48
    -9 2 12 7.7
    8 -2 -12 70.36
    -8 -2 12 74.49
    -8 2 12 63.72
    8 2 -12 63.16
    -7 -2 12 3.06
    7 -2 -12 2.8
    -7 2 12 1.93
    7 2 -12 5.02
    6 -2 -12 32.95
    -6 -2 12 36.2
    -6 2 12 30.57
    -6 2 12 29.66
    6 2 -12 30.9
    5 -2 -12 35.49
    -5 -2 12 37.23
    -5 2 12 31.58
    5 2 -12 39.4
    -5 2 12 34.67
    4 -2 -12 71.21
    -4 -2 12 67.69
    -4 2 12 67.38
    4 2 -12 62.65
    -4 2 12 61.64
    -3 -2 12 86.83
    -3 -2 12 78.24
    3 -2 -12 86.34
    -3 2 12 80.58
    3 2 -12 68.4
    2 -2 -12 29.57
    -2 -2 12 35.54
    -2 -2 12 37.02
    -2 2 12 31.53
    2 2 -12 24.82
    -2 2 12 29.34
    -1 -2 12 95.86
    1 -2 -12 89.24
    -1 -2 12 92.08
    -1 2 12 94.84
    1 2 -12 82.88
    0 -2 -12 1.48
    0 -2 12 1.86
    0 2 12 1.88
    0 2 -12 1.27
    1 -2 12 54.89
    -1 -2 -12 50.18
    1 -2 12 55.11
    1 2 12 54.82
    -1 2 -12 57.08
    -2 -2 -12 1.82
    2 -2 12 0.89
    2 -2 12 0.83
    -2 2 -12 1.81
    2 2 12 0.4
    -2 2 -12 -0.13
    -3 -2 -12 42.08
    3 -2 12 37.26
    3 2 12 41.09
    -3 2 -12 41.9
    -3 2 -12 42.17
    -4 -2 -12 0.35
    4 -2 12 0.14
    -4 2 -12 0.09
    -4 2 -12 0.47
    4 2 12 -0.14
    5 -2 12 54.95
    -5 -2 -12 50.28
    5 2 12 51
    6 -2 12 1.28
    6 2 12 1.9
    7 -2 12 9.14
    7 2 12 9.23
    8 -2 12 5.53
    8 2 12 4.8
    -12 -3 12 -0.18
    -12 3 12 0.39
    12 3 -12 1.29
    -11 -3 12 22.97
    -11 3 12 17.91
    11 3 -12 23.83
    -10 -3 12 0.4
    10 -3 -12 1.15
    10 3 -12 2.08
    -10 3 12 0.84
    9 -3 -12 27.46
    -9 -3 12 24.84
    -9 3 12 26.67
    9 3 -12 20.96
    -8 -3 12 6.26
    8 -3 -12 8.23
    8 3 -12 5.76
    -8 3 12 8.3
    7 -3 -12 27.5
    -7 -3 12 35.93
    7 3 -12 31.6
    -7 3 12 33.4
    -7 3 12 35.49
    -6 -3 12 32.26
    6 -3 -12 32.25
    -6 3 12 35.76
    -6 3 12 34.68
    6 3 -12 34.27
    -5 -3 12 40.78
    5 -3 -12 50.51
    5 3 -12 39.66
    -5 3 12 48.86
    -5 3 12 44.53
    4 -3 -12 25.63
    -4 -3 12 24.58
    -4 3 12 21.99
    4 3 -12 26.47
    3 -3 -12 7.35
    -3 -3 12 9.49
    -3 3 12 10.9
    3 3 -12 9.69
    -2 -3 12 29.32
    2 -3 -12 23.83
    -2 -3 12 24.52
    2 3 -12 26.2
    -2 3 12 31.38
    1 -3 -12 6.76
    -1 -3 12 6.53
    -1 -3 12 5.77
    -1 3 12 5.65
    1 3 -12 5.59
    0 -3 -12 51.91
    0 -3 12 64.88
    0 3 12 56.87
    0 3 -12 60
    1 -3 12 4.07
    1 -3 12 4.83
    -1 -3 -12 3.6
    -1 3 -12 3.26
    1 3 12 2.47
    -2 -3 -12 61.46
    2 -3 12 62
    2 -3 12 61.3
    -2 3 -12 57.78
    2 3 12 60.08
    -3 -3 -12 0.08
    3 -3 12 0
    -3 3 -12 0.19
    3 3 12 0.59
    -4 -3 -12 31.78
    4 -3 12 28.43
    4 3 12 32.46
    -5 -3 -12 -0.02
    5 -3 12 -0.73
    5 3 12 0.5
    -6 -3 -12 24.25
    6 -3 12 17.87
    6 3 12 21.37
    7 -3 12 2.77
    7 3 12 1.54
    8 -3 12 15.42
    8 3 12 17.1
    -12 -4 12 9.37
    12 4 -12 9.97
    -12 4 12 12.89
    -11 -4 12 3.64
    -11 4 12 2.85
    11 4 -12 1.31
    -10 -4 12 15.62
    10 4 -12 21.09
    -10 4 12 15.56
    -9 -4 12 0
    9 -4 -12 -0.69
    9 4 -12 0.74
    -9 4 12 -0.51
    -8 -4 12 13.07
    8 -4 -12 15.64
    -8 4 12 16.95
    8 4 -12 14.37
    7 -4 -12 17.34
    -7 -4 12 16.29
    7 -4 -12 18.8
    -7 4 12 14.81
    7 4 -12 15.67
    -7 4 12 15.32
    6 -4 -12 15.25
    -6 -4 12 20.05
    6 4 -12 18.94
    -6 4 12 16.97
    -6 4 12 19.21
    5 -4 -12 17.06
    -5 -4 12 17.08
    5 4 -12 17.99
    -5 4 12 15.29
    -4 -4 12 5.69
    4 -4 -12 4.98
    -4 4 12 3.47
    4 4 -12 3.28
    -4 4 12 3.41
    3 -4 -12 44.72
    -3 -4 12 43.17
    -3 4 12 48
    -3 4 12 48.41
    3 4 -12 46.57
    -2 -4 12 32.32
    2 -4 -12 24.55
    -2 -4 12 26.3
    2 4 -12 21.29
    -2 4 12 21.87
    -1 -4 12 24.05
    1 -4 -12 31.45
    -1 -4 12 30.28
    1 4 -12 32.26
    -1 4 12 25.15
    0 -4 12 6.37
    0 -4 -12 4.23
    0 -4 12 3.9
    0 4 -12 4.58
    0 4 12 4.76
    1 -4 12 35.67
    1 -4 12 37.12
    -1 -4 -12 32.33
    -1 4 -12 26.38
    1 4 12 33.33
    -1 4 -12 33
    2 -4 12 2.05
    2 -4 12 6.31
    -2 -4 -12 1.18
    -2 4 -12 4.69
    -2 4 -12 3
    2 4 12 2.35
    3 -4 12 37.5
    -3 -4 -12 49.56
    -3 4 -12 41.62
    3 4 12 35.99
    -3 4 -12 44.7
    4 -4 12 0.43
    -4 -4 -12 1.42
    4 4 12 0.13
    -4 4 -12 0.53
    5 -4 12 21.37
    -5 -4 -12 25.18
    5 4 12 27.45
    -5 4 -12 27.23
    6 -4 12 0.63
    -6 -4 -12 -0.28
    6 4 12 0.72
    7 -4 12 14.89
    7 4 12 18.53
    -12 -5 12 1.35
    12 5 -12 -0.22
    -12 5 12 0.67
    -11 -5 12 8.58
    11 5 -12 7.51
    -11 5 12 8.29
    -10 -5 12 0.35
    10 5 -12 0.49
    -10 5 12 0.34
    -9 -5 12 6.99
    9 5 -12 7.47
    -9 5 12 9.73
    -8 -5 12 -0.09
    8 -5 -12 1.94
    8 5 -12 0.86
    -8 5 12 0.02
    7 -5 -12 8.48
    7 -5 -12 10.62
    -7 -5 12 9.55
    -7 5 12 10.24
    7 5 -12 9.26
    -6 -5 12 15.42
    6 -5 -12 20.76
    -6 5 12 13.07
    6 5 -12 19.45
    -5 -5 12 19.51
    5 -5 -12 19.51
    5 5 -12 14.23
    -5 5 12 16.61
    -5 5 12 18.08
    4 -5 -12 22.99
    -4 -5 12 20.43
    -4 5 12 25.72
    4 5 -12 23.76
    -4 5 12 23.12
    -3 -5 12 8.85
    3 -5 -12 8.77
    3 5 -12 7.6
    -3 5 12 5.72
    -2 -5 12 8.91
    2 -5 -12 10.06
    -2 5 12 10.14
    2 5 -12 8.76
    -1 -5 12 0.49
    -1 -5 12 -0.19
    1 -5 -12 -0.46
    1 5 -12 -0.27
    -1 5 12 0.26
    0 -5 -12 53.95
    0 -5 12 38.84
    0 -5 12 39.88
    0 5 12 44.07
    0 5 -12 47.9
    1 -5 12 3.21
    -1 -5 -12 2.64
    1 5 12 3.32
    -1 5 -12 4.08
    -1 5 -12 3.41
    -2 -5 -12 24.29
    2 -5 12 23.27
    2 -5 12 22.31
    -2 5 -12 20.28
    -2 5 -12 18.93
    2 5 12 24.88
    3 -5 12 0.17
    -3 -5 -12 0.78
    -3 5 -12 0.73
    3 5 12 0.29
    -4 -5 -12 26.17
    4 -5 12 23.36
    4 5 12 26.83
    -4 5 -12 26.66
    5 -5 12 0.35
    -5 -5 -12 -0.37
    5 5 12 -0.66
    -5 5 -12 0.87
    -6 -5 -12 18.79
    6 -5 12 17.14
    -6 5 -12 21.18
    6 5 12 16.2
    7 -5 12 2.84
    7 5 12 1.19
    -12 -6 12 3.68
    -12 6 12 3.15
    12 6 -12 4.84
    -11 -6 12 1.15
    -11 6 12 3.87
    11 6 -12 2.66
    -10 -6 12 17.36
    10 6 -12 19.53
    -10 6 12 20.93
    -9 -6 12 2.94
    9 6 -12 1.03
    -9 6 12 2.43
    8 -6 -12 12.57
    8 -6 -12 13.76
    -8 -6 12 11.65
    -8 6 12 13.6
    -8 6 12 13.6
    8 6 -12 13.31
    7 -6 -12 2.93
    7 -6 -12 2.2
    -7 -6 12 1.16
    7 6 -12 2.8
    -7 6 12 1.42
    -7 6 12 0.62
    6 -6 -12 10.91
    -6 -6 12 12.67
    -6 6 12 9.24
    6 6 -12 6.85
    -6 6 12 9.51
    -5 -6 12 6.7
    5 -6 -12 6.1
    -5 6 12 7.41
    -5 6 12 10.09
    5 6 -12 10.02
    -4 -6 12 1.2
    4 -6 -12 0.43
    4 6 -12 3.26
    -4 6 12 0.85
    -3 -6 12 40.32
    3 -6 -12 39.68
    -3 6 12 40.23
    3 6 -12 32.77
    2 -6 -12 14.18
    -2 -6 12 15.76
    -2 6 12 14.69
    2 6 -12 15.91
    1 -6 -12 20.41
    -1 -6 12 19.64
    -1 -6 12 20.46
    1 6 -12 19.07
    -1 6 12 18.28
    0 -6 12 0.75
    0 -6 -12 2.16
    0 -6 12 1.31
    0 6 -12 1.93
    0 6 12 2.03
    1 -6 12 20.09
    -1 -6 -12 23.44
    -1 6 -12 22.92
    -1 6 -12 25.1
    1 6 12 23.58
    2 -6 12 -0.5
    2 -6 12 0.45
    -2 -6 -12 -0.1
    2 6 12 -0.19
    -2 6 -12 -0.04
    -2 6 -12 -0.19
    -3 -6 -12 28.48
    3 -6 12 37.91
    3 6 12 29.85
    -3 6 -12 30.73
    -4 -6 -12 0.72
    4 -6 12 0.42
    4 6 12 0.54
    -4 6 -12 1.2
    -5 -6 -12 21.56
    5 -6 12 13.92
    5 6 12 22.77
    -5 6 -12 16.37
    -6 -6 -12 1.48
    6 -6 12 0.39
    6 6 12 0.45
    -6 6 -12 -0.16
    -7 -6 -12 20.5
    7 -6 12 19.69
    -7 6 -12 14.41
    7 6 12 20.75
    -11 -7 12 5.9
    -11 7 12 8.33
    11 7 -12 12.96
    -10 -7 12 1.31
    10 7 -12 0.27
    -10 7 12 -0.14
    9 -7 -12 12.83
    -9 -7 12 12.54
    -9 7 12 17.79
    -9 7 12 14.67
    9 7 -12 11.03
    -8 -7 12 13.37
    8 -7 -12 18.27
    -8 7 12 19.33
    8 7 -12 10.75
    -8 7 12 13.58
    7 -7 -12 12.83
    7 -7 -12 13.53
    -7 -7 12 15.42
    7 7 -12 18.73
    -7 7 12 14.57
    -7 7 12 9.19
    6 -7 -12 1.32
    -6 -7 12 2.41
    -6 7 12 1.42
    -6 7 12 1.45
    6 7 -12 0.59
    5 -7 -12 20.02
    -5 -7 12 21.76
    5 7 -12 22.58
    -5 7 12 19.18
    4 -7 -12 4.41
    -4 -7 12 6.93
    4 7 -12 11.59
    -4 7 12 8.63
    3 -7 -12 16.92
    -3 -7 12 21.46
    3 7 -12 20.22
    -3 7 12 16.67
    2 -7 -12 22.76
    -2 -7 12 22.29
    -2 7 12 17.03
    2 7 -12 19.21
    1 -7 -12 0.33
    -1 -7 12 1.22
    1 7 -12 0.25
    -1 7 12 0.92
    0 -7 12 65.18
    0 -7 -12 63.78
    0 -7 12 64.91
    0 7 12 60.68
    0 7 -12 66.72
    0 7 -12 64.08
    1 -7 12 13.64
    1 -7 12 13.34
    -1 -7 -12 12.46
    -1 7 -12 11.58
    1 7 12 11.9
    -1 7 -12 11.56
    2 -7 12 13.77
    -2 -7 -12 14.24
    2 -7 12 14.85
    -2 7 -12 14.82
    2 7 12 14.96
    -2 7 -12 17.03
    -3 -7 -12 2.09
    3 -7 12 2.9
    3 7 12 1.35
    -3 7 -12 0.77
    -4 -7 -12 32.15
    4 -7 12 24.1
    -4 7 -12 28.08
    4 7 12 26.35
    5 -7 12 0.39
    -5 -7 -12 0.35
    5 7 12 0.69
    -5 7 -12 -0.06
    6 -7 12 17.92
    -6 -7 -12 17.14
    6 7 12 10.11
    -6 7 -12 14.69
    -7 -7 -12 1.45
    7 -7 12 0.12
    7 7 12 1.73
    -7 7 -12 0.69
    -11 -8 12 0.63
    -11 8 12 -0.19
    11 8 -12 0.03
    -10 -8 12 25.76
    10 8 -12 20.58
    -10 8 12 25.53
    -10 8 12 18.04
    9 -8 -12 0.01
    -9 -8 12 0.03
    -9 8 12 -0.6
    -9 8 12 1.55
    9 8 -12 0.58
    8 -8 -12 22.17
    -8 -8 12 25.4
    -8 8 12 25.8
    -8 8 12 21.21
    8 8 -12 22.84
    -7 -8 12 9.07
    7 -8 -12 5.79
    7 -8 -12 5.58
    -7 8 12 10.24
    -7 8 12 7.58
    7 8 -12 10.81
    -6 -8 12 30.98
    6 -8 -12 38.7
    6 8 -12 35.32
    -6 8 12 32.07
    -5 -8 12 8.07
    5 -8 -12 3.87
    -5 8 12 4.62
    5 8 -12 4.42
    -4 -8 12 7.09
    4 -8 -12 6.34
    4 8 -12 6.9
    -4 8 12 7
    3 -8 -12 35.49
    -3 -8 12 36.79
    -3 8 12 37.54
    3 8 -12 40.15
    2 -8 -12 15.17
    -2 -8 12 25.72
    -2 8 12 13.86
    2 8 -12 18.33
    -1 -8 12 21.4
    1 -8 -12 23.52
    1 8 -12 23.21
    -1 8 12 24.18
    0 -8 12 9.95
    0 -8 -12 10.16
    0 8 12 12.58
    0 8 -12 10.13
    0 8 -12 11.97
    -1 -8 -12 30.18
    1 -8 12 25.05
    1 -8 12 29.52
    -1 8 -12 25.23
    -1 8 -12 21.79
    1 8 12 23.16
    2 -8 12 2.57
    2 -8 12 6.58
    -2 -8 -12 7.22
    2 8 12 3.01
    -2 8 -12 3.26
    -3 -8 -12 48.81
    3 -8 12 42.19
    3 8 12 47.61
    -3 8 -12 37.52
    -4 -8 -12 0.42
    4 -8 12 -0.03
    -4 8 -12 0.05
    4 8 12 0.47
    -5 -8 -12 18.76
    5 -8 12 16.15
    5 8 12 17.19
    -5 8 -12 22.42
    6 -8 12 0.39
    -6 -8 -12 -0.63
    -6 8 -12 0.22
    6 8 12 0.03
    -7 -8 -12 22.58
    7 -8 12 21.38
    -7 8 -12 18.42
    7 8 12 14.48
    -11 -9 12 23.09
    11 9 -12 25.62
    -11 9 12 18.62
    -10 -9 12 0.92
    10 -9 -12 -0.83
    10 9 -12 0
    -10 9 12 0.45
    -10 9 12 -0.59
    9 -9 -12 21.19
    -9 -9 12 23.57
    -9 9 12 24.81
    9 9 -12 31.44
    -9 9 12 19.25
    -8 -9 12 1.86
    8 -9 -12 3.36
    -8 9 12 5.62
    -8 9 12 2.46
    8 9 -12 3.46
    -7 -9 12 34.81
    7 -9 -12 40.54
    7 -9 -12 34.33
    7 9 -12 36.99
    -7 9 12 38.84
    6 -9 -12 5.19
    -6 -9 12 10.45
    -6 9 12 6.75
    6 9 -12 8.37
    5 -9 -12 35.31
    -5 -9 12 33.71
    5 9 -12 31.56
    -5 9 12 29.89
    -4 -9 12 26.25
    4 -9 -12 24.28
    4 9 -12 27.77
    -4 9 12 22.07
    3 -9 -12 57.63
    -3 -9 12 41.34
    3 9 -12 41.52
    -3 9 12 52.12
    2 -9 -12 27.26
    -2 -9 12 27.81
    2 9 -12 24.85
    -2 9 12 24.73
    -1 -9 12 15.1
    1 -9 -12 8.78
    1 9 -12 11.86
    -1 9 12 11.54
    0 -9 -12 48.19
    0 -9 12 47.88
    0 9 -12 44.87
    0 9 12 50.2
    0 9 -12 50.44
    1 -9 12 2.99
    -1 -9 -12 4.79
    1 9 12 2.39
    -1 9 -12 1.1
    -1 9 -12 1.44
    2 -9 12 38.25
    -2 -9 -12 36.56
    -2 9 -12 31.21
    2 9 12 35.1
    3 -9 12 3.07
    -3 -9 -12 3.2
    -3 9 -12 4.98
    3 9 12 3.34
    4 -9 12 22.26
    -4 -9 -12 29.75
    -4 9 -12 26.57
    4 9 12 27.42
    5 -9 12 -0.06
    -5 -9 -12 -0.51
    -5 9 -12 0.04
    5 9 12 -0.6
    6 -9 12 23.01
    -6 -9 -12 34.56
    6 9 12 21.82
    -6 9 -12 28.04
    10 -10 -12 34.99
    -10 -10 12 27.91
    -10 10 12 23.62
    10 10 -12 31.05
    9 -10 -12 -0.37
    -9 -10 12 0.36
    -9 10 12 0.12
    -9 10 12 0.08
    9 10 -12 -0.92
    8 -10 -12 52.8
    -8 -10 12 39.54
    -8 10 12 36.5
    8 10 -12 44.26
    -7 -10 12 3.96
    7 -10 -12 1.42
    -7 10 12 0.53
    7 10 -12 2.09
    6 -10 -12 36.79
    -6 -10 12 36.23
    6 10 -12 33.27
    -6 10 12 44.3
    -5 -10 12 40.2
    5 -10 -12 42.74
    -5 10 12 35.18
    5 10 -12 37.14
    -4 -10 12 38.66
    4 -10 -12 41.67
    -4 10 12 40.36
    4 10 -12 38.24
    -3 -10 12 24.53
    3 -10 -12 28.12
    -3 10 12 27.17
    3 10 -12 24.37
    2 -10 -12 25.91
    -2 -10 12 33.34
    -2 10 12 28.91
    2 10 -12 29.94
    -1 -10 12 32.74
    1 -10 -12 32.11
    1 10 -12 35.03
    -1 10 12 34.54
    0 -10 12 29.05
    0 -10 -12 26.9
    0 10 12 24.66
    0 10 -12 32.1
    0 10 -12 29.54
    1 -10 12 54.33
    -1 -10 -12 52.5
    1 10 12 44.2
    -1 10 -12 46.64
    -2 -10 -12 0.46
    2 -10 12 0.54
    -2 10 -12 0.5
    2 10 12 0.22
    3 -10 12 38.01
    -3 -10 -12 27.1
    3 10 12 33.68
    -3 10 -12 39.03
    4 -10 12 0.19
    -4 -10 -12 0.74
    4 10 12 -0.01
    -4 10 -12 0.27
    5 -10 12 33.75
    -5 -10 -12 37.02
    -5 10 -12 33.35
    5 10 12 36.64
    6 -10 12 1.09
    -6 -10 -12 0.68
    -6 10 -12 -0.7
    6 10 12 0.08
    -10 -11 12 -0.68
    10 -11 -12 -0.16
    -10 11 12 -0.47
    10 11 -12 -0.32
    9 -11 -12 34.02
    -9 -11 12 24.57
    9 11 -12 28.8
    -9 11 12 35.5
    8 -11 -12 3.8
    -8 -11 12 4.26
    -8 11 12 5.71
    8 11 -12 3.58
    -7 -11 12 41.24
    7 -11 -12 42.35
    7 11 -12 46.5
    -7 11 12 39.4
    -6 -11 12 21.65
    6 -11 -12 16.9
    6 11 -12 22.01
    -6 11 12 20.25
    -5 -11 12 56.25
    5 -11 -12 58.66
    -5 11 12 55.66
    5 11 -12 54.42
    4 -11 -12 15.77
    -4 -11 12 13.92
    4 11 -12 16.59
    -4 11 12 16.4
    -3 -11 12 28.67
    3 -11 -12 20.54
    -3 11 12 28.6
    3 11 -12 31.4
    -2 -11 12 46.26
    2 -11 -12 39.9
    2 11 -12 47.63
    -2 11 12 42.75
    1 -11 -12 29.31
    -1 -11 12 24.75
    -1 11 12 19.54
    1 11 -12 25.48
    0 -11 -12 38.56
    0 -11 12 48.05
    0 11 -12 40.21
    0 11 12 48.33
    0 11 -12 45.97
    -1 -11 -12 1.55
    1 -11 12 2.03
    -1 11 -12 2.32
    1 11 12 1.54
    -2 -11 -12 53.51
    2 -11 12 46.25
    -2 11 -12 53.72
    2 11 12 63.91
    -3 -11 -12 -0.55
    3 -11 12 1.11
    -3 11 -12 0.18
    3 11 12 0.1
    4 -11 12 29.61
    -4 -11 -12 27.65
    4 11 12 30.03
    -4 11 -12 26.47
    -5 -11 -12 -0.55
    5 -11 12 0.08
    5 11 12 -0.1
    -5 11 -12 -0.01
    -9 -12 12 0.65
    9 -12 -12 0.88
    9 12 -12 0.32
    -9 12 12 1.45
    -8 -12 12 51.79
    8 -12 -12 42.58
    8 12 -12 48.12
    -8 12 12 45.83
    7 -12 -12 5.24
    -7 -12 12 3.08
    -7 12 12 3.81
    7 12 -12 3.1
    6 -12 -12 27.25
    -6 -12 12 25.8
    6 12 -12 30.54
    -6 12 12 26.98
    -5 -12 12 16.58
    5 -12 -12 15.48
    -5 12 12 18.83
    5 12 -12 20.1
    -4 -12 12 36.89
    4 -12 -12 34
    4 12 -12 37.81
    -4 12 12 39.62
    -3 -12 12 38.47
    3 -12 -12 33.38
    -3 12 12 33.41
    3 12 -12 39.29
    -2 -12 12 17.44
    2 -12 -12 12.81
    -2 12 12 10.82
    2 12 -12 12.54
    1 -12 -12 37.39
    -1 -12 12 43.57
    -1 12 12 36.74
    1 12 -12 46.53
    0 -12 12 4.52
    0 -12 -12 3.72
    0 12 12 7.72
    0 12 -12 8.78
    -1 -12 -12 34.52
    1 -12 12 45.9
    -1 12 -12 39.82
    1 12 12 37.2
    2 -12 12 0.71
    -2 -12 -12 1.54
    2 12 12 0.63
    -2 12 -12 2.03
    -3 -12 -12 39.91
    -3 12 -12 42.98
    3 12 12 39.8
    4 -12 12 -0.61
    -4 -12 -12 -0.37
    4 12 12 -0.95
    -4 12 -12 0.44
    5 -12 12 22.8
    -5 -12 -12 25.42
    5 12 12 26.16
    -5 12 -12 31.9
    9 -13 -12 25.24
    -9 -13 12 26.33
    -9 13 12 23.02
    9 13 -12 32.62
    -8 -13 12 5.56
    8 -13 -12 4.05
    8 13 -12 4.76
    -8 13 12 3.61
    -7 -13 12 26.73
    7 -13 -12 21.83
    7 13 -12 28.77
[truncated: 104,465 more chars]
