# Supplementary material for: Crystal structure of cis-[1,2-bis­(di­phenyl­phosphan­yl)ethene-κ2 P,P′]di­chlorido­platinum(II) chloro­form disolvate: a new polymorph
Source: Acta Crystallogr E Crystallogr Commun. 2018 Jun 21;74(Pt 7):998–1001. doi: 10.1107/S2056989018008836 (PMC6038620; doi:10.1107/S2056989018008836)
Supplement: Supplementary file 2 [file e-74-00998-Isup2.hkl]

#
# h,k,l, Fc-squared, Fo-squared, sigma(Fo-squared), status flag
#
data_I
_shelx_title ' GVSU617C in P21/c #  14'
_shelx_refln_list_code          4
_shelx_F_calc_maximum      618.10
_exptl_crystal_F_000      1744.00
_reflns_d_resolution_high  0.8287

loop_
 _space_group_symop_operation_xyz
 'x, y, z'
 '-x, y+1/2, -z+1/2'
 '-x, -y, -z'
 'x, -y-1/2, z-1/2'

_cell_length_a    11.1441
_cell_length_b    18.0870
_cell_length_c    16.9621
_cell_angle_alpha  90.000
_cell_angle_beta  106.246
_cell_angle_gamma  90.000

_shelx_F_squared_multiplier     1.000

loop_
 _refln_index_h
 _refln_index_k
 _refln_index_l
 _refln_F_squared_calc
 _refln_F_squared_meas
 _refln_F_squared_sigma
 _refln_observed_status
   1   0   0       1158.93        789.32        62.56 o
   2   0   0      31462.36      35774.61      1393.95 o
   3   0   0      85595.88      89362.57      4588.73 o
   4   0   0      78622.98      77602.12      3021.50 o
   5   0   0      16168.59      16692.77       720.81 o
   6   0   0      71624.76      76388.90      3009.01 o
   7   0   0      50995.14      52279.33      2448.25 o
   8   0   0      31927.53      34266.18      1677.87 o
   9   0   0      36836.04      40822.77      2842.39 o
  10   0   0       6573.76       5151.28       663.36 o
  11   0   0      13234.78      13454.92      1039.19 o
  12   0   0        797.67        911.98       307.50 o
   1   1   0     134466.48     135808.59      5829.06 o
   2   1   0       1109.42       1204.53        76.54 o
   3   1   0     382042.31     391015.66     11221.15 o
   4   1   0      16302.72      15457.92       468.45 o
   5   1   0      79723.96      82261.50      2432.19 o
   6   1   0      52615.07      53836.71      1615.98 o
   7   1   0      35335.42      35246.14      1106.34 o
   8   1   0      31060.60      27253.84      1065.27 o
   9   1   0       8508.06       8309.64       489.61 o
  10   1   0      25380.84      26280.53      1210.10 o
  11   1   0       3928.95       3671.77       375.73 o
  12   1   0      11472.25      12716.70       730.06 o
   1   2   0       1428.80       1172.53        69.20 o
   2   2   0     157818.38     163397.89      6245.41 o
   3   2   0      34686.12      36508.57      1185.86 o
   4   2   0      86266.91      94498.24      2980.44 o
   5   2   0      17482.96      17057.76       603.85 o
   6   2   0      41576.86      45379.17      1497.94 o
   7   2   0      38150.69      41872.00      1300.39 o
   8   2   0      19923.61      19876.90       831.93 o
   9   2   0      14490.08      16005.26       697.31 o
  10   2   0       3142.10       2572.42       294.56 o
  11   2   0      12440.70      13339.93       731.22 o
  12   2   0        454.86        267.98       160.01 o
   1   3   0      34853.36      32725.38      1282.21 o
   2   3   0       7346.71       7318.52       335.34 o
   3   3   0     116522.41     128557.38      4957.65 o
   4   3   0      31855.87      34732.49      1060.79 o
   5   3   0      39607.39      41323.93      1252.34 o
   6   3   0       8720.92       7976.35       307.74 o
   7   3   0      12270.24      13465.57       585.12 o
   8   3   0       4007.12       3113.96       256.32 o
   9   3   0       4519.78       4879.93       326.68 o
  10   3   0      22234.12      22405.97      1067.94 o
  11   3   0       1979.60       2800.93       319.66 o
  12   3   0       6883.06       6148.45       572.92 o
   1   4   0        123.65        144.42        40.81 o
   2   4   0      28216.61      29464.43      1050.84 o
   3   4   0       1031.75       1098.91       131.02 o
   4   4   0      12576.48      15122.74       600.70 o
   5   4   0      10041.76      10968.82       431.47 o
   6   4   0      13988.53      16177.64       542.59 o
   7   4   0       7610.07       8272.85       367.75 o
   8   4   0       6289.64       5434.68       300.71 o
   9   4   0       4869.40       4866.99       316.12 o
  10   4   0       1566.14       1444.58       223.16 o
  11   4   0       5860.57       5726.34       462.06 o
  12   4   0        413.86        627.41       213.52 o
   1   5   0      11880.69      11783.71       457.49 o
   2   5   0       6546.35       6041.05       241.31 o
   3   5   0       9639.06      10271.72       365.65 o
   4   5   0        225.08        112.05        59.25 o
   5   5   0      13464.71      12677.69       545.22 o
   6   5   0       1229.36       1006.20       126.44 o
   7   5   0       1813.61       2241.68       188.67 o
   8   5   0       6601.72       7087.30       350.72 o
   9   5   0       2534.24       2461.47       221.82 o
  10   5   0       3987.83       4363.64       329.89 o
  11   5   0        898.64       1149.95       263.67 o
  12   5   0       2350.29       1874.50       454.68 o
   0   6   0       1956.29       1976.84       139.85 o
   1   6   0         20.83        -28.80        28.80 o
   2   6   0      34670.98      37897.60      1228.41 o
   3   6   0       6209.00       6297.75       231.09 o
   4   6   0        682.19        602.82       155.16 o
   5   6   0       7503.07       7814.43       376.56 o
   6   6   0       8461.64       8280.86       410.35 o
   7   6   0       4874.46       5103.74       270.70 o
   8   6   0       4972.55       4327.17       322.37 o
   9   6   0       1302.77       1117.72       156.04 o
  10   6   0       1373.75       1807.55       194.90 o
  11   6   0       2751.75       3080.12       515.17 o
  12   6   0        895.80        729.26       365.57 o
   1   7   0      26500.23      26105.22       880.15 o
   2   7   0       5644.98       5505.77       233.66 o
   3   7   0       2210.95       1642.59       100.57 o
   4   7   0       6215.62       5505.41       255.12 o
   5   7   0      20229.62      20395.81       816.48 o
   6   7   0        427.98        329.08       118.66 o
   7   7   0       3486.27       4017.35       286.39 o
   8   7   0       8671.59       9923.92       735.22 o
   9   7   0       4387.12       4180.93       296.04 o
  10   7   0       3128.71       2267.31       251.59 o
  11   7   0       1165.89        495.77       174.76 o
  12   7   0       2362.36       2619.67      1819.62 o
   0   8   0      40656.21      43400.50      1730.83 o
   1   8   0         66.99         96.76        35.18 o
   2   8   0      20125.84      19663.64       629.52 o
   3   8   0        590.53        513.64        59.79 o
   4   8   0      31651.76      35428.74      1103.12 o
   5   8   0      11597.57      13031.31       515.73 o
   6   8   0      10803.46      10365.20       495.05 o
   7   8   0       6663.35       6319.67       502.99 o
   8   8   0      10104.97       9277.18       486.74 o
   9   8   0       4336.11       4135.57       448.21 o
  10   8   0       3075.67       2467.71       262.81 o
  11   8   0       4491.36       5227.85       548.27 o
  12   8   0        679.88        234.86       245.19 o
   1   9   0      69327.41      71985.63      2146.77 o
   2   9   0       7487.02       7482.53       283.99 o
   3   9   0      42229.32      39757.94      1147.72 o
   4   9   0       6755.18       5496.49       287.58 o
   5   9   0      33534.46      34941.07      1205.35 o
   6   9   0       3173.56       2349.77       252.62 o
   7   9   0      14354.61      16237.17       911.15 o
   8   9   0      14587.83      15409.35       706.35 o
   9   9   0       5519.52       4989.16       493.69 o
  10   9   0       7120.08       6858.19       498.35 o
  11   9   0       2386.58       1786.26       414.25 o
   0  10   0      72817.14      70040.34      2490.11 o
   1  10   0        205.66        104.97        41.56 o
   2  10   0      71518.08      76025.34      2124.87 o
   3  10   0       3203.92       3159.09       154.50 o
   4  10   0      51977.58      55715.29      1831.69 o
   5  10   0      12913.32      11394.82       472.91 o
   6  10   0      27264.01      27114.88      1151.64 o
   7  10   0      16825.36      15999.18       641.30 o
   8  10   0      13791.07      13544.78       644.27 o
   9  10   0       8280.50       7993.13      1224.25 o
  10  10   0       4435.19       5445.46       594.33 o
  11  10   0       9857.31       9244.33       940.65 o
   1  11   0      65539.96      64068.09      1810.98 o
   2  11   0       8254.89       7762.93       292.38 o
   3  11   0      87253.15      89884.84      2516.83 o
   4  11   0       8892.94       7228.23       333.59 o
   5  11   0      33787.61      35124.18      1234.65 o
   6  11   0      14559.29      13952.36       574.95 o
   7  11   0      22756.71      22117.72       941.48 o
   8  11   0       8074.25       8762.51       559.64 o
   9  11   0       6436.24       5758.92       502.28 o
  10  11   0      16809.96      18103.93       961.76 o
  11  11   0       2599.24       2356.40       391.54 o
   0  12   0      99432.39     101076.34      3244.39 o
   1  12   0        544.33        426.82        70.40 o
   2  12   0      40866.95      42424.40      1236.41 o
   3  12   0      11582.76      11112.65       422.11 o
   4  12   0      51072.78      52108.95      1757.77 o
   5  12   0      10134.40       9512.65       427.22 o
   6  12   0      23856.26      23207.90       880.78 o
   7  12   0      12181.70      11052.08       643.49 o
   8  12   0      11106.94      14198.68       786.90 o
   9  12   0      12421.88      12035.28       856.01 o
  10  12   0       3212.42       2222.93       317.18 o
   1  13   0      30820.02      29986.20       907.45 o
   2  13   0       3165.98       2602.65       169.87 o
   3  13   0      52800.08      54347.63      1822.02 o
   4  13   0       2104.63       1530.97       210.33 o
   5  13   0      17956.69      19209.27       741.52 o
   6  13   0      12595.24      13181.42       725.10 o
   7  13   0      11672.64      11586.46       682.11 o
   8  13   0       8018.88       8098.43       582.57 o
   9  13   0       3351.72       3375.51       620.14 o
  10  13   0       8993.22      10924.65      1203.52 o
   0  14   0      49780.36      52486.25      1754.78 o
   1  14   0         18.27         -6.18        57.58 o
   2  14   0      17961.09      18661.00       574.45 o
   3  14   0       3293.78       2777.91       222.03 o
   4  14   0       7697.95       7627.61       439.33 o
   5  14   0       2056.73       2226.00       306.51 o
   6  14   0       9344.53       9610.46       601.16 o
   7  14   0       9017.30       9130.86       595.22 o
   8  14   0       5318.50       6399.66       545.82 o
   9  14   0       4889.80       5514.19       525.79 o
   1  15   0      10304.77       9874.69       373.67 o
   2  15   0        395.85        354.37        75.07 o
   3  15   0       5622.26       6490.62       337.41 o
   4  15   0        466.50        200.60       106.29 o
   5  15   0       5657.43       5736.42       579.82 o
   6  15   0       2958.87       2994.88       348.15 o
   7  15   0       3935.80       3261.28       425.06 o
   8  15   0       2707.53       2074.78       310.06 o
   9  15   0       1120.05       1697.26       298.75 o
   0  16   0       7005.49       6910.69       380.89 o
   1  16   0          5.07        -19.23        54.08 o
   2  16   0       1577.23       1582.24       155.68 o
   3  16   0        358.45        355.98       117.61 o
   4  16   0       5601.01       6810.00       699.58 o
   5  16   0        898.92        830.03       206.86 o
   6  16   0       1676.16       1671.76       299.99 o
   7  16   0       1682.36       1768.23       456.51 o
   8  16   0       1678.12       1432.69       282.89 o
   1  17   0       1016.07       1053.96       150.69 o
   2  17   0         40.11         90.57        88.49 o
   3  17   0       4740.02       5711.81       382.46 o
   4  17   0       1480.70       1751.41       329.51 o
   5  17   0       2419.49       2472.56       326.33 o
   6  17   0        164.93         71.91       162.55 o
   7  17   0        898.19        825.44       229.01 o
   8  17   0        322.84        204.23       197.94 o
   0  18   0       1467.12       1758.91       242.30 o
   1  18   0        132.50         81.18        97.67 o
   2  18   0       4791.33       5912.25       389.70 o
   3  18   0        144.25         91.16       118.19 o
   4  18   0       2372.61       2094.55       297.61 o
   5  18   0        440.43        440.73       184.77 o
   6  18   0       2291.12       2790.23       394.26 o
   7  18   0        434.64        363.65       201.08 o
   1  19   0       6241.28       6841.07       426.05 o
   2  19   0        145.65        186.35       118.97 o
   3  19   0       4328.90       3998.26       514.09 o
   4  19   0        507.53        568.05       167.64 o
   5  19   0       4166.84       4690.39       473.22 o
   6  19   0        431.72        310.19       265.01 o
   0  20   0      10738.04      10732.90      1203.50 o
   1  20   0        150.42        140.96       145.41 o
   2  20   0       8637.92       8370.82       555.95 o
   3  20   0         80.93         75.69       136.50 o
   4  20   0       5133.77       4871.35       421.41 o
   5  20   0       1244.70       1322.99       267.80 o
   1  21   0      12682.18      11704.72       887.40 o
   2  21   0        417.63        152.24       175.24 o
   3  21   0       8851.50       9584.51      1060.64 o
 -13   1   1          0.45        195.02       193.99 o
 -12   1   1          3.60        132.01       141.17 o
 -11   1   1         27.81        -84.68       112.82 o
 -10   1   1         41.12       -105.63       105.63 o
  -9   1   1        944.94       1100.58       155.63 o
  -8   1   1        751.27        751.86       114.53 o
  -7   1   1        317.61        270.91        76.54 o
  -6   1   1        258.69        329.06        67.11 o
  -5   1   1         41.11          6.91        40.18 o
  -4   1   1        703.09        620.88        81.44 o
  -3   1   1        213.57         76.21        44.67 o
  -2   1   1        393.16        391.62        43.82 o
  -1   1   1          4.18        -24.80        24.80 o
   0   1   1          3.13        -13.51        13.51 o
   1   1   1         83.96        -15.59        15.59 o
   2   1   1          6.11        -22.43        22.43 o
   3   1   1        274.66         70.87        46.31 o
   4   1   1        101.31         65.87        38.47 o
   5   1   1         68.30         51.66        42.98 o
   6   1   1          2.59         20.43        40.85 o
   7   1   1          0.08         -0.95        45.60 o
   8   1   1         76.48         46.26        72.37 o
   9   1   1        135.19         72.47       105.96 o
  10   1   1        359.00        327.91       183.20 o
  11   1   1         15.88       -121.60       121.60 o
  12   1   1          0.04         36.69       215.72 o
 -13   2   1         37.84        388.12       214.71 o
 -12   2   1        395.19        383.30       191.25 o
 -11   2   1          0.19        104.79       138.73 o
 -10   2   1        361.07        361.32       132.81 o
  -9   2   1        387.16        411.96       116.97 o
  -8   2   1        738.16        531.54       109.17 o
  -7   2   1         62.36         17.86        49.60 o
  -6   2   1       1662.39       1925.69       145.68 o
  -5   2   1       1029.25        838.91        92.91 o
  -4   2   1       2056.85       1778.56       104.44 o
  -3   2   1        506.84        665.48        64.68 o
  -2   2   1        121.48          4.80        22.66 o
  -1   2   1          0.97        -12.84        12.84 o
   0   2   1        301.27        119.30        25.42 o
   1   2   1          6.72        -15.30        15.30 o
   2   2   1       2411.89       2275.34       104.08 o
   3   2   1        848.11        916.46       104.06 o
   4   2   1        165.55        172.69        43.55 o
   5   2   1        499.86        371.26        68.66 o
   6   2   1        672.18        610.60       105.73 o
   7   2   1         16.34         18.27        49.88 o
   8   2   1        459.46        412.85        98.38 o
   9   2   1         47.59         52.76        88.87 o
  10   2   1         15.75         56.87       121.49 o
  11   2   1         74.98         45.70       137.12 o
  12   2   1         10.96       -153.93       153.93 o
 -12   3   1          3.75        216.54       194.28 o
 -11   3   1        104.73        117.87       235.96 o
 -10   3   1        347.97        254.65       141.69 o
  -9   3   1        861.34       1167.36       284.73 o
  -8   3   1        255.74        230.64       104.61 o
  -7   3   1       1411.03       1434.64       115.28 o
  -6   3   1          8.29         14.90        36.23 o
  -5   3   1        486.10        441.47        67.44 o
  -4   3   1        193.31         98.95        45.54 o
  -3   3   1       1513.67       1026.20        70.46 o
  -2   3   1       2040.33       1905.44        88.44 o
  -1   3   1       1423.99       1318.09        64.16 o
   0   3   1        141.64         88.19        23.45 o
   1   3   1        142.11         84.07        32.45 o
   2   3   1        170.91         -1.34        39.16 o
   3   3   1       2434.56       2263.23       144.58 o
   4   3   1         30.79        -15.18        28.87 o
   5   3   1       1212.84       1094.75       102.45 o
   6   3   1         38.77         -6.14        40.89 o
   7   3   1        527.06        579.88       112.25 o
   8   3   1        646.26        623.07       115.91 o
   9   3   1         12.84        -40.73        82.58 o
  10   3   1        111.60         51.82       135.77 o
  11   3   1         20.24         59.65       128.45 o
  12   3   1         34.21        102.27       153.11 o
 -12   4   1        256.29        195.75       194.26 o
 -11   4   1         21.11        250.55       167.55 o
 -10   4   1         69.90        -27.36       107.61 o
  -9   4   1          0.38         30.62        90.23 o
  -8   4   1        523.44        249.45        86.61 o
  -7   4   1         29.87         44.30        62.61 o
  -6   4   1        625.29        676.33        72.02 o
  -5   4   1       5071.14       5641.51       226.02 o
  -4   4   1       3546.57       3599.86       162.08 o
  -3   4   1        146.12         66.01        27.30 o
  -2   4   1        295.36        256.96        42.08 o
  -1   4   1        352.18        216.69        30.75 o
   0   4   1        944.82        681.60        51.68 o
   1   4   1        720.01        408.54        44.80 o
   2   4   1       1270.28       1143.13        74.70 o
   3   4   1        511.86        486.78        97.56 o
   4   4   1        830.53        956.44       109.32 o
   5   4   1        704.84        929.47       139.59 o
   6   4   1        160.93        145.43        72.13 o
   7   4   1          0.63         60.73        63.54 o
   8   4   1        320.80        306.24       100.42 o
   9   4   1         46.62         16.84        80.26 o
  10   4   1        363.26        147.48       136.16 o
  11   4   1         85.58        125.64       143.75 o
  12   4   1         10.02        140.87       174.35 o
 -12   5   1          0.67         61.21       168.96 o
 -11   5   1        241.55        129.52       201.83 o
 -10   5   1        221.79        170.34       118.10 o
  -9   5   1        114.26        252.55       100.87 o
  -8   5   1         55.85         73.99        74.00 o
  -7   5   1       1554.72       1646.65       160.93 o
  -6   5   1        149.59         14.10        74.70 o
  -5   5   1        554.55        438.93        91.63 o
  -4   5   1        981.65        690.23        68.04 o
  -3   5   1       1835.31       1535.24       133.34 o
  -2   5   1       7661.37       7429.96       287.30 o
  -1   5   1        391.76        236.04        39.20 o
   0   5   1       1670.19       1804.31        89.39 o
   1   5   1        562.07        489.40        48.66 o
   2   5   1        200.02         46.22        52.96 o
   3   5   1       1020.21        934.84        94.83 o
   4   5   1        319.38        217.02        68.66 o
   5   5   1          1.41         18.27        50.79 o
   6   5   1         64.04        -12.74        72.25 o
   7   5   1         40.47         -4.01        80.93 o
   8   5   1         80.16        -38.99        66.18 o
   9   5   1         94.79        130.02        89.38 o
  10   5   1        126.25        137.58       119.41 o
  11   5   1         13.82       -132.04       132.04 o
  12   5   1         14.08        144.77       236.06 o
 -12   6   1          0.02        -59.67       172.25 o
 -11   6   1          7.07         43.16       136.11 o
 -10   6   1        159.56        229.39       129.55 o
  -9   6   1          5.29        -79.05        79.05 o
  -8   6   1        142.09         11.18        87.25 o
  -7   6   1          1.18        -36.79        60.87 o
  -6   6   1        102.26        135.89        61.74 o
  -5   6   1       1375.21       1249.51       121.00 o
  -4   6   1        957.00        683.19        82.96 o
  -3   6   1        577.67        430.65        65.52 o
  -2   6   1        941.13       1055.27       154.00 o
  -1   6   1       1700.75       1412.67        91.70 o
   0   6   1       1459.52       1467.90       103.34 o
   1   6   1       1623.92       1384.80        85.51 o
   2   6   1         14.73          7.95        28.28 o
   3   6   1        234.20        246.50        43.47 o
   4   6   1       1704.45       2158.05       226.16 o
   5   6   1          3.20        -19.13        44.97 o
   6   6   1        312.62        309.86       106.50 o
   7   6   1          0.62        -35.07        72.42 o
   8   6   1        112.47        200.36        96.05 o
   9   6   1          4.44         -9.28        90.82 o
  10   6   1         36.64          3.81       105.32 o
  11   6   1          0.73       -112.97       379.94 o
  12   6   1         18.22         62.70       226.97 o
 -12   7   1          2.68        224.24       191.80 o
 -11   7   1          4.19         70.91       128.46 o
 -10   7   1          4.34         75.03       169.84 o
  -9   7   1        325.36        323.13       114.39 o
  -8   7   1         11.80          2.59        74.44 o
  -7   7   1        162.92         70.34        65.82 o
  -6   7   1          0.20        -42.47        49.65 o
  -5   7   1          0.93         24.46        56.43 o
  -4   7   1        534.94        515.70        71.92 o
  -3   7   1        408.08        353.87        94.30 o
  -2   7   1       2124.65       1781.90       144.39 o
  -1   7   1         53.38         29.59        37.71 o
   0   7   1        382.30        411.70        45.95 o
   1   7   1       2247.51       2394.11       114.10 o
   2   7   1          4.31        -27.71        27.71 o
   3   7   1        186.89        222.21        45.27 o
   4   7   1         42.63         47.12        65.12 o
   5   7   1         22.44          5.54        51.54 o
   6   7   1         16.68         31.06        59.19 o
   7   7   1         23.12        132.52        74.29 o
   8   7   1          0.67         -8.48        86.32 o
   9   7   1        108.33         -2.60        98.50 o
  10   7   1          4.50        260.06       124.00 o
  11   7   1         74.92       -149.30       168.60 o
  12   7   1        116.62        -78.44       241.88 o
 -12   8   1        138.95       -134.90       217.09 o
 -11   8   1          0.94        -23.91       139.88 o
 -10   8   1        158.31        214.37       139.50 o
  -9   8   1          5.56         19.04        95.27 o
  -8   8   1        131.69         37.72        91.23 o
  -7   8   1         30.46          5.03        60.74 o
  -6   8   1        230.99        251.80        77.46 o
  -5   8   1          0.69         73.51        62.05 o
  -4   8   1        660.87        646.45        85.37 o
  -3   8   1        781.60        778.65       134.75 o
  -2   8   1        167.23        174.96        53.90 o
  -1   8   1        527.81        454.01        68.63 o
   0   8   1        184.31         70.27        30.03 o
   1   8   1       2039.45       2645.50       170.58 o
   2   8   1         77.23         29.27        32.94 o
   3   8   1         20.43         15.09        34.59 o
   4   8   1       1302.63       1479.90       146.04 o
   5   8   1         98.35         67.11        72.84 o
   6   8   1         51.14         53.54        62.64 o
   7   8   1          1.54          7.45        66.48 o
   8   8   1        164.29        102.99        94.30 o
   9   8   1        149.69        -96.52       103.55 o
  10   8   1         83.61        126.02       139.92 o
  11   8   1          0.76       -122.26       167.27 o
 -11   9   1        296.25        187.32       207.25 o
 -10   9   1         56.77        132.37       179.05 o
  -9   9   1        282.65        340.59       125.51 o
  -8   9   1         37.22         28.29        99.67 o
  -7   9   1          6.04         17.50        78.03 o
  -6   9   1        579.10        464.16       104.93 o
  -5   9   1        347.33        345.90        90.93 o
  -4   9   1       1021.55       1224.41       169.67 o
  -3   9   1          4.03        -17.63        42.56 o
  -2   9   1         41.91         43.01        45.60 o
  -1   9   1        746.95        757.10        88.80 o
   0   9   1        143.56        143.89        36.83 o
   1   9   1       3296.67       4071.19       239.34 o
   2   9   1         28.21         12.41        34.61 o
   3   9   1         12.23         20.42        37.57 o
   4   9   1         36.39         37.78        54.71 o
   5   9   1          0.96         17.15        60.64 o
   6   9   1        214.23        117.31        74.32 o
   7   9   1        293.82        397.18       102.10 o
   8   9   1        118.47        177.62        97.55 o
   9   9   1        107.12         54.49       135.17 o
  10   9   1        267.67        381.96       175.96 o
  11   9   1         94.16        122.49       169.33 o
 -11  10   1         64.86        -42.24       178.18 o
 -10  10   1         62.33         71.79       173.37 o
  -9  10   1         71.48        182.42       130.14 o
  -8  10   1        295.47        161.67       127.53 o
  -7  10   1        192.45        107.15       107.42 o
  -6  10   1        631.88        820.97       135.80 o
  -5  10   1        384.96        496.09       101.59 o
  -4  10   1        189.06        104.09        61.23 o
  -3  10   1        316.72         89.41        55.87 o
  -2  10   1        459.86        529.78        83.01 o
  -1  10   1        660.55        722.74        84.37 o
   0  10   1         43.86          1.35        28.61 o
   1  10   1          1.48          1.02        33.08 o
   2  10   1        148.11        189.61        56.98 o
   3  10   1          1.37         73.01        45.00 o
   4  10   1        971.38        713.30       121.57 o
   5  10   1          5.86        -56.12        56.12 o
   6  10   1       1166.59        860.70       130.56 o
   7  10   1          5.01        -12.41        82.99 o
   8  10   1         13.38         74.83       136.05 o
   9  10   1        222.98        126.86       153.09 o
  10  10   1        148.20        204.97       163.79 o
  11  10   1         20.91        -71.57       192.09 o
 -11  11   1        113.57       -196.40       200.23 o
 -10  11   1         39.43        -46.55       257.85 o
  -9  11   1        140.21        -17.01       134.87 o
  -8  11   1         11.10         62.34       127.94 o
  -7  11   1          1.15         -2.88       108.78 o
  -6  11   1         53.92        -40.89       107.67 o
  -5  11   1        485.75        519.67       114.39 o
  -4  11   1       1124.18       1194.92       154.49 o
  -3  11   1        373.60        375.08        82.31 o
  -2  11   1        148.17        135.57        59.35 o
  -1  11   1       2061.06       2461.94       151.75 o
   0  11   1        114.09        163.04        44.83 o
   1  11   1         37.72         -6.91        35.21 o
   2  11   1        565.52        392.52        68.20 o
   3  11   1       2007.94       2870.40       227.07 o
   4  11   1         16.13        -52.96        54.04 o
   5  11   1          3.55        104.90        76.65 o
   6  11   1        419.65        324.69       102.53 o
   7  11   1         96.18         60.12        97.26 o
   8  11   1          7.51        118.89       130.78 o
   9  11   1         75.80         34.10       168.37 o
  10  11   1         69.97        212.31       169.36 o
 -10  12   1        101.93        500.99       210.04 o
  -9  12   1        169.77        307.75       185.66 o
  -8  12   1        422.26        501.58       174.06 o
  -7  12   1        117.66        -16.99       120.94 o
  -6  12   1         82.90         60.98       105.89 o
  -5  12   1          0.46         31.92        94.38 o
  -4  12   1        431.42        247.25       131.11 o
  -3  12   1         18.34        -17.96        53.35 o
  -2  12   1        217.93        203.67        67.00 o
  -1  12   1        111.60         61.43        45.90 o
   0  12   1        468.46        632.78        71.35 o
   1  12   1        170.76         61.07        42.16 o
   2  12   1         59.89         47.06        50.73 o
   3  12   1         12.53        -58.54        58.54 o
   4  12   1         13.33         25.96        65.13 o
   5  12   1        385.01        336.75        93.91 o
   6  12   1       1578.43       1914.56       220.27 o
   7  12   1         29.50        121.20       120.24 o
   8  12   1         18.58         60.23       129.31 o
   9  12   1        347.36        172.86       182.54 o
  10  12   1          0.37          7.31       153.90 o
 -10  13   1        143.02        162.46       260.97 o
  -9  13   1          5.43       -128.04       139.18 o
  -8  13   1         15.64        -41.91       176.32 o
  -7  13   1         21.87       -102.96       118.74 o
  -6  13   1        319.59        501.93       132.18 o
  -5  13   1        416.38        356.36       112.70 o
  -4  13   1        703.17        611.23       185.33 o
  -3  13   1         54.54        121.53        71.55 o
  -2  13   1        146.66        128.80        61.48 o
  -1  13   1        649.23        719.92        86.05 o
   0  13   1        204.57         72.13        43.13 o
   1  13   1         87.72        114.12        49.96 o
   2  13   1        245.18        212.05        66.62 o
   3  13   1       2047.34       2682.33       202.64 o
   4  13   1        253.86        209.90        89.09 o
   5  13   1        497.57        519.70       131.41 o
   6  13   1        548.30        722.84       156.24 o
   7  13   1         64.74         49.91       136.95 o
   8  13   1        209.81        333.08       173.80 o
   9  13   1         19.29          1.05       183.40 o
  10  13   1         20.32         79.43       185.53 o
 -10  14   1         49.95        278.60       209.92 o
  -9  14   1        124.26        117.62       163.64 o
  -8  14   1        121.65         56.52       152.96 o
  -7  14   1        442.87        407.12       175.54 o
  -6  14   1         73.69         69.92       158.30 o
  -5  14   1         49.75         22.94        94.02 o
  -4  14   1         53.39         20.79        84.39 o
  -3  14   1        437.24        344.53       113.01 o
  -2  14   1        185.59          8.24        60.66 o
  -1  14   1          8.14          3.15        44.72 o
   0  14   1        392.29        371.27        66.18 o
   1  14   1        686.86        775.30        86.76 o
   2  14   1        155.42        237.05        68.52 o
   3  14   1          1.51        -55.22        63.42 o
   4  14   1         55.91         60.86        93.35 o
   5  14   1        215.09        117.94       107.33 o
   6  14   1        101.82        151.44       134.65 o
   7  14   1        139.17        158.59       148.35 o
   8  14   1         28.66         81.74       155.44 o
   9  14   1        179.34         40.99       166.56 o
  -9  15   1         63.86        111.80       181.11 o
  -8  15   1         13.54       -144.57       150.52 o
  -7  15   1          8.93       -119.22       119.22 o
  -6  15   1        679.75        913.85       217.39 o
  -5  15   1        182.15        141.20       128.87 o
  -4  15   1        159.36        322.49       119.31 o
  -3  15   1         53.14        -74.39        75.48 o
  -2  15   1        884.84        711.84       102.15 o
  -1  15   1        298.28        390.61        76.23 o
   0  15   1         12.32        -39.91        46.00 o
   1  15   1         10.73         28.23        50.81 o
   2  15   1         13.05          1.95        71.16 o
   3  15   1         56.95        109.90        87.74 o
   4  15   1        155.73         40.80        97.55 o
   5  15   1        270.20        180.30       147.43 o
   6  15   1         23.14        127.02       164.22 o
   7  15   1        286.31        271.40       168.93 o
   8  15   1        327.12        333.40       379.43 o
   9  15   1          1.09        119.25       167.00 o
  -8  16   1          6.82        -67.51       162.45 o
  -7  16   1        202.61        276.98       167.24 o
  -6  16   1         87.63        -38.00       243.67 o
  -5  16   1        217.48        160.73       133.29 o
  -4  16   1        101.00         17.12       115.48 o
  -3  16   1        298.06        331.49       121.03 o
  -2  16   1         12.12        -27.09        59.07 o
  -1  16   1         24.70         13.13        55.43 o
   0  16   1        182.75         52.77        54.19 o
   1  16   1         26.35        -31.45        56.38 o
   2  16   1         83.55         -2.27        76.67 o
   3  16   1        303.26        208.06       113.50 o
   4  16   1         25.53        -69.62        93.23 o
   5  16   1         62.67        104.70       142.42 o
   6  16   1         71.96       -133.85       133.85 o
   7  16   1          6.99       -116.39       151.49 o
   8  16   1          1.07       -149.64       149.64 o
  -8  17   1          4.71         51.11       156.61 o
  -7  17   1         14.34          3.37       184.97 o
  -6  17   1         12.03       -104.35       131.12 o
  -5  17   1          5.20       -127.04       127.04 o
  -4  17   1          8.53        -35.91       113.36 o
  -3  17   1        342.05        200.85       117.81 o
  -2  17   1         15.60        -87.72        87.72 o
  -1  17   1        208.33        256.38        76.71 o
   0  17   1         11.29        -23.09        64.02 o
   1  17   1         87.07         99.44        80.46 o
   2  17   1         21.49        -62.68        75.07 o
   3  17   1         11.62        -53.20       112.94 o
   4  17   1          1.77        -35.26       113.08 o
   5  17   1        168.34          9.02       146.16 o
   6  17   1         34.99        131.08       156.72 o
   7  17   1          6.47        117.94       204.20 o
  -7  18   1        122.53        310.40       194.46 o
  -6  18   1        142.22        218.49       222.32 o
  -5  18   1         77.52        224.78       157.26 o
  -4  18   1         14.32         17.37       120.94 o
  -3  18   1         28.12         45.54       106.27 o
  -2  18   1        433.55        319.11       132.21 o
  -1  18   1         13.09        -81.02        81.02 o
   0  18   1         58.56        -77.26        77.26 o
   1  18   1         59.60         63.39        92.22 o
   2  18   1         23.91         68.99        91.92 o
   3  18   1        144.34        215.47       187.94 o
   4  18   1        142.50        318.69       159.74 o
   5  18   1          3.59        -89.72       166.60 o
   6  18   1        106.75        -97.71       159.04 o
   7  18   1          6.22        -39.50       199.20 o
  -6  19   1          2.85         75.99       156.03 o
  -5  19   1         30.82        -14.37       150.87 o
  -4  19   1         47.39         25.19       136.17 o
  -3  19   1         84.33       -114.57       114.57 o
  -2  19   1        168.83        173.16       152.63 o
  -1  19   1          4.72       -107.43       107.43 o
   0  19   1         24.41         -8.85        98.10 o
   1  19   1        343.85        381.38       129.45 o
   2  19   1         26.56        -53.87       107.86 o
   3  19   1         37.90       -103.85       103.85 o
   4  19   1         40.60         46.70       207.66 o
   5  19   1        144.09        243.74       223.51 o
   6  19   1         25.41       -155.34       160.62 o
  -5  20   1         98.29        -55.16       135.23 o
  -4  20   1         78.65         82.00       167.85 o
  -3  20   1         43.71       -121.68       121.68 o
  -2  20   1        273.22        101.37       142.63 o
  -1  20   1         50.44         98.52       137.48 o
   0  20   1        141.42        266.42       210.54 o
   1  20   1          0.10        -58.78       109.20 o
   2  20   1        302.21        387.84       153.55 o
   3  20   1          1.24         34.19       138.70 o
   4  20   1        302.76        291.89       174.83 o
  -3  21   1        145.40        122.28       186.75 o
  -2  21   1         12.67        -99.15       161.58 o
  -1  21   1        212.93       -131.44       254.66 o
   0  21   1         85.69        -57.50       209.48 o
   1  21   1        438.72        571.25       293.42 o
   2  21   1         90.02         63.95       175.03 o
   3  21   1        260.29        350.60       185.10 o
 -13   0   2       9020.35       7808.36      1150.10 o
 -12   0   2       6157.35       6876.97       722.20 o
 -11   0   2      13881.42      14621.04      1093.52 o
 -10   0   2       5684.51       4143.10       907.76 o
  -9   0   2      22403.68      24113.66      1551.97 o
  -8   0   2      56477.25      59698.39      2776.30 o
  -7   0   2       3209.99       3091.68       299.46 o
  -6   0   2     113855.23     118650.77      5318.20 o
  -5   0   2      16142.98      16790.09       836.77 o
  -4   0   2      19561.87      19046.58       913.50 o
  -3   0   2      11347.23      12398.81       743.38 o
  -2   0   2     133233.12     146854.19      7927.64 o
  -1   0   2       3789.63       3271.65       147.11 o
   0   0   2     103408.58     113253.96      6097.86 o
   1   0   2      86118.40      91321.84      4949.14 o
   2   0   2     138175.84     150413.91      8145.44 o
   3   0   2        554.30        460.52        98.62 o
   4   0   2      41808.57      43016.46      1983.03 o
   5   0   2      13934.19      12546.18       670.62 o
   6   0   2      14886.33      15796.91      1183.92 o
   7   0   2      25578.27      27839.99      1475.64 o
   8   0   2        268.58          3.25       129.28 o
   9   0   2       7227.26       7550.31       745.51 o
  10   0   2       4976.71       4953.70       950.89 o
  11   0   2       6689.99       8773.62      1141.88 o
  12   0   2        388.66        149.15       266.99 o
 -13   1   2       2475.82       1266.49       370.54 o
 -12   1   2      13247.65      15334.76       966.31 o
 -11   1   2       6208.67       6422.94       523.25 o
 -10   1   2       7178.87       7061.44       449.40 o
  -9   1   2      42034.18      47091.94      1747.11 o
  -8   1   2      23627.08      21953.45       793.06 o
  -7   1   2      22418.35      21630.64       773.21 o
  -6   1   2       9730.94       9783.34       383.36 o
  -5   1   2     112920.55     115281.68      3996.31 o
  -4   1   2       3369.50       2957.79       157.82 o
  -3   1   2     104028.42     102461.98      3216.74 o
  -2   1   2      13392.33      15069.67       543.13 o
  -1   1   2      92856.73      98023.01      3734.23 o
   0   1   2      16208.46      17405.26       614.14 o
   1   1   2      78399.18      84684.73      2648.30 o
   2   1   2        378.43        506.45        52.38 o
   3   1   2      25882.94      26257.92      1221.03 o
   4   1   2      42768.24      45161.11      1607.38 o
   5   1   2      44817.82      45656.09      1503.36 o
   6   1   2       6400.28       5291.92       232.60 o
   7   1   2       5025.66       3479.99       278.68 o
   8   1   2      17723.96      16072.52       691.39 o
   9   1   2       4800.09       4907.32       377.51 o
  10   1   2       8203.52       7463.12      1098.58 o
  11   1   2         20.49        134.03       143.99 o
  12   1   2       5881.99       6185.90       637.33 o
 -13   2   2       7609.48       7544.90       652.12 o
 -12   2   2       4527.70       4693.10       510.29 o
 -11   2   2      12801.22      12383.14       691.54 o
 -10   2   2      11746.95      10394.63       586.32 o
  -9   2   2      11215.34      11809.85       547.77 o
  -8   2   2      21398.98      21718.01       870.02 o
  -7   2   2       2979.77       3231.38       211.25 o
  -6   2   2      62626.30      66365.84      2356.42 o
  -5   2   2       2000.57       1699.96       218.13 o
  -4   2   2      44018.70      46529.05      1493.53 o
  -3   2   2       6098.44       6904.29       264.89 o
  -2   2   2     184896.98     205663.38      6399.78 o
  -1   2   2       3959.51       4146.54       183.68 o
   0   2   2      61050.29      68994.20      2368.17 o
   1   2   2      92814.68      98375.09      2848.77 o
   2   2   2      93271.55      99252.97      3115.53 o
   3   2   2       7103.34       6876.32       289.37 o
   4   2   2      14809.89      15772.24       613.19 o
   5   2   2      12050.04      11772.05       488.90 o
   6   2   2       9676.04      10247.05       376.96 o
   7   2   2      19606.85      20441.51       854.48 o
   8   2   2       8102.03       7863.57       485.53 o
   9   2   2      12521.48      13396.51       698.24 o
  10   2   2        976.33        998.63       198.41 o
  11   2   2       7028.88       7653.84       513.79 o
  12   2   2         90.84        193.19       170.27 o
 -13   3   2       1175.41       1019.72       285.03 o
 -12   3   2       6273.16       6789.12       934.13 o
 -11   3   2       7226.92       8482.07      1199.55 o
 -10   3   2       6760.57       6370.44       372.41 o
  -9   3   2      11817.51      12452.37       648.36 o
  -8   3   2       7974.28       7053.96       465.21 o
  -7   3   2      15628.96      15412.97       577.14 o
  -6   3   2       9736.45       9078.82       362.52 o
  -5   3   2      54310.80      58044.52      1869.54 o
  -4   3   2       4494.44       4870.82       204.54 o
  -3   3   2      87879.73      90644.20      2856.97 o
  -2   3   2      54425.64      62572.44      1976.06 o
  -1   3   2      51166.39      52548.18      1663.11 o
   0   3   2      43400.62      44977.63      1424.99 o
   1   3   2      32804.64      33189.97       985.85 o
   2   3   2       3825.60       3774.78       157.08 o
   3   3   2      23605.14      22889.00       762.19 o
   4   3   2      57011.95      58690.30      1896.33 o
   5   3   2      20912.88      18886.17       742.44 o
   6   3   2      15648.25      15566.06       628.32 o
   7   3   2      15688.05      14491.23       629.22 o
   8   3   2      10533.87      11336.24       703.24 o
   9   3   2       1665.13       1657.61       200.57 o
  10   3   2      10339.08       9920.89       911.60 o
  11   3   2        126.73        -60.11       136.16 o
  12   3   2       5987.72       5692.82       681.20 o
 -12   4   2       2935.78       3153.04       421.33 o
 -11   4   2       4498.46       4285.69       470.60 o
 -10   4   2       4113.34       4023.39       594.95 o
  -9   4   2       4967.55       5121.53       318.79 o
  -8   4   2       7752.98       7405.25       383.46 o
  -7   4   2       1049.04        934.75       127.76 o
  -6   4   2      28511.87      28943.64       982.21 o
  -5   4   2        884.58        831.42        81.59 o
  -4   4   2      48885.75      51915.59      1551.12 o
  -3   4   2        579.56        595.00        58.66 o
  -2   4   2      13649.03      14822.46       503.25 o
  -1   4   2       1788.18       2001.21       117.26 o
   0   4   2      45804.27      49049.84      1697.57 o
   1   4   2      35218.91      36652.85      1092.27 o
   2   4   2      46616.71      52303.03      1657.40 o
   3   4   2      14061.39      13200.25       461.12 o
   4   4   2      25707.93      27746.46       924.76 o
   5   4   2      17326.32      17920.03       582.65 o
   6   4   2       9220.66       9855.59       519.70 o
   7   4   2      13568.92      13660.69       612.77 o
   8   4   2       5704.54       5420.40       385.36 o
   9   4   2      14456.88      14011.05       832.22 o
  10   4   2       2183.11       1700.81       245.95 o
  11   4   2       8304.32       8747.41       648.00 o
  12   4   2        100.91         71.27       199.26 o
 -12   5   2       1668.61       1805.99       312.40 o
 -11   5   2       2315.44       1977.73       315.74 o
 -10   5   2       3056.33       3263.32       333.57 o
  -9   5   2       5885.25       5960.33       349.95 o
  -8   5   2       2614.27       2712.24       234.82 o
  -7   5   2      17470.09      19427.62       787.77 o
  -6   5   2       2360.22       1678.87       129.77 o
  -5   5   2       1650.97       1185.84        91.39 o
  -4   5   2        150.61         58.99        34.47 o
  -3   5   2      54897.66      56382.01      1683.13 o
  -2   5   2         74.53         30.15        31.78 o
  -1   5   2      60655.82      61574.29      1806.76 o
   0   5   2       6599.85       7127.02       239.22 o
   1   5   2      16478.71      16869.35       525.41 o
   2   5   2      47477.47      53027.11      1699.88 o
   3   5   2      26924.41      26767.26       891.62 o
   4   5   2       1682.45       1351.24       159.77 o
   5   5   2      11530.10      10643.72       468.78 o
   6   5   2      25044.04      24359.83       959.43 o
   7   5   2      20409.08      19991.38       834.91 o
   8   5   2       9591.60      10060.28       508.55 o
   9   5   2       1248.27       1130.24       181.27 o
  10   5   2      12110.04      13619.58       913.01 o
  11   5   2        769.74        854.53       242.53 o
  12   5   2       8721.81       9584.75       758.21 o
 -12   6   2        719.80        353.69       201.57 o
 -11   6   2       3186.69       3233.44       339.40 o
 -10   6   2       2434.76       2012.95       298.21 o
  -9   6   2       1802.38       1207.59       282.20 o
  -8   6   2       4198.22       3278.41       340.57 o
  -7   6   2       2798.13       3154.14       287.16 o
  -6   6   2      25527.22      26085.16       922.08 o
  -5   6   2        830.07       1407.10       102.24 o
  -4   6   2      32695.81      32329.82      1093.07 o
  -3   6   2       3838.74       3883.15       168.24 o
  -2   6   2       2382.33       2316.95       118.22 o
  -1   6   2      28529.61      29649.81       839.64 o
   0   6   2      48626.52      53285.32      1570.47 o
   1   6   2        159.52        113.82        30.97 o
   2   6   2      28007.27      28485.35       939.01 o
   3   6   2       4604.71       3523.07       243.57 o
   4   6   2      47240.87      53078.66      1903.68 o
   5   6   2      13243.09      14467.34       601.31 o
   6   6   2       8790.67       8793.62       419.72 o
   7   6   2      13318.55      12128.62       518.93 o
   8   6   2       3115.25       2675.69       251.05 o
   9   6   2      17572.32      17087.08       765.20 o
  10   6   2       3821.72       2920.53       365.23 o
  11   6   2       7162.16       6968.47       578.41 o
 -12   7   2       1775.73       1493.15       313.40 o
 -11   7   2        944.43       1116.74       220.07 o
 -10   7   2       5141.57       4996.65       583.38 o
  -9   7   2       7061.87       6619.76       625.47 o
  -8   7   2       3492.32       2743.73       272.48 o
  -7   7   2      13410.76      14641.69       763.01 o
  -6   7   2       5981.24       5151.51       319.93 o
  -5   7   2       5134.65       4863.90       214.41 o
  -4   7   2        736.54        764.91       155.52 o
  -3   7   2      36485.34      37052.47      1140.64 o
  -2   7   2        393.67        306.98        64.14 o
  -1   7   2      92393.22     100115.87      2725.28 o
   0   7   2        151.82         65.37        29.35 o
   1   7   2      25305.44      26010.25       801.73 o
   2   7   2      10327.50      10815.90       396.56 o
   3   7   2      38952.46      40612.81      1330.47 o
   4   7   2       7325.80       7325.15       579.72 o
   5   7   2      12124.08      11275.33       500.12 o
   6   7   2      17740.36      16598.59       698.17 o
   7   7   2      13114.93      13599.97       559.49 o
   8   7   2       9162.36       9179.03       431.28 o
   9   7   2       3620.13       3119.11       298.60 o
  10   7   2      10167.16      10106.72       627.85 o
  11   7   2       1521.33       1145.99       480.58 o
 -12   8   2       1315.35        806.05       216.99 o
 -11   8   2       4759.21       5183.64       519.94 o
 -10   8   2       2381.75       2213.48       351.57 o
  -9   8   2       5072.45       4500.96       491.24 o
  -8   8   2       9477.79       6807.04       431.98 o
  -7   8   2       8510.73       8305.42       379.51 o
  -6   8   2      14626.70      13474.08       539.44 o
  -5   8   2       2719.17       3343.17       174.68 o
  -4   8   2      62553.03      67955.76      2039.66 o
  -3   8   2       6015.31       6639.73       262.72 o
  -2   8   2      11333.96      11800.16       408.88 o
  -1   8   2       3940.48       3974.32       160.12 o
   0   8   2      48749.18      51281.93      1432.89 o
   1   8   2        335.60        372.74        66.54 o
   2   8   2      54450.81      59182.07      1901.45 o
   3   8   2       5236.04       4478.26       207.31 o
   4   8   2      27570.46      28097.88      1068.14 o
   5   8   2       6470.10       6127.56       321.16 o
   6   8   2      15289.23      15719.15       671.67 o
   7   8   2      13798.05      13444.38       560.68 o
   8   8   2       4263.04       4256.37       345.91 o
   9   8   2      11749.15      10940.95       777.53 o
  10   8   2       4407.46       4446.62       374.06 o
  11   8   2       6019.65       6416.30       635.19 o
 -12   9   2       5115.21       4185.28       665.05 o
 -11   9   2       2491.58       2228.09       417.91 o
 -10   9   2       8030.95       8619.15       804.52 o
  -9   9   2       9405.69       8173.30       708.30 o
  -8   9   2      10598.32      10566.71       584.95 o
  -7   9   2      16965.74      16763.62       737.94 o
  -6   9   2       8260.44       8062.74       763.51 o
  -5   9   2      21913.85      21605.15       894.32 o
  -4   9   2       5756.11       4990.90       229.06 o
  -3   9   2      44340.28      43956.71      1356.38 o
  -2   9   2       3086.13       2769.91       152.28 o
  -1   9   2      91843.28      98432.55      2708.70 o
   0   9   2        787.91        882.34        78.69 o
   1   9   2      42641.91      42826.75      1207.96 o
   2   9   2       3303.33       3115.37       168.05 o
   3   9   2      29750.76      30351.98      1015.93 o
   4   9   2      11108.69      10104.27       453.04 o
   5   9   2      25001.53      25875.99      1006.54 o
   6   9   2      11816.70      11141.86       518.19 o
   7   9   2      10665.05      10146.01       513.57 o
   8   9   2       6677.11       6924.14       503.28 o
   9   9   2       2963.58       2851.17       330.71 o
  10   9   2       8149.81       8162.42       557.91 o
  11   9   2        408.55        -66.04       194.67 o
 -11  10   2       9244.06      10181.88       752.84 o
 -10  10   2       5311.71       4746.91       436.06 o
  -9  10   2       8835.98       7887.69       706.10 o
  -8  10   2      11356.63      10213.70       533.40 o
  -7  10   2       9357.20       9053.68       471.13 o
  -6  10   2      36002.31      34658.63      1333.22 o
  -5  10   2       7625.57       8563.79       381.31 o
  -4  10   2      44201.32      44048.77      1375.80 o
  -3  10   2       4293.28       4611.74       220.19 o
  -2  10   2      55424.05      58179.27      1764.01 o
  -1  10   2        921.41        871.34        93.36 o
   0  10   2      42596.73      43420.77      1171.77 o
   1  10   2       7748.93       7218.86       259.22 o
   2  10   2      53583.52      55514.34      1815.04 o
   3  10   2       5494.44       5087.52       306.66 o
   4  10   2      27568.02      28158.43      1125.30 o
   5  10   2       6014.77       5550.64       338.73 o
   6  10   2      13205.52      13862.18       705.00 o
   7  10   2      11156.50      11059.25       737.48 o
   8  10   2       4603.80       4837.89       471.62 o
   9  10   2       9502.10      10016.18       556.77 o
  10  10   2        907.09        725.18       217.96 o
  11  10   2       4435.35       3834.54       588.72 o
 -11  11   2       3830.93       4677.49       710.39 o
 -10  11   2       9019.30       7327.08       601.56 o
  -9  11   2      10977.70      11262.37       643.35 o
  -8  11   2      14041.29      12808.97       628.02 o
  -7  11   2      17701.79      18224.09       803.46 o
  -6  11   2       6670.91       6205.84       361.03 o
  -5  11   2      45897.91      48359.33      1662.23 o
  -4  11   2       1789.81       1553.47       175.16 o
  -3  11   2      47218.28      46156.07      1515.89 o
  -2  11   2        113.01         46.46        42.53 o
  -1  11   2      58916.15      60167.40      1606.94 o
   0  11   2       2465.01       3056.62       136.73 o
   1  11   2      48401.07      49745.91      1417.84 o
   2  11   2       4441.96       4152.24       275.54 o
   3  11   2      28185.00      31193.23      1182.11 o
   4  11   2      20387.18      19735.19       804.82 o
   5  11   2      16728.87      17576.19      1209.45 o
   6  11   2       9245.57       9166.37       486.84 o
   7  11   2       6347.59       6362.03       402.41 o
   8  11   2       7643.17       8367.62       965.74 o
   9  11   2       1712.35       1791.48       287.54 o
  10  11   2       5780.65       5614.38       920.56 o
 -11  12   2       7924.13       7754.44       689.71 o
 -10  12   2       6692.69       6484.26       822.57 o
  -9  12   2       7477.18       7282.86       507.38 o
  -8  12   2       9814.36       9777.05       678.24 o
  -7  12   2       4099.61       3395.70       521.94 o
  -6  12   2      27367.60      29263.36      1201.22 o
  -5  12   2      10100.33      10283.21       507.55 o
  -4  12   2      40117.53      41785.64      1441.61 o
  -3  12   2        347.85        161.14        60.66 o
  -2  12   2      61545.25      64232.23      1828.79 o
  -1  12   2       1250.45       1199.00       110.87 o
   0  12   2      30027.90      30979.40       821.40 o
   1  12   2      13456.12      12781.40       423.37 o
   2  12   2      45352.61      49242.88      1637.94 o
   3  12   2       4237.67       4152.90       253.70 o
   4  12   2      10463.12       9434.56       520.84 o
   5  12   2      11955.42      11388.41       613.83 o
   6  12   2       8307.32       7738.85       578.37 o
   7  12   2      10308.12      10838.19       563.61 o
   8  12   2       2940.98       1999.56       284.78 o
   9  12   2       8459.42      10083.88       828.23 o
  10  12   2        202.82         21.34       178.56 o
 -10  13   2       4077.66       3935.99       853.17 o
  -9  13   2      12848.14      12783.35       862.13 o
  -8  13   2       8225.40       8918.46       804.28 o
  -7  13   2      12580.35      12456.79       712.57 o
  -6  13   2       1282.81       1362.24       220.79 o
  -5  13   2      21971.42      21649.76      1045.25 o
  -4  13   2       1457.71        869.02       145.80 o
  -3  13   2      34662.90      34441.55      1111.77 o
  -2  13   2        951.62       1002.40       110.23 o
  -1  13   2      33848.42      32677.19       924.96 o
   0  13   2       2674.37       2270.88       147.28 o
   1  13   2      32084.43      32986.36       981.17 o
   2  13   2       3728.29       3220.70       226.61 o
   3  13   2      12760.73      12937.01       656.54 o
   4  13   2      16050.75      15732.42       781.20 o
   5  13   2      12135.89      12714.28       615.20 o
   6  13   2       8986.59       9057.13       499.60 o
   7  13   2       2518.83       2122.87       294.68 o
   8  13   2       9901.85      10844.25       733.97 o
   9  13   2        818.27        630.74       213.63 o
 -10  14   2       2547.77       2869.28       622.96 o
  -9  14   2       3195.69       3617.61       609.22 o
  -8  14   2       9090.54      10076.50       731.10 o
  -7  14   2       1542.19       1515.15       274.50 o
  -6  14   2      22860.96      25774.99      1680.78 o
  -5  14   2       2079.05       1479.20       227.60 o
  -4  14   2       7723.05       7555.06       496.19 o
  -3  14   2         42.98         27.30        70.06 o
  -2  14   2      33515.77      34954.38      1053.83 o
  -1  14   2       1088.05        811.45        92.98 o
   0  14   2      18252.28      19021.04       575.62 o
   1  14   2      17530.19      16942.24       595.33 o
   2  14   2      20892.84      22495.06      1032.07 o
   3  14   2       2719.11       2648.44       268.17 o
   4  14   2      12206.21      11936.44       643.55 o
   5  14   2      10680.12      10656.21       548.09 o
   6  14   2       3716.08       3450.32       400.48 o
   7  14   2      10958.53       9554.66       737.70 o
   8  14   2        378.01        211.63       169.62 o
   9  14   2       7085.19       7553.64       595.88 o
  -9  15   2       4197.73       3774.97       466.71 o
  -8  15   2       2060.63       1866.61       379.09 o
  -7  15   2       6429.28       6973.67       752.35 o
  -6  15   2        479.46        301.08       154.85 o
  -5  15   2      13290.12      14846.50       884.56 o
  -4  15   2        434.70         65.44       117.49 o
  -3  15   2      10386.64       9654.88       446.14 o
  -2  15   2       1486.24       1478.67       150.98 o
  -1  15   2      15551.90      15844.46       509.45 o
   0  15   2       2580.80       2589.51       190.40 o
   1  15   2      13981.17      12962.97       498.73 o
   2  15   2       3070.09       2900.70       290.06 o
   3  15   2      10688.42      11003.37       603.20 o
   4  15   2       9655.32       9708.90       514.33 o
   5  15   2       7692.87       6845.17       592.92 o
   6  15   2       7183.15       6927.08       754.66 o
   7  15   2        958.84        604.15       200.88 o
   8  15   2       7887.80       8587.75       614.65 o
  -9  16   2       1335.77        671.16       263.61 o
  -8  16   2       1997.46       2188.61       559.43 o
  -7  16   2        517.21        459.50       208.75 o
  -6  16   2       5075.25       6646.71       514.85 o
  -5  16   2        261.96        110.21       133.98 o
  -4  16   2      10956.88      10376.68       609.44 o
  -3  16   2        246.25        178.73        84.51 o
  -2  16   2       9920.29      10100.74       391.12 o
  -1  16   2        510.27        345.99        80.46 o
   0  16   2      11788.99      12311.72       476.59 o
   1  16   2       3075.48       2763.27       298.31 o
   2  16   2      12147.44      12191.07       592.04 o
   3  16   2       4169.87       4472.01       475.75 o
   4  16   2       4977.92       4769.45       367.03 o
   5  16   2       4885.06       4300.61       429.54 o
   6  16   2       3953.44       3221.88       368.86 o
   7  16   2       6917.45       7635.07       611.74 o
   8  16   2       1757.87       1412.72       282.21 o
  -8  17   2       1162.83       1032.52       312.35 o
  -7  17   2       1758.03       1761.76       312.40 o
  -6  17   2       1270.62       1016.20       225.79 o
  -5  17   2       3963.92       3647.35       398.25 o
  -4  17   2        146.86        174.76       114.02 o
  -3  17   2      10468.65      10204.55       532.93 o
  -2  17   2         89.04         -2.49        79.56 o
  -1  17   2       8923.32       9472.69       441.07 o
   0  17   2         39.46         16.07        66.62 o
   1  17   2       9143.96       9132.21       438.91 o
   2  17   2       1149.96        976.25       174.28 o
   3  17   2       6606.39       6803.49       433.57 o
   4  17   2       5271.09       5130.73       367.65 o
   5  17   2       4862.78       4038.94       418.66 o
   6  17   2       4403.07       4985.24       484.51 o
   7  17   2       4926.51       4880.08       904.82 o
  -7  18   2       1739.44       1369.15       381.77 o
  -6  18   2       3745.17       3337.11       444.11 o
  -5  18   2        860.52        882.90       274.77 o
  -4  18   2       6719.54       7823.10       492.34 o
  -3  18   2        384.16        239.65       126.93 o
  -2  18   2       6021.58       6364.88       416.53 o
  -1  18   2         13.77         -9.22        84.37 o
   0  18   2      10498.62      11488.49       470.53 o
   1  18   2        107.38        111.72        97.64 o
   2  18   2       7614.03       8234.83       433.89 o
   3  18   2       2646.38       2480.70       285.42 o
   4  18   2       7801.04       7996.53       698.99 o
   5  18   2       2411.40       2064.92       304.73 o
   6  18   2       5053.28       5478.43       517.66 o
  -6  19   2       2277.50       1703.73       418.03 o
  -5  19   2       3746.54       3917.80       402.40 o
  -4  19   2       1502.63        777.19       220.19 o
  -3  19   2       6796.53       7799.54       596.98 o
  -2  19   2        534.38        378.52       147.45 o
  -1  19   2      10427.31      10559.81       607.47 o
   0  19   2        151.49         45.77       110.24 o
   1  19   2       7422.99       7622.88       405.56 o
   2  19   2       1071.68        812.23       156.19 o
   3  19   2      10101.63       9640.38       649.72 o
   4  19   2        393.63        266.26       155.46 o
   5  19   2       4995.15       4580.74       464.81 o
  -5  20   2       1859.11       1542.52       306.46 o
  -4  20   2       6772.56       6173.00       586.97 o
  -3  20   2       1914.40       1602.15       355.36 o
  -2  20   2       6045.45       5791.60       843.25 o
  -1  20   2         48.40        -55.50       184.41 o
   0  20   2      10297.65      11103.51      1127.51 o
   1  20   2        173.45         20.88       115.87 o
   2  20   2       8912.68       9641.07       541.03 o
   3  20   2        105.71         35.20       155.03 o
   4  20   2       7110.01       7512.36       590.50 o
  -3  21   2       8156.41       8882.50       698.09 o
  -2  21   2        263.49        239.02       184.13 o
  -1  21   2       9604.10      10396.08      1232.25 o
   0  21   2          9.81       -221.80       221.80 o
   1  21   2       7940.42       7143.82      1058.39 o
   2  21   2        194.13        257.81       174.85 o
 -13   1   3          0.57         43.85       246.56 o
 -12   1   3        111.36         45.83       172.74 o
 -11   1   3        167.06        594.85       170.15 o
 -10   1   3        150.51        253.16       124.99 o
  -9   1   3        956.13        609.73       119.15 o
  -8   1   3        112.35        108.97        64.92 o
  -7   1   3         18.09        -46.09        46.09 o
  -6   1   3         36.86          1.48        48.51 o
  -5   1   3         54.28         -5.33        45.47 o
  -4   1   3          8.77        -26.78        26.78 o
  -3   1   3          9.60        -24.56        24.56 o
  -2   1   3        282.87        298.97        39.14 o
  -1   1   3         39.69         35.41        21.11 o
   0   1   3         89.10         41.83        29.50 o
   1   1   3        192.30        134.35        29.30 o
   2   1   3        340.17        450.40        56.00 o
   3   1   3        195.37        172.32        50.82 o
   4   1   3        284.57        273.65        61.18 o
   5   1   3         30.01         10.63        49.34 o
   6   1   3        143.83         70.83        56.47 o
   7   1   3         12.36        -14.57        67.82 o
   8   1   3       1091.27       1105.61       158.16 o
   9   1   3         37.77        109.28       119.97 o
  10   1   3         72.52        132.78       130.21 o
  11   1   3         31.83         29.56       160.02 o
  12   1   3         31.38        -39.19       178.50 o
 -13   2   3         38.54        187.02       250.22 o
 -12   2   3         71.14       -106.62       164.92 o
 -11   2   3        219.06        -34.09       139.44 o
 -10   2   3         45.84          0.00        84.31 o
  -9   2   3        129.56        118.58        79.13 o
  -8   2   3         20.75        -58.06        58.06 o
  -7   2   3         82.97         17.70        55.43 o
  -6   2   3        533.83        430.60        73.02 o
  -5   2   3        732.81        661.53        78.80 o
  -4   2   3         52.01        -16.26        31.73 o
  -3   2   3        284.75        343.95        60.62 o
  -2   2   3        467.07        312.46        75.97 o
  -1   2   3         16.36        -16.96        16.96 o
   0   2   3         74.48        -23.27        23.27 o
   1   2   3        302.26        278.31        40.67 o
   2   2   3         94.43         -0.26        31.88 o
   3   2   3         72.21         49.79        33.48 o
   4   2   3         16.98          0.47        34.90 o
   5   2   3        100.38         97.39        58.79 o
   6   2   3        562.31        507.52        98.56 o
   7   2   3        225.41        225.64        86.50 o
   8   2   3        231.54         75.17        85.54 o
   9   2   3        326.73        116.68       110.35 o
  10   2   3          0.10        -81.27       116.38 o
  11   2   3        109.95         62.19       152.27 o
  12   2   3          0.01         83.55       179.51 o
 -13   3   3          0.07       -157.95       180.52 o
 -12   3   3          2.83       -140.22       140.22 o
 -11   3   3         88.45        -39.03       133.59 o
 -10   3   3        458.58        439.14       203.95 o
  -9   3   3        532.31        239.41       113.83 o
  -8   3   3        192.28        164.99        80.61 o
  -7   3   3          4.35        -20.39        46.64 o
  -6   3   3       1123.23       1433.09       148.49 o
  -5   3   3       1402.83       1778.90       121.37 o
  -4   3   3        549.60        364.33        58.15 o
  -3   3   3       3356.63       3287.58       144.97 o
  -2   3   3          0.64        -51.50        51.50 o
  -1   3   3         91.78        -21.44        21.44 o
   0   3   3        605.39        287.55        41.41 o
   1   3   3         62.75         12.26        30.31 o
   2   3   3        464.18        562.05        58.17 o
   3   3   3       2110.97       2404.85       125.73 o
   4   3   3          6.44         41.78        37.59 o
   5   3   3          1.05         25.12        44.09 o
   6   3   3        116.58         52.40        66.67 o
   7   3   3         33.35         24.29       119.76 o
   8   3   3        119.29         31.52        90.17 o
   9   3   3         62.09         23.32       133.39 o
  10   3   3          6.79         66.62       129.67 o
  11   3   3        161.55        163.61       168.59 o
  12   3   3         33.94       -154.96       294.58 o
 -13   4   3         82.02        150.91       198.38 o
 -12   4   3        135.54        261.00       169.90 o
 -11   4   3        278.19        560.49       203.44 o
 -10   4   3          8.95         60.27       116.79 o
  -9   4   3        295.17        173.98        95.00 o
  -8   4   3         34.73         85.21        74.99 o
  -7   4   3         28.96        -41.58        41.58 o
  -6   4   3        131.72        153.72        51.94 o
  -5   4   3       1807.02       1974.33       128.56 o
  -4   4   3          2.53        -27.25        27.25 o
  -3   4   3         61.12        115.02        45.31 o
  -2   4   3      10883.67      11743.65       447.67 o
  -1   4   3          1.52        -22.28        22.28 o
   0   4   3        347.05        439.92        63.01 o
   1   4   3       2776.21       2642.74       110.08 o
   2   4   3          7.50        -28.17        28.17 o
   3   4   3          2.55        -15.67        26.95 o
   4   4   3        730.72        556.29        74.36 o
   5   4   3        179.37         41.93        45.41 o
   6   4   3       1109.46       1115.74       143.78 o
   7   4   3          8.71        115.83        80.72 o
   8   4   3          0.10        142.44        93.48 o
   9   4   3        148.40        211.83       142.40 o
  10   4   3         99.93        109.75       133.72 o
  11   4   3         13.52         40.89       180.20 o
 -12   5   3         84.35        141.43       164.50 o
 -11   5   3          5.56        -44.52       107.18 o
 -10   5   3         25.74        -51.14       106.60 o
  -9   5   3        251.40         90.09       102.79 o
  -8   5   3        429.33        492.16       113.92 o
  -7   5   3          5.18        -48.16        48.16 o
  -6   5   3       1918.71       1697.34       179.41 o
  -5   5   3        560.22        780.96       103.79 o
  -4   5   3          3.74        -12.50        30.62 o
  -3   5   3         19.71         56.40        31.09 o
  -2   5   3        191.24        124.70        42.16 o
  -1   5   3       1347.01       1218.25        76.44 o
   0   5   3        947.01        799.53        66.44 o
   1   5   3        182.79        153.69        42.98 o
   2   5   3          2.19        -21.79        21.79 o
   3   5   3       2759.77       2757.61       138.73 o
   4   5   3         65.99         81.64        35.83 o
   5   5   3         32.90        -46.14        51.89 o
   6   5   3        806.65        444.09       141.25 o
   7   5   3        155.20        -26.10        71.27 o
   8   5   3          1.72        -78.49        78.49 o
   9   5   3        410.19        515.53       127.89 o
  10   5   3          1.55        -42.46       147.81 o
  11   5   3         19.96         65.03       186.54 o
 -12   6   3         33.03        240.46       185.26 o
 -11   6   3        171.40        -31.30       119.07 o
 -10   6   3          0.33       -105.04       105.31 o
  -9   6   3        342.42        152.22       113.58 o
  -8   6   3         22.60        -11.58        77.95 o
  -7   6   3        438.36        292.48        83.07 o
  -6   6   3        465.34        504.56        96.13 o
  -5   6   3        449.55        287.39        56.06 o
  -4   6   3        222.53        129.33        40.03 o
  -3   6   3        173.31         73.46        41.64 o
  -2   6   3         37.72         29.78        27.35 o
  -1   6   3         87.80         98.13        42.14 o
   0   6   3        899.10       1156.95        86.03 o
   1   6   3        196.09         98.21        26.35 o
   2   6   3         80.01        160.53        37.95 o
   3   6   3          0.51         43.29        30.71 o
   4   6   3        350.02        134.00        66.13 o
   5   6   3         28.73         78.99        59.75 o
   6   6   3        511.89        415.90        95.30 o
   7   6   3        100.90         86.03        86.08 o
   8   6   3         32.14        -34.93        83.17 o
   9   6   3         75.86         39.05       103.80 o
  10   6   3          0.52         35.60       130.04 o
  11   6   3         12.87        135.53       198.60 o
 -12   7   3          0.41        -70.63       159.55 o
 -11   7   3         18.46         -3.52       128.04 o
 -10   7   3         62.39         95.14       115.21 o
  -9   7   3          1.89         92.43       101.71 o
  -8   7   3         10.71        -46.17        83.36 o
  -7   7   3        604.95        518.43       125.35 o
  -6   7   3        315.24        155.34        71.21 o
  -5   7   3        171.49         47.57        43.36 o
  -4   7   3        486.30        373.07        66.44 o
  -3   7   3          2.59          1.90        33.35 o
  -2   7   3          1.56         32.27        38.88 o
  -1   7   3        478.85        484.10        59.04 o
   0   7   3         54.78          3.65        29.77 o
   1   7   3          4.02        -22.62        22.62 o
   2   7   3        180.80        220.26        46.69 o
   3   7   3        532.93        274.52        57.25 o
   4   7   3        813.68        540.01        90.60 o
   5   7   3         36.44         -3.43        55.44 o
   6   7   3         15.86         47.35        64.03 o
   7   7   3        100.51         74.87        80.24 o
   8   7   3        161.14        300.21       121.51 o
   9   7   3          0.39        -22.05       113.37 o
  10   7   3         15.27         61.97       120.75 o
  11   7   3         31.12       -129.13       181.04 o
 -12   8   3          0.31        -59.66       158.06 o
 -11   8   3         55.87        -59.95       136.36 o
 -10   8   3         43.88         -3.86       135.84 o
  -9   8   3         16.49         12.14       101.54 o
  -8   8   3         67.35        -85.54        85.54 o
  -7   8   3        837.67        773.44       243.08 o
  -6   8   3         64.13         12.35        57.59 o
  -5   8   3         41.46         55.94        46.80 o
  -4   8   3       2071.80       1860.33       170.83 o
  -3   8   3        154.17         58.72        42.96 o
  -2   8   3        208.35         96.66        36.47 o
  -1   8   3          0.24        -28.53        28.53 o
   0   8   3         66.27         46.30        44.23 o
   1   8   3        182.93        119.07        35.37 o
   2   8   3        418.50        697.14       107.25 o
   3   8   3         94.22          1.22        35.94 o
   4   8   3         29.07         23.41        55.50 o
   5   8   3         59.64        186.16        80.09 o
   6   8   3        172.64        107.72        76.22 o
   7   8   3        193.96        179.62       109.93 o
   8   8   3         19.39         -2.89        92.95 o
   9   8   3        138.65         65.19       117.06 o
  10   8   3        126.29        174.50       140.25 o
  11   8   3         84.31         49.13       259.55 o
 -12   9   3          1.47       -170.15       170.15 o
 -11   9   3         54.04        -54.19       137.52 o
 -10   9   3         39.25         22.31       132.58 o
  -9   9   3          1.78        118.70       114.96 o
  -8   9   3          1.93        -72.48        90.44 o
  -7   9   3        116.46        -34.42        77.08 o
  -6   9   3         30.97        -40.31        66.18 o
  -5   9   3         62.31         46.22        47.10 o
  -4   9   3        310.71        277.17        60.67 o
  -3   9   3         51.60         -9.62        41.34 o
  -2   9   3        524.95        349.45       106.32 o
  -1   9   3       1381.66       1517.29       101.78 o
   0   9   3        128.64        112.31        60.01 o
   1   9   3        311.68        282.69        47.38 o
   2   9   3        198.73        326.05        59.02 o
   3   9   3          7.80        -14.58        37.63 o
   4   9   3        639.57        566.58        96.44 o
   5   9   3        124.86        200.78        77.04 o
   6   9   3         63.12         55.52        88.46 o
   7   9   3        266.96         67.23       103.03 o
   8   9   3        151.80         61.75       110.83 o
   9   9   3          4.00        122.96       126.90 o
  10   9   3        121.56        121.41       148.02 o
  11   9   3         34.75       -140.72       197.59 o
 -11  10   3         58.52        -71.00       133.09 o
 -10  10   3         31.20        -16.68       115.13 o
  -9  10   3        222.39        163.79       129.14 o
  -8  10   3        158.08        109.30       144.66 o
  -7  10   3         15.94         23.40        82.66 o
  -6  10   3         79.23         37.57        82.04 o
  -5  10   3          0.20         17.88        74.18 o
  -4  10   3        324.79        316.22        66.19 o
  -3  10   3         57.22         26.57        44.10 o
  -2  10   3         36.12        -12.71        36.39 o
  -1  10   3        204.26        221.80        50.87 o
   0  10   3          2.89         -4.14        40.43 o
   1  10   3         90.85         23.16        34.49 o
   2  10   3         10.24          8.36        38.06 o
   3  10   3        118.19        136.78        56.40 o
   4  10   3        172.66          7.15        85.54 o
   5  10   3        341.38        267.14       111.46 o
   6  10   3          0.62         36.39       102.49 o
   7  10   3        257.89         52.61       115.07 o
   8  10   3         82.74         80.55       120.48 o
   9  10   3          6.42        -35.68       136.44 o
  10  10   3        267.43        283.06       170.00 o
 -11  11   3        124.12         66.45       167.26 o
 -10  11   3         98.20        106.66       145.62 o
  -9  11   3         14.75        -27.71       123.34 o
  -8  11   3         66.72         92.73       125.09 o
  -7  11   3         30.14         33.50        93.91 o
  -6  11   3        504.61        438.06       136.45 o
  -5  11   3          8.08        128.04        83.19 o
  -4  11   3         98.20         98.71        58.26 o
  -3  11   3        647.95        723.15       104.40 o
  -2  11   3        675.48        707.43       111.13 o
  -1  11   3        328.71        391.55        69.54 o
   0  11   3         60.02         50.80        50.33 o
   1  11   3        212.41        218.08        49.71 o
   2  11   3        199.34        149.90        54.64 o
   3  11   3          1.76         56.70        76.67 o
   4  11   3        302.85        179.69       100.79 o
   5  11   3         12.75          3.01        89.11 o
   6  11   3         23.77         57.04       113.28 o
   7  11   3          7.08         -1.68       112.42 o
   8  11   3         25.90        -68.68       121.70 o
   9  11   3          3.02       -130.01       158.82 o
  10  11   3         38.70         33.54       156.17 o
 -11  12   3         43.69        219.40       203.10 o
 -10  12   3        121.30        125.82       142.54 o
  -9  12   3        144.24        -47.48       123.33 o
  -8  12   3         14.48        -84.98       108.85 o
  -7  12   3        147.30        137.90       108.05 o
  -6  12   3        497.40        487.19       135.17 o
  -5  12   3        164.93        236.13        98.83 o
  -4  12   3         61.29         64.46        72.47 o
  -3  12   3        395.08        418.86        87.67 o
  -2  12   3        484.05        349.54        73.51 o
  -1  12   3        125.43        175.58        50.00 o
   0  12   3        165.04        199.46        87.56 o
   1  12   3        488.84        374.84        68.12 o
   2  12   3          8.12         45.64        53.34 o
   3  12   3        447.46        364.69       114.42 o
   4  12   3         71.81        141.03        94.27 o
   5  12   3          2.08         31.36        99.55 o
   6  12   3         35.38         37.07        95.48 o
   7  12   3        232.97        190.85       121.79 o
   8  12   3         63.14         53.00       132.29 o
   9  12   3          6.01        -28.44       150.75 o
  10  12   3          0.59         36.27       177.58 o
 -10  13   3         33.97          9.90       197.21 o
  -9  13   3         17.59         47.69       146.17 o
  -8  13   3         11.96          0.62       122.91 o
  -7  13   3          2.46         41.42       104.69 o
  -6  13   3        108.63         58.69       105.07 o
  -5  13   3        364.41        246.52       134.58 o
  -4  13   3        185.55        170.25        95.00 o
  -3  13   3       1990.61       2167.11       190.20 o
  -2  13   3        215.90        235.22        68.46 o
  -1  13   3        340.69        251.66        58.69 o
   0  13   3       1015.41       1170.15       128.28 o
   1  13   3        737.27        821.37       120.73 o
   2  13   3        117.89         34.71        85.27 o
   3  13   3         51.80         69.08        85.28 o
   4  13   3        120.65         53.53       103.41 o
   5  13   3         60.49         28.56        97.19 o
   6  13   3        408.54        524.01       152.37 o
   7  13   3          1.10         -8.18       119.44 o
   8  13   3         36.71        -47.49       140.69 o
   9  13   3          1.83         58.89       160.86 o
 -10  14   3         32.87       -190.87       199.34 o
  -9  14   3         82.72        276.87       216.59 o
  -8  14   3        185.03        347.11       158.17 o
  -7  14   3         11.73        -56.21       110.66 o
  -6  14   3        551.68        689.01       195.65 o
  -5  14   3         14.05         95.02        96.44 o
  -4  14   3         30.83         18.55        87.68 o
  -3  14   3          0.01        -14.73        63.91 o
  -2  14   3        260.60        271.00        83.45 o
  -1  14   3        302.05        175.25        56.05 o
   0  14   3        592.18        607.30       110.10 o
   1  14   3         19.92         20.26        64.40 o
   2  14   3          7.43        -76.69        76.69 o
   3  14   3        580.91        548.48       142.22 o
   4  14   3        233.93        317.90       136.36 o
   5  14   3         20.89        -91.35        91.35 o
   6  14   3         25.79         63.61       116.82 o
   7  14   3        110.91        -98.80       115.23 o
   8  14   3         74.32        332.85       180.62 o
   9  14   3         28.69        -27.31       174.64 o
  -9  15   3         59.01       -172.16       179.34 o
  -8  15   3        125.53         19.85       180.53 o
  -7  15   3        305.57        520.79       164.83 o
  -6  15   3         10.56        -21.23       110.12 o
  -5  15   3        409.04        459.67       140.70 o
  -4  15   3         12.24        -84.47        84.47 o
  -3  15   3        219.76        266.51       104.67 o
  -2  15   3          5.68        110.42        75.23 o
  -1  15   3         13.76         28.68        57.64 o
   0  15   3        223.49        152.45        76.31 o
   1  15   3        350.79        288.84        99.70 o
   2  15   3        133.96          4.54       113.36 o
   3  15   3         70.24        330.08       124.49 o
   4  15   3        386.20        355.23       144.03 o
   5  15   3        178.42        222.48       134.09 o
   6  15   3          4.41        -83.56       113.54 o
   7  15   3         38.16        -38.67       146.41 o
   8  15   3         55.21         33.65       172.52 o
  -9  16   3         35.07       -187.84       187.84 o
  -8  16   3        258.61        -18.40       178.12 o
  -7  16   3         78.47         12.06       176.14 o
  -6  16   3         55.78        -43.94       123.32 o
  -5  16   3         38.24        -91.68        91.68 o
  -4  16   3        255.05        332.97       127.06 o
  -3  16   3          1.57         49.23        84.97 o
  -2  16   3        373.17        363.16       104.80 o
  -1  16   3         83.52        105.87        70.30 o
   0  16   3        383.26        500.36       104.82 o
   1  16   3         95.54         86.10        81.21 o
   2  16   3         81.05         79.85       111.85 o
   3  16   3         95.31        -26.32       104.50 o
   4  16   3         66.80         89.25       131.89 o
   5  16   3        326.75        276.38       138.08 o
   6  16   3        123.94       -151.05       151.05 o
   7  16   3         24.35        131.12       171.66 o
   8  16   3         12.07       -110.14       168.63 o
  -8  17   3        437.43        507.26       248.86 o
  -7  17   3          3.23       -113.02       166.20 o
  -6  17   3         17.40        -75.91       144.72 o
  -5  17   3        439.75        537.33       182.86 o
  -4  17   3          9.44         99.78       106.10 o
  -3  17   3        278.14        219.43       128.80 o
  -2  17   3          0.30        -76.84        78.74 o
  -1  17   3        166.78        182.43       109.96 o
   0  17   3          1.89        -39.33        72.56 o
   1  17   3        144.81         65.53        92.30 o
   2  17   3         29.29        -63.21       106.07 o
   3  17   3        287.85        397.75       141.69 o
   4  17   3         81.53        235.44       146.85 o
   5  17   3         16.36        187.67       166.13 o
   6  17   3        153.07         42.68       154.42 o
   7  17   3         74.36       -149.57       149.57 o
  -7  18   3         38.60        213.16       209.72 o
  -6  18   3         18.37        -98.97       154.37 o
  -5  18   3        189.89         73.78       134.04 o
  -4  18   3         81.05         -2.78       129.70 o
  -3  18   3          6.58         12.55       101.22 o
  -2  18   3        532.80        392.75       124.86 o
  -1  18   3         42.50        -14.53       102.48 o
   0  18   3        711.67        857.62       227.66 o
   1  18   3         22.50        -90.07        90.07 o
   2  18   3         88.49        208.16       129.45 o
   3  18   3         14.56         40.60       114.49 o
   4  18   3          5.60        -56.62       131.98 o
   5  18   3        271.70        360.43       193.67 o
   6  18   3        102.40        -73.46       173.95 o
  -6  19   3          5.88         44.01       169.61 o
  -5  19   3        285.56        415.44       215.70 o
  -4  19   3        305.64         24.68       212.03 o
  -3  19   3         37.78        266.85       148.11 o
  -2  19   3         14.12         88.42       118.33 o
  -1  19   3        542.38        791.43       166.87 o
   0  19   3         84.93         21.94       114.67 o
   1  19   3         29.23        111.02       132.17 o
   2  19   3         61.36        -87.76        97.34 o
   3  19   3        478.13        313.61       320.53 o
   4  19   3          7.90         -7.29       158.59 o
   5  19   3         92.52        288.54       179.70 o
  -5  20   3         83.37        -35.40       177.81 o
  -4  20   3        119.44        -94.09       169.98 o
  -3  20   3         78.89       -123.54       147.24 o
  -2  20   3        173.28        370.86       159.27 o
  -1  20   3         85.14          3.90       135.24 o
   0  20   3          5.39        -33.61       160.07 o
   1  20   3         79.07        238.42       165.66 o
   2  20   3        935.77       1095.07       203.37 o
   3  20   3         43.04         94.92       145.39 o
   4  20   3          6.49         10.22       174.04 o
  -3  21   3          4.77        -13.15       160.73 o
  -2  21   3          4.54        -18.29       281.36 o
  -1  21   3        190.05         86.68       171.29 o
   0  21   3         47.29        163.51       191.31 o
   1  21   3        101.54        135.21       178.66 o
   2  21   3         80.97       -193.70       193.70 o
 -13   0   4       2442.65       1417.09       521.65 o
 -12   0   4       3526.58       3910.34       817.39 o
 -11   0   4       5964.91       6076.32       699.45 o
 -10   0   4       6267.32       5495.38       570.19 o
  -9   0   4       1142.51       1369.72       237.71 o
  -8   0   4      13610.96      13619.36       753.50 o
  -7   0   4       1059.91       1025.12       156.95 o
  -6   0   4       1642.21       1641.14       189.01 o
  -5   0   4        299.93        541.49       120.37 o
  -4   0   4      66309.16      66698.27      3008.42 o
  -3   0   4      38234.87      43861.96      1982.37 o
  -2   0   4      66992.27      78623.66      3027.69 o
  -1   0   4      21962.76      21486.88       986.46 o
   0   0   4       1018.61        985.57       141.71 o
   1   0   4       7076.94       7274.48       321.36 o
   2   0   4        609.59        456.50        97.65 o
   3   0   4      25570.63      24583.48      1474.59 o
   4   0   4      38249.28      45181.61      2573.89 o
   5   0   4       7122.74       6922.37       524.35 o
   6   0   4       2926.80       2603.49       273.43 o
   7   0   4        669.49        835.32       217.94 o
   8   0   4         71.76        211.42       156.91 o
   9   0   4       7746.28      10555.61      1193.23 o
  10   0   4        453.34        299.63       246.45 o
  11   0   4       3975.27       5120.77       776.32 o
 -13   1   4       2007.87       1481.35       377.62 o
 -12   1   4       3515.43       3865.46       591.83 o
 -11   1   4       4481.91       4002.19       433.63 o
 -10   1   4       3868.19       4065.44       371.31 o
  -9   1   4       6059.60       6300.10       375.76 o
  -8   1   4        260.77        179.23        70.21 o
  -7   1   4      32275.47      33100.94      1239.12 o
  -6   1   4       5027.88       4411.66       270.71 o
  -5   1   4      17140.51      18512.02       639.66 o
  -4   1   4        936.90        649.69        96.19 o
  -3   1   4      25507.06      25678.40       842.93 o
  -2   1   4        234.20        241.87        36.74 o
  -1   1   4       2105.61       1550.61        86.75 o
   0   1   4        532.98        428.97        50.61 o
   1   1   4      34994.36      37250.00      1196.33 o
   2   1   4       7632.90       7967.11       375.69 o
   3   1   4      20307.19      19821.09       738.53 o
   4   1   4        412.60        300.90        63.68 o
   5   1   4       2387.72       2634.93       187.33 o
   6   1   4      15588.61      14993.24       657.11 o
   7   1   4       3991.01       3586.02       271.77 o
   8   1   4       5458.28       5632.75       659.27 o
   9   1   4        476.08        310.05       129.93 o
  10   1   4       4536.62       4133.31       390.52 o
  11   1   4         18.38        102.50       157.50 o
 -13   2   4       3011.74       3752.55       702.38 o
 -12   2   4       3475.58       2380.71       409.91 o
 -11   2   4       2937.81       2490.31       352.36 o
 -10   2   4      12288.79      10844.43       658.86 o
  -9   2   4       6669.53       6194.46       442.28 o
  -8   2   4      14606.65      15011.24       633.98 o
  -7   2   4       7148.45       7414.83       320.77 o
  -6   2   4      11654.51      10928.09       436.88 o
  -5   2   4       5826.73       5614.15       237.66 o
  -4   2   4      78812.64      77263.24      2451.44 o
  -3   2   4       6536.93       6759.43       277.62 o
  -2   2   4       1479.38       1472.65        79.93 o
  -1   2   4       1609.43       1538.17        99.18 o
   0   2   4     131837.02     139132.97      4350.29 o
   1   2   4       1130.75        863.82        60.99 o
   2   2   4      28346.45      31709.43      1031.42 o
   3   2   4      22754.54      20474.87       695.36 o
   4   2   4      22896.81      23554.79       803.10 o
   5   2   4      21832.26      22645.69       797.21 o
   6   2   4       3617.26       3529.18       252.29 o
   7   2   4       6979.21       6478.00       493.86 o
   8   2   4       1421.67       1612.27       262.56 o
   9   2   4       9956.99       9716.25       569.53 o
  10   2   4        309.21         92.55       140.66 o
  11   2   4       6661.85       8124.67       667.35 o
 -13   3   4       2477.68       2916.30       630.50 o
 -12   3   4       3866.91       4554.34       506.60 o
 -11   3   4       7878.28       7065.12       664.10 o
 -10   3   4       3820.88       2891.26       357.26 o
  -9   3   4      10492.25      10106.99       553.96 o
  -8   3   4       2158.88       2090.73       179.73 o
  -7   3   4      40152.20      43652.63      1457.52 o
  -6   3   4      14211.41      14006.57       519.48 o
  -5   3   4      37021.82      37806.41      1240.84 o
  -4   3   4         64.18        126.13        44.39 o
  -3   3   4      25935.57      26860.52       973.09 o
  -2   3   4      13887.13      14887.06       507.46 o
  -1   3   4     179408.61     191204.53      6531.72 o
   0   3   4      15349.93      16845.12       559.71 o
   1   3   4      77541.66      80774.44      2361.17 o
   2   3   4      17724.29      18205.16       612.66 o
   3   3   4      16800.81      16074.75       563.54 o
   4   3   4       9630.19       8848.19       348.33 o
   5   3   4      12419.36      12823.64       488.92 o
   6   3   4      25996.78      26852.80      1046.00 o
   7   3   4      12977.02      12084.79       571.30 o
   8   3   4      31657.58      31501.26      1832.20 o
   9   3   4        822.43        771.02       216.13 o
  10   3   4      10431.35      10874.79       756.62 o
  11   3   4          1.29       -126.85       148.98 o
 -13   4   4       3522.87       3822.70       483.69 o
 -12   4   4       5337.49       6453.18       788.00 o
 -11   4   4       3848.44       3444.97       414.02 o
 -10   4   4      12269.68      13331.91       703.80 o
  -9   4   4      13482.53      12644.06       846.02 o
  -8   4   4      21789.21      21151.41      1026.24 o
  -7   4   4       3090.22       3024.35       187.34 o
  -6   4   4      54006.99      54345.03      1770.30 o
  -5   4   4         50.77         67.54        41.39 o
  -4   4   4      50724.78      51221.50      1643.94 o
  -3   4   4      11402.19      10867.93       435.44 o
  -2   4   4     243956.27     257568.61      8019.90 o
  -1   4   4       3367.27       3833.36       159.16 o
   0   4   4      29884.13      30918.91      1000.07 o
   1   4   4      31709.63      29781.34       987.13 o
   2   4   4      74323.16      83152.27      2622.83 o
   3   4   4      47637.07      48333.31      1566.34 o
   4   4   4      44173.46      46435.62      1519.10 o
   5   4   4      31526.90      29637.15      1123.29 o
   6   4   4      17134.75      17638.15       733.08 o
   7   4   4      47775.37      47667.32      1780.43 o
   8   4   4       3284.40       2374.55       239.37 o
   9   4   4      14251.14      15102.71       923.40 o
  10   4   4        229.31         47.63       255.98 o
  11   4   4      14652.50      15527.12      1045.78 o
 -13   5   4       1770.37       1707.38       333.86 o
 -12   5   4       6607.69       6183.05       568.69 o
 -11   5   4       5504.48       4951.20       420.08 o
 -10   5   4       6630.06       6687.13       688.32 o
  -9   5   4      21547.26      22042.60      1027.71 o
  -8   5   4       4820.02       4634.27       335.06 o
  -7   5   4      34454.71      36019.91      1215.58 o
  -6   5   4       1914.77       1543.50       167.94 o
  -5   5   4      84574.65      89548.91      2851.97 o
  -4   5   4       4401.38       3834.40       177.38 o
  -3   5   4     112369.09     118953.20      3739.77 o
  -2   5   4       2200.84       1942.79       100.85 o
  -1   5   4     112398.78     125715.70      3647.17 o
   0   5   4      52844.41      60234.01      1902.70 o
   1   5   4     138315.94     148187.64      4657.07 o
   2   5   4      12058.56      12618.18       413.43 o
   3   5   4      52159.56      55291.68      1780.54 o
   4   5   4      69428.58      73647.16      2353.41 o
   5   5   4      24020.28      23033.11       903.17 o
   6   5   4      45438.00      47692.20      1764.03 o
   7   5   4       9709.67       8647.53       458.02 o
   8   5   4      29822.76      30897.05      2201.44 o
   9   5   4       3231.22       3419.72       474.19 o
  10   5   4      18952.44      20192.47      1186.12 o
  11   5   4          8.42        -31.22       196.06 o
 -12   6   4       3688.32       4552.41       509.54 o
 -11   6   4       6445.10       6588.83       977.04 o
 -10   6   4      11655.88      12049.47      1220.15 o
  -9   6   4      12451.17      11770.93       636.06 o
  -8   6   4      21868.38      20949.43       970.94 o
  -7   6   4       2081.46       1930.32       220.37 o
  -6   6   4      65661.00      64258.36      2084.11 o
  -5   6   4       1280.18       1139.24       103.31 o
  -4   6   4      72223.81      74902.12      2385.59 o
  -3   6   4       4064.21       3671.59       188.29 o
  -2   6   4     119397.12     124730.78      3625.97 o
  -1   6   4        118.30        102.03        32.80 o
   0   6   4      95395.84     101136.41      3181.72 o
   1   6   4      47373.25      45857.79      1467.35 o
   2   6   4      65110.45      68678.09      2032.80 o
   3   6   4      44423.85      45098.60      1470.83 o
   4   6   4      59599.06      60492.13      2214.26 o
   5   6   4      39681.21      37781.22      1410.03 o
   6   6   4      20285.57      20489.48       831.84 o
   7   6   4      31827.43      31532.54      1400.46 o
   8   6   4       3726.29       3706.72       359.55 o
   9   6   4      26606.16      26848.87      1124.78 o
  10   6   4        160.78        409.68       210.21 o
  11   6   4      19071.12      23371.56      1360.01 o
 -12   7   4       9265.27      10187.98       626.54 o
 -11   7   4       3481.87       2841.69       631.20 o
 -10   7   4       3492.28       3386.64       441.09 o
  -9   7   4      19666.76      19817.27      1266.36 o
  -8   7   4       4746.08       5310.57       364.20 o
  -7   7   4      25875.64      28050.01      1266.36 o
  -6   7   4       7976.30       8366.05       389.07 o
  -5   7   4      62451.59      65044.86      2107.14 o
  -4   7   4       4708.55       3890.40       205.21 o
  -3   7   4      92171.71      97469.00      3093.79 o
  -2   7   4       8862.69       8888.97       310.69 o
  -1   7   4      39337.92      39343.29      1192.06 o
   0   7   4      31671.96      33865.18      1112.40 o
   1   7   4     136157.02     149506.50      5151.38 o
   2   7   4       7852.44       7939.63       288.17 o
   3   7   4      41473.86      40792.93      1341.87 o
   4   7   4      49929.26      52731.55      1890.05 o
   5   7   4      24727.64      22667.65       964.69 o
   6   7   4      20461.91      19987.84       942.42 o
   7   7   4       2790.95       1864.46       238.73 o
   8   7   4      30418.88      29062.58      1325.97 o
   9   7   4       3373.56       3634.13       427.49 o
  10   7   4      15462.15      17084.39       904.30 o
  11   7   4          0.62         54.01       205.73 o
 -12   8   4       3313.68       2818.76       352.61 o
 -11   8   4       5678.99       4598.03       590.49 o
 -10   8   4       8378.30       9304.26       562.77 o
  -9   8   4       6021.50       5824.95       421.15 o
  -8   8   4      14501.37      13960.45       715.19 o
  -7   8   4       4472.67       3872.94       306.66 o
  -6   8   4      38044.97      35936.71      1526.72 o
  -5   8   4        668.23        753.50       114.13 o
  -4   8   4      34466.61      35794.61      1195.65 o
  -3   8   4       1193.96        800.80        83.58 o
  -2   8   4      82840.30      89332.77      2621.14 o
  -1   8   4         67.76         43.11        35.73 o
   0   8   4      20514.84      19804.11       686.01 o
   1   8   4      20478.97      19108.82       664.05 o
   2   8   4      46275.75      47728.96      1444.00 o
   3   8   4      16173.77      15385.97       559.28 o
   4   8   4      23485.53      22331.05       921.45 o
   5   8   4      14051.50      11742.46       954.52 o
   6   8   4       8941.52       9987.48       553.84 o
   7   8   4      19496.00      21212.12      1008.05 o
   8   8   4       2374.68       2068.35       270.23 o
   9   8   4      12652.51      12152.67       627.50 o
  10   8   4         27.73        -26.58       140.19 o
  11   8   4       8942.97      10859.18       802.78 o
 -12   9   4       4340.53       4295.00       433.43 o
 -11   9   4       2741.21       3042.08       416.19 o
 -10   9   4       5953.48       5456.78       701.35 o
  -9   9   4       9985.58      10213.67       591.24 o
  -8   9   4       1990.21       2094.25       252.20 o
  -7   9   4      20077.46      20039.50       944.25 o
  -6   9   4       2098.00       2133.64       233.38 o
  -5   9   4      20939.67      23183.73      1419.65 o
  -4   9   4       2078.57       1747.40       133.05 o
  -3   9   4      34124.28      36631.58      1136.12 o
  -2   9   4        729.61        828.76        79.92 o
  -1   9   4      19794.99      19022.61       618.18 o
   0   9   4       5746.43       5419.64       258.70 o
   1   9   4      52257.70      55676.05      1681.54 o
   2   9   4       1963.64       1861.31       131.55 o
   3   9   4       6135.18       6518.61       569.74 o
   4   9   4      16838.75      17880.27       832.33 o
   5   9   4       6516.55       5756.82       452.40 o
   6   9   4       9387.10       8756.28       517.15 o
   7   9   4       1699.37       1263.24       220.29 o
   8   9   4       6861.51       7072.31       503.55 o
   9   9   4       1579.62       1597.20       235.67 o
  10   9   4       5924.00       5733.01       465.49 o
 -11  10   4       1907.04       1906.86       416.48 o
 -10  10   4       6587.04       7644.28       503.68 o
  -9  10   4       6144.22       5150.86       449.99 o
  -8  10   4       7147.28       6430.69       427.03 o
  -7  10   4       2112.79       2431.03       580.24 o
  -6  10   4      11102.01      11204.81       594.71 o
  -5  10   4       1514.13       1221.93       149.50 o
  -4  10   4      22671.92      21841.56       862.12 o
  -3  10   4        749.56        895.40        93.65 o
  -2  10   4      16681.67      17966.45       589.72 o
  -1  10   4        473.56        256.76        66.24 o
   0  10   4      21262.27      22797.15       735.45 o
   1  10   4       2528.17       2505.99       172.74 o
   2  10   4        491.76        444.73        79.09 o
   3  10   4       5139.27       5010.35       348.61 o
   4  10   4      10233.15      10090.99       735.15 o
   5  10   4       4234.20       3739.16       322.28 o
   6  10   4       2784.70       3277.42       526.36 o
   7  10   4       5144.85       4878.17       412.59 o
   8  10   4        607.81        638.34       176.08 o
   9  10   4       3060.76       3073.47       314.18 o
  10  10   4         16.51        -77.81       147.74 o
 -11  11   4       3946.34       3831.86       836.41 o
 -10  11   4       2092.99       1782.05       282.02 o
  -9  11   4       5519.86       5345.51       421.04 o
  -8  11   4        603.30        375.94       137.80 o
  -7  11   4      14525.22      16251.43       962.85 o
  -6  11   4       3107.79       2865.05       294.46 o
  -5  11   4       7503.20       8012.82       472.90 o
  -4  11   4       2066.80       2292.68       203.91 o
  -3  11   4      11066.39      11317.88       418.40 o
  -2  11   4       1844.18       2017.13       166.03 o
  -1  11   4      10742.85      10697.34       363.96 o
   0  11   4        790.94        652.89       112.82 o
   1  11   4       6036.09       5355.08       266.05 o
   2  11   4       3076.85       2563.85       201.95 o
   3  11   4       5393.97       6391.14       391.38 o
   4  11   4       1421.52       1900.53       231.22 o
   5  11   4        227.56        124.96       124.59 o
   6  11   4       5002.93       6098.32       515.20 o
   7  11   4       1509.82       1310.58       222.87 o
   8  11   4       2945.24       3225.35       327.77 o
   9  11   4         98.32        110.76       141.19 o
  10  11   4       1103.02       1067.66       319.64 o
 -11  12   4       1437.63       1019.15       237.15 o
 -10  12   4       6377.61       6468.47       507.64 o
  -9  12   4       1222.30        850.98       222.92 o
  -8  12   4       7349.21       8656.28       587.53 o
  -7  12   4        426.37        453.64       130.50 o
  -6  12   4       9242.92       9207.18       528.86 o
  -5  12   4        454.78        258.85       101.16 o
  -4  12   4      10319.62      10164.65       742.08 o
  -3  12   4         57.21         37.19        56.26 o
  -2  12   4       9725.90      10576.24       392.26 o
  -1  12   4       4713.37       4576.39       236.62 o
   0  12   4      12861.17      13892.94       541.53 o
   1  12   4       2561.94       2457.15       252.27 o
   2  12   4       1535.51       1602.53       175.41 o
   3  12   4       7154.59       6983.88       584.57 o
   4  12   4       1457.09       1525.56       212.22 o
   5  12   4       1125.21       1031.15       185.13 o
   6  12   4       1411.93       1515.33       234.50 o
   7  12   4       3897.41       3896.30       391.68 o
   8  12   4         58.60        -76.44       128.24 o
   9  12   4       1554.74       1560.72       260.93 o
 -10  13   4       1893.10       1564.12       261.49 o
  -9  13   4       6114.37       6179.92       674.09 o
  -8  13   4         58.29         70.59       122.50 o
  -7  13   4      17036.88      19809.02       975.12 o
  -6  13   4        317.40        167.90       126.28 o
  -5  13   4      15730.57      16485.24       811.31 o
  -4  13   4       1533.93       1377.84       210.90 o
  -3  13   4       7616.17       7455.00       461.09 o
  -2  13   4       3674.01       3579.27       217.06 o
  -1  13   4       8165.67       8023.51       311.88 o
   0  13   4       3086.28       3158.05       251.86 o
   1  13   4       7287.55       7471.98       342.49 o
   2  13   4       7143.31       6262.40       414.41 o
   3  13   4      10483.49      10303.30       565.70 o
   4  13   4       3757.29       3487.36       334.81 o
   5  13   4        156.76        143.76       120.95 o
   6  13   4       7356.51       6553.71       470.05 o
   7  13   4       1037.33       1481.04       455.91 o
   8  13   4       2127.19       1697.81       239.91 o
   9  13   4         98.19         51.05       177.58 o
 -10  14   4       5877.37       7930.85       680.31 o
  -9  14   4        464.18        674.67       193.62 o
  -8  14   4      10543.69      11935.95       754.59 o
  -7  14   4        128.00         31.98       102.54 o
  -6  14   4       8018.58       8034.88       938.68 o
  -5  14   4        206.08        204.99       126.39 o
  -4  14   4      37573.66      40419.97      1546.79 o
  -3  14   4         44.34        145.99        88.76 o
  -2  14   4      13520.50      13817.80       550.05 o
  -1  14   4       9506.48       9091.77       345.13 o
   0  14   4      13619.67      13885.22       650.40 o
   1  14   4       6756.45       6276.21       358.50 o
   2  14   4       3961.58       4072.30       325.22 o
   3  14   4      11278.33      12503.93       660.93 o
   4  14   4       8478.87       8813.66       534.13 o
   5  14   4       9493.76       9848.33       585.16 o
   6  14   4       1799.71       1436.47       313.29 o
   7  14   4       4043.80       3823.39       360.52 o
   8  14   4        173.73         72.91       170.67 o
  -9  15   4       7489.72       9083.30      1216.37 o
  -8  15   4        157.02         27.40       136.88 o
  -7  15   4      17214.71      19254.15      1574.13 o
  -6  15   4         22.79        106.75       120.38 o
  -5  15   4      16584.85      15802.90       723.19 o
  -4  15   4         53.85        126.44        87.11 o
  -3  15   4      24022.40      25853.85       955.27 o
  -2  15   4       3989.91       3924.88       330.56 o
  -1  15   4      18984.04      19410.04       737.93 o
   0  15   4       6688.26       6541.42       332.92 o
   1  15   4      13375.77      11966.81       637.33 o
   2  15   4      10132.57       9370.55       542.47 o
   3  15   4      12982.50      13522.00      1029.81 o
   4  15   4      12405.39      10887.47       744.20 o
   5  15   4       4401.56       5299.59       461.25 o
   6  15   4      10453.62      12480.10      1012.02 o
   7  15   4       1271.79       1453.63       247.17 o
   8  15   4       7752.33       7945.61       639.18 o
  -9  16   4       2361.34       2186.25       362.64 o
  -8  16   4       9755.50      10131.13      1390.74 o
  -7  16   4       1284.23       1023.07       279.75 o
  -6  16   4      15484.01      15946.63       837.04 o
  -5  16   4        203.62         76.00       111.45 o
  -4  16   4      23505.16      23653.65       992.41 o
  -3  16   4        783.70        504.37       197.67 o
  -2  16   4      27660.24      26558.51      1069.76 o
  -1  16   4       2890.92       2499.54       409.74 o
   0  16   4      20874.66      19620.04       777.97 o
   1  16   4       9414.90      10377.16       684.06 o
   2  16   4      19076.52      19255.19       939.10 o
   3  16   4      13421.78      14251.41       753.48 o
   4  16   4       7859.46       7674.66       597.61 o
   5  16   4      11862.34      13628.05       753.44 o
   6  16   4       3372.93       3114.25       404.51 o
   7  16   4      10700.83      10393.26       832.98 o
  -8  17   4       2785.47       3457.94       484.42 o
  -7  17   4      11369.15      11185.91       807.18 o
  -6  17   4       1034.44        721.79       164.09 o
  -5  17   4      17175.01      17820.63       821.41 o
  -4  17   4         50.27        -25.17       110.50 o
  -3  17   4      18266.16      18681.40       926.58 o
  -2  17   4       1491.91       1457.00       195.21 o
  -1  17   4      24964.68      26700.16      1098.68 o
   0  17   4       4813.56       4461.00       377.68 o
   1  17   4      28937.53      30004.89      1208.44 o
   2  17   4       6666.27       6175.96       439.91 o
   3  17   4       7190.45       7085.65       490.12 o
   4  17   4       9717.21       9851.84       605.44 o
   5  17   4       6591.02       7845.66       510.34 o
   6  17   4      10962.50       9073.77       635.94 o
  -7  18   4       2574.45       2635.56       408.48 o
  -6  18   4      11497.99      11713.26      1251.50 o
  -5  18   4        433.31        154.74       146.77 o
  -4  18   4      13670.56      15512.24       818.37 o
  -3  18   4        196.85         19.02       117.22 o
  -2  18   4      21395.70      21386.82       903.38 o
  -1  18   4        320.17        120.03       113.39 o
   0  18   4      19650.90      20506.76      1003.50 o
   1  18   4       4520.89       3509.59       342.86 o
   2  18   4      11109.82      12994.10       712.58 o
   3  18   4       5793.24       5877.98       584.01 o
   4  18   4       8254.48       8584.46       580.71 o
   5  18   4       8276.14       9378.38       648.60 o
   6  18   4       3700.99       3757.28       442.07 o
  -6  19   4       1073.71        691.45       240.52 o
  -5  19   4       9045.89      10774.35       774.84 o
  -4  19   4        728.20        662.63       228.46 o
  -3  19   4      12563.72      14205.11       684.34 o
  -2  19   4         12.70        -66.48       119.92 o
  -1  19   4      12211.27      14257.15       992.35 o
   0  19   4       1581.38       1510.23       238.12 o
   1  19   4      11277.27      11636.65       986.52 o
   2  19   4       1669.71       1739.50       260.74 o
   3  19   4       6234.06       5780.91       674.29 o
   4  19   4       5570.81       6673.22       644.61 o
   5  19   4       5016.64       5193.02       975.86 o
  -5  20   4        825.54        387.69       222.98 o
  -4  20   4       5364.58       5102.70       556.78 o
  -3  20   4         39.51       -125.71       125.71 o
  -2  20   4       9833.98      10639.80       633.13 o
  -1  20   4         24.98         31.59       135.55 o
   0  20   4       3560.76       3780.53       354.80 o
   1  20   4        873.00        505.58       199.22 o
   2  20   4       6784.37       6960.31       978.82 o
   3  20   4       2280.79       2584.42       301.61 o
  -3  21   4       4170.14       4768.11       534.96 o
  -2  21   4         13.55         64.06       204.38 o
  -1  21   4       2987.09       2791.91       377.32 o
   0  21   4        453.97        507.59       226.19 o
   1  21   4       3911.18       3731.96       401.60 o
 -13   1   5         16.00         41.45       220.88 o
 -12   1   5          4.53        359.74       247.96 o
 -11   1   5        106.20         14.38       209.12 o
 -10   1   5          5.59        -86.83        86.83 o
  -9   1   5         67.41         30.54        68.31 o
  -8   1   5         89.09        -41.92        64.01 o
  -7   1   5        809.80        885.57       111.64 o
  -6   1   5         92.87        108.68        46.90 o
  -5   1   5         19.35        -17.59        39.08 o
  -4   1   5       1400.57       1239.80       114.60 o
  -3   1   5        522.68        313.59        47.35 o
  -2   1   5        590.99        485.41        57.97 o
  -1   1   5       2194.83       1978.65       111.02 o
   0   1   5       6753.57       6531.13       264.49 o
   1   1   5       2089.57       2122.21       135.91 o
   2   1   5        116.65        158.00        48.19 o
   3   1   5         25.54         33.17        57.54 o
   4   1   5        823.41        816.86       118.35 o
   5   1   5         72.28         82.38        55.27 o
   6   1   5         85.44        144.62        76.19 o
   7   1   5         76.11         11.20        86.56 o
   8   1   5         19.02        174.39       135.28 o
   9   1   5         21.19          2.87       114.35 o
  10   1   5          5.83         -3.13       141.53 o
  11   1   5         34.62        -74.65       179.27 o
 -13   2   5          0.87        322.41       271.46 o
 -12   2   5          8.74         27.09       200.34 o
 -11   2   5         37.91       -109.16       181.60 o
 -10   2   5        301.16        360.31       132.46 o
  -9   2   5        275.91        252.22       126.69 o
  -8   2   5         13.90         97.71        61.13 o
  -7   2   5        230.55        218.66        61.61 o
  -6   2   5        222.07        151.91        52.60 o
  -5   2   5         96.47         96.15        39.40 o
  -4   2   5         63.20        185.38        57.75 o
  -3   2   5      10302.44       9489.68       340.76 o
  -2   2   5       4485.45       4016.64       164.60 o
  -1   2   5       5630.32       5482.72       209.71 o
   0   2   5        717.04        836.40        68.96 o
   1   2   5       3585.60       3405.27       137.30 o
   2   2   5       1253.00       1255.37        93.94 o
   3   2   5       1479.91       1524.48       113.80 o
   4   2   5          5.26          7.57        37.99 o
   5   2   5        303.82        238.70        65.62 o
   6   2   5        499.44        675.91       118.33 o
   7   2   5        347.07        298.14       130.45 o
   8   2   5        518.97        385.98       167.52 o
   9   2   5         22.54        176.62       164.46 o
  10   2   5         25.69        265.10       179.21 o
  11   2   5          6.57       -167.22       167.22 o
 -13   3   5         23.51        275.23       237.85 o
 -12   3   5         49.17        154.73       180.63 o
 -11   3   5        526.82        614.97       193.44 o
 -10   3   5          0.20        -29.91        98.25 o
  -9   3   5          0.27        -50.24        87.82 o
  -8   3   5        558.11        531.43        99.24 o
  -7   3   5        670.62        507.49       119.71 o
  -6   3   5        143.44         33.25        47.40 o
  -5   3   5        360.81        295.11        66.13 o
  -4   3   5       2417.35       2451.15       162.96 o
  -3   3   5        195.41        109.86        37.04 o
  -2   3   5       6690.70       7226.71       245.94 o
  -1   3   5       5320.70       4488.02       179.48 o
   0   3   5      10335.25       9568.46       337.03 o
   1   3   5        710.08        502.85        45.58 o
   2   3   5         84.31        212.91        42.45 o
   3   3   5       3191.34       3109.54       179.10 o
   4   3   5       1014.90        796.99        88.46 o
   5   3   5         80.15        101.29        54.59 o
   6   3   5          7.00         86.01        74.45 o
   7   3   5        350.07        573.46       121.30 o
   8   3   5        132.87        264.45       155.92 o
   9   3   5         67.67        312.69       179.24 o
  10   3   5         96.04        237.71       193.68 o
  11   3   5        114.46        219.52       199.10 o
 -13   4   5         13.54       -206.26       206.26 o
 -12   4   5         15.89        425.29       189.44 o
 -11   4   5        149.75        149.17       130.24 o
 -10   4   5        143.48        333.95       127.35 o
  -9   4   5          6.53         16.09        97.36 o
  -8   4   5        273.93        421.36       120.35 o
  -7   4   5         14.25        -49.49        49.49 o
  -6   4   5         91.95         29.45        43.08 o
  -5   4   5        934.85       1136.82        94.51 o
  -4   4   5          5.37         -6.00        23.59 o
  -3   4   5       3875.66       3439.90       182.63 o
  -2   4   5       3266.67       2899.00       127.15 o
  -1   4   5        761.70        644.60        66.13 o
   0   4   5       2201.33       2724.63       179.41 o
   1   4   5       4764.16       5120.97       220.79 o
   2   4   5       2328.30       1912.93       102.07 o
   3   4   5        567.88        490.47        64.04 o
   4   4   5        883.46       1134.90       102.49 o
   5   4   5        285.49        103.61        69.32 o
   6   4   5        559.81        678.56       117.53 o
   7   4   5        385.56        359.76       109.09 o
   8   4   5          5.84         -7.71       104.22 o
   9   4   5          0.22         70.65       154.33 o
  10   4   5          1.06       -119.70       150.31 o
  11   4   5         82.40         85.95       212.17 o
 -13   5   5         17.60         87.64       194.85 o
 -12   5   5          0.54        171.67       187.62 o
 -11   5   5        619.61        655.81       171.75 o
 -10   5   5        175.03         71.95       131.62 o
  -9   5   5          3.84        -79.38        85.36 o
  -8   5   5        213.80        207.14       129.33 o
  -7   5   5        219.25         79.82        60.79 o
  -6   5   5        261.37        249.69        61.60 o
  -5   5   5        188.25        101.14        55.72 o
  -4   5   5       2079.65       2384.24       163.65 o
  -3   5   5        180.61         90.79        65.76 o
  -2   5   5        366.25        235.00        42.45 o
  -1   5   5       1040.26        697.02        68.31 o
   0   5   5       2734.79       2576.94       142.36 o
   1   5   5       1434.12       1287.81       127.12 o
   2   5   5          8.17         17.20        26.16 o
   3   5   5       1172.06       1243.50       155.53 o
   4   5   5       1601.22       1833.08       154.30 o
   5   5   5         17.92          2.73        58.39 o
   6   5   5         14.51          9.24       103.82 o
   7   5   5         57.80         39.68       112.77 o
   8   5   5          8.85          5.04       121.40 o
   9   5   5        273.62        143.85       166.58 o
  10   5   5        168.01        211.02       186.64 o
  11   5   5          6.64        100.13       227.71 o
 -12   6   5        218.83        124.70       146.64 o
 -11   6   5          0.67       -112.64       112.64 o
 -10   6   5        161.30        196.45       128.32 o
  -9   6   5        209.70        402.43       126.33 o
  -8   6   5          0.78         44.03        83.19 o
  -7   6   5         42.01         65.47        85.52 o
  -6   6   5        204.32        210.28        70.48 o
  -5   6   5        633.04        469.80        69.50 o
  -4   6   5        718.28        846.02        78.38 o
  -3   6   5        274.84        262.97        51.13 o
  -2   6   5        398.67        361.85        48.87 o
  -1   6   5       1377.41       1469.56        99.56 o
   0   6   5       3147.09       3477.43       195.94 o
   1   6   5       1035.72        977.77       103.78 o
   2   6   5       1168.02        926.25        94.87 o
   3   6   5          1.51         21.56        33.61 o
   4   6   5        286.88        282.52        72.52 o
   5   6   5        107.90          8.99       113.86 o
   6   6   5         16.51         79.38        89.82 o
   7   6   5        815.90        715.15       187.35 o
   8   6   5          0.15       -109.03       109.03 o
   9   6   5         94.19        -91.67       134.11 o
  10   6   5         11.97         79.60       182.43 o
  11   6   5          1.55       -161.84       161.84 o
 -12   7   5        122.59        381.67       173.53 o
 -11   7   5         21.43          1.39       123.20 o
 -10   7   5         41.06         66.77       118.12 o
  -9   7   5         10.30        -61.99       106.76 o
  -8   7   5        186.09        128.66       100.05 o
  -7   7   5        102.64         35.60        86.68 o
  -6   7   5        339.97        402.11       114.97 o
  -5   7   5         28.73         50.93        63.83 o
  -4   7   5       1058.63       1106.76        89.81 o
  -3   7   5        561.42        739.68        84.19 o
  -2   7   5       1085.76       1250.26       135.02 o
  -1   7   5        502.78        462.58        63.57 o
   0   7   5         24.07         68.54        34.90 o
   1   7   5        894.95        976.71       108.88 o
   2   7   5          1.64        -25.31        38.61 o
   3   7   5        554.58        370.52        56.20 o
   4   7   5       1122.41       1077.47       170.75 o
   5   7   5        446.45        471.76       129.10 o
   6   7   5        319.44        241.60       111.33 o
   7   7   5         10.35         27.39       108.59 o
   8   7   5         20.75         50.09       130.81 o
   9   7   5        137.40        170.71       152.79 o
  10   7   5        165.01        270.74       283.39 o
 -12   8   5         76.23       -100.19       150.98 o
 -11   8   5        127.76        -53.78       123.27 o
 -10   8   5         14.28        -11.62       115.43 o
  -9   8   5        213.00        408.78       131.23 o
  -8   8   5          1.54        -85.20        87.90 o
  -7   8   5         17.87        -60.69        77.23 o
  -6   8   5        108.48         57.15        62.94 o
  -5   8   5        383.08        295.97        75.55 o
  -4   8   5         57.81         47.08        50.68 o
  -3   8   5        428.26        533.48        88.78 o
  -2   8   5        148.26        162.05        43.47 o
  -1   8   5         56.45         43.06        38.31 o
   0   8   5        161.43         84.80        42.82 o
   1   8   5        439.28        319.49       111.61 o
   2   8   5         83.80         26.72        31.98 o
   3   8   5        768.09        767.41       128.50 o
   4   8   5          6.15        -63.03        65.48 o
   5   8   5          4.05        -19.65        85.38 o
   6   8   5          7.23        -86.56        86.56 o
   7   8   5        133.13        -92.59        92.59 o
   8   8   5        433.33        700.72       186.69 o
   9   8   5         28.39         41.04       137.26 o
  10   8   5         57.80        -51.43       159.24 o
 -12   9   5         50.44        194.61       163.49 o
 -11   9   5        413.12        828.01       202.05 o
 -10   9   5         15.92         89.58       121.20 o
  -9   9   5        141.43        439.72       159.33 o
  -8   9   5        299.17        158.53       111.06 o
  -7   9   5         57.22         88.34        97.68 o
  -6   9   5        180.75        154.47        88.11 o
  -5   9   5         80.90        -10.48        65.54 o
  -4   9   5        495.55        466.55        88.89 o
  -3   9   5        388.35        368.95        64.26 o
  -2   9   5          0.10          0.31        32.62 o
  -1   9   5        561.03        555.81        90.01 o
   0   9   5        256.85        306.06        60.07 o
   1   9   5        165.25        151.74        62.91 o
   2   9   5          4.16          8.82        47.15 o
   3   9   5        161.42        161.88        82.58 o
   4   9   5        222.99        394.59       109.98 o
   5   9   5         97.60         77.77        84.36 o
   6   9   5        308.11        175.53       132.80 o
   7   9   5        146.86        161.06       129.00 o
   8   9   5          2.61        -37.78       127.91 o
   9   9   5        312.71        141.62       213.00 o
  10   9   5         13.22        -81.56       150.09 o
 -11  10   5        127.14         61.56       152.17 o
 -10  10   5         26.49         -0.31       141.32 o
  -9  10   5          1.89        -29.41       126.51 o
  -8  10   5         79.02         58.43       112.52 o
  -7  10   5         70.25         -8.00        91.40 o
  -6  10   5        302.86        135.39        92.59 o
  -5  10   5         90.09        176.62        75.99 o
  -4  10   5          8.59         63.26        57.45 o
  -3  10   5         85.09         58.25        57.81 o
  -2  10   5        244.78        142.21        45.11 o
  -1  10   5          4.26         16.07        41.81 o
   0  10   5         31.12         36.97        42.20 o
   1  10   5         97.59         83.49        61.67 o
   2  10   5        676.25        519.03        85.91 o
   3  10   5         79.21        159.84        88.43 o
   4  10   5        564.74        451.55       133.99 o
   5  10   5        161.64        107.64       101.62 o
   6  10   5         80.97       -116.79       116.79 o
   7  10   5         12.63       -106.53       108.32 o
   8  10   5         15.45         88.58       124.48 o
   9  10   5         40.26         -6.54       133.24 o
  10  10   5          7.20        -98.61       141.93 o
 -11  11   5          2.86       -141.42       141.42 o
 -10  11   5         19.85        -79.82       140.76 o
  -9  11   5         89.41        105.25       135.44 o
  -8  11   5        431.48        459.44       147.76 o
  -7  11   5        199.62        202.90       114.40 o
  -6  11   5        215.78        256.41       105.86 o
  -5  11   5         14.70         13.71        76.11 o
  -4  11   5        327.63        326.56        78.63 o
  -3  11   5         29.54         62.37        55.00 o
  -2  11   5         87.45         50.04        42.19 o
  -1  11   5        683.81       1053.41       111.00 o
   0  11   5          1.64         40.98        61.23 o
   1  11   5        155.51        278.72        81.20 o
   2  11   5        113.05         40.26        66.44 o
   3  11   5         18.51         83.79        83.63 o
   4  11   5        190.99        180.08       101.32 o
   5  11   5        210.58         71.18       101.89 o
   6  11   5        188.72         63.59       127.60 o
   7  11   5         12.51        -23.64       127.47 o
   8  11   5         14.11         81.16       135.10 o
   9  11   5          9.18        141.14       143.78 o
 -11  12   5         33.31        -92.31       169.47 o
 -10  12   5         27.80        149.22       206.91 o
  -9  12   5         34.57         -8.40       128.52 o
  -8  12   5          5.81        -78.70       111.22 o
  -7  12   5          7.76         42.05        99.81 o
  -6  12   5        316.02        320.08       110.60 o
  -5  12   5          0.99        -30.30        80.04 o
  -4  12   5         95.66         -6.10        60.69 o
  -3  12   5        752.67        898.00       123.38 o
  -2  12   5         67.19        234.54        63.49 o
  -1  12   5        180.47        252.79        79.98 o
   0  12   5        102.29         79.59        59.62 o
   1  12   5          2.87         -6.05        64.12 o
   2  12   5        523.69        512.39       113.70 o
   3  12   5         38.56        -78.74        84.33 o
   4  12   5          0.65        -20.02        85.37 o
   5  12   5         40.25        -31.77       112.05 o
   6  12   5          2.76        138.33       123.40 o
   7  12   5         47.32       -188.30       193.27 o
   8  12   5          0.57        -65.90       145.84 o
   9  12   5         77.06       -149.87       149.87 o
 -10  13   5         23.25       -108.89       137.76 o
  -9  13   5         32.49       -132.16       132.16 o
  -8  13   5          3.61        171.96       139.47 o
  -7  13   5         26.39         87.85       101.50 o
  -6  13   5        204.75        312.88       127.62 o
  -5  13   5        241.26         48.12        82.68 o
  -4  13   5         23.83         73.29        71.41 o
  -3  13   5        101.92         48.95        71.01 o
  -2  13   5        204.35        259.79        81.21 o
  -1  13   5       1076.89       1380.91       141.56 o
   0  13   5          8.91        -27.06        59.43 o
   1  13   5         89.35        180.69        88.98 o
   2  13   5        294.90        240.68        91.46 o
   3  13   5          8.39        111.04        99.81 o
   4  13   5         35.84        146.94       105.25 o
   5  13   5        613.80       1161.90       206.99 o
   6  13   5         26.48         27.39       131.79 o
   7  13   5         20.68        -21.07       134.29 o
   8  13   5         48.64        299.79       170.78 o
 -10  14   5        135.50        207.11       161.22 o
  -9  14   5        107.17        299.77       207.50 o
  -8  14   5        417.60        476.06       174.90 o
  -7  14   5        114.13        138.10       116.63 o
  -6  14   5          7.95         23.00       112.05 o
  -5  14   5        174.87        183.07       102.14 o
  -4  14   5       1213.17       2005.71       212.89 o
  -3  14   5          2.45        -74.40        74.40 o
  -2  14   5          6.34        -68.61        73.74 o
  -1  14   5          8.85        -66.62        66.62 o
   0  14   5         42.11         20.08        69.80 o
   1  14   5        364.86        284.87       110.92 o
   2  14   5        656.88        584.62       149.41 o
   3  14   5         72.33        223.41       120.43 o
   4  14   5        124.57         84.56       116.89 o
   5  14   5        177.78         83.27       127.45 o
   6  14   5        109.26         41.30       123.78 o
   7  14   5          2.65        -53.11       145.88 o
   8  14   5        133.30         66.19       144.20 o
  -9  15   5        196.82        244.26       155.12 o
  -8  15   5         65.03         58.29       138.22 o
  -7  15   5        852.67        366.72       148.55 o
  -6  15   5         49.19        239.00       122.66 o
  -5  15   5        166.54        176.62       104.39 o
  -4  15   5        227.82        216.77       161.26 o
  -3  15   5        201.18         49.16        94.58 o
  -2  15   5         98.73        -77.18        77.18 o
  -1  15   5        544.59        775.00       137.94 o
   0  15   5          1.31          9.81        70.73 o
   1  15   5         26.96        145.94       104.22 o
   2  15   5          6.97        -17.81        98.47 o
   3  15   5         92.16         92.71       120.78 o
   4  15   5        362.83        623.64       167.59 o
   5  15   5        570.33        358.69       149.50 o
   6  15   5         14.30        -61.55       127.35 o
   7  15   5         77.63        -62.79       148.18 o
  -9  16   5          0.69       -101.72       187.82 o
  -8  16   5        533.46        445.13       183.35 o
  -7  16   5         13.75        -50.19       127.33 o
  -6  16   5        166.52        -88.07       165.76 o
  -5  16   5         49.56        118.00       125.09 o
  -4  16   5        673.69        477.18       148.73 o
  -3  16   5         72.72         97.49       114.82 o
  -2  16   5        254.43        162.34       112.90 o
  -1  16   5        341.34        193.47       104.02 o
   0  16   5        418.83        298.60       100.12 o
   1  16   5        175.15        177.50       118.82 o
   2  16   5        531.83        229.05       137.53 o
   3  16   5        165.27         95.11       136.37 o
   4  16   5          1.75       -121.40       121.40 o
   5  16   5         33.61        197.13       154.54 o
   6  16   5        174.16       -115.11       154.15 o
   7  16   5        271.52        360.67       180.73 o
  -8  17   5         19.13        150.59       210.54 o
  -7  17   5        424.23        376.89       155.83 o
  -6  17   5        120.75        152.26       137.01 o
  -5  17   5        219.35        223.77       142.97 o
  -4  17   5        213.67        219.20       140.89 o
  -3  17   5        389.60        472.37       148.29 o
  -2  17   5         22.58         43.34        97.55 o
  -1  17   5        250.81        174.94       105.18 o
   0  17   5        273.96        372.70       187.94 o
   1  17   5        629.75       1112.63       214.58 o
   2  17   5          4.03         10.89       122.76 o
   3  17   5         15.61         24.51       130.09 o
   4  17   5        306.17        248.07       203.35 o
   5  17   5        201.62         97.21       177.15 o
   6  17   5        273.65        313.85       176.55 o
  -7  18   5        136.09        236.93       211.48 o
  -6  18   5        252.73        346.50       172.50 o
  -5  18   5         75.96         74.43       141.26 o
  -4  18   5        341.94        337.94       158.23 o
  -3  18   5         10.07       -107.39       107.39 o
  -2  18   5        274.89        245.31       137.18 o
  -1  18   5        268.56        246.08       117.89 o
   0  18   5        483.29        534.88       159.54 o
   1  18   5          3.45        -83.29       115.96 o
   2  18   5         71.35        104.45       170.75 o
   3  18   5        576.41        469.75       174.32 o
   4  18   5        283.43        219.94       170.82 o
   5  18   5         45.47        -88.99       147.11 o
  -6  19   5        122.85        143.48       186.17 o
  -5  19   5         18.62        128.45       150.76 o
  -4  19   5         30.17        120.93       140.18 o
  -3  19   5        592.20        435.95       139.71 o
  -2  19   5         29.72        137.87       129.82 o
  -1  19   5         84.06        -19.37       129.67 o
   0  19   5         76.76        -26.28       142.90 o
   1  19   5        121.58         44.89       194.33 o
   2  19   5        156.88         47.18       197.98 o
   3  19   5        129.20        177.54       166.33 o
   4  19   5        110.40        144.67       178.45 o
  -5  20   5        107.48        337.39       216.68 o
  -4  20   5         99.74        -66.46       140.60 o
  -3  20   5         23.65       -118.85       118.85 o
  -2  20   5         72.48         99.01       128.83 o
  -1  20   5         31.74       -127.82       131.35 o
   0  20   5        212.76        266.18       154.31 o
   1  20   5         15.19        162.10       202.57 o
   2  20   5          9.29         92.44       191.65 o
   3  20   5        231.24        338.48       215.32 o
  -2  21   5          5.22         30.45       169.03 o
  -1  21   5         33.73       -136.96       136.96 o
   0  21   5          1.35        -97.66       146.57 o
 -13   0   6       1436.62       1207.60       484.68 o
 -12   0   6       2913.55       3249.03       759.89 o
 -11   0   6       1391.97        287.52       324.49 o
 -10   0   6       6038.13       6165.36       870.79 o
  -9   0   6        240.89        242.48       119.30 o
  -8   0   6       3998.55       3933.07       410.40 o
  -7   0   6       1232.83       1471.32       232.87 o
  -6   0   6      13236.61      14600.30       842.73 o
  -5   0   6        432.95        439.24        94.81 o
  -4   0   6       4528.84       4212.11       419.72 o
  -3   0   6      67701.99      73204.14      3267.69 o
  -2   0   6      29400.34      31323.07      1435.24 o
  -1   0   6       1491.16       1328.47       347.08 o
   0   0   6       3112.15       3194.89       202.95 o
   1   0   6        450.28        368.88        99.60 o
   2   0   6      11935.74      11750.43       602.26 o
   3   0   6      37019.58      41966.82      1946.36 o
   4   0   6        195.48        187.94        83.14 o
   5   0   6      14257.19      14555.54       969.16 o
   6   0   6        130.70         71.10       154.03 o
   7   0   6       3893.80       2949.18       644.88 o
   8   0   6       1838.65       1967.48       394.32 o
   9   0   6       5836.67       7670.64       713.47 o
  10   0   6         26.64        135.55       336.81 o
  11   0   6       4972.96       7664.59      1141.88 o
 -13   1   6       3301.65       3826.10       607.31 o
 -12   1   6       2254.17       2282.36       444.12 o
 -11   1   6       3506.89       2968.30       659.25 o
 -10   1   6       1297.80       1154.09       190.28 o
  -9   1   6       9186.82      11307.46       582.93 o
  -8   1   6        521.71        160.14        68.04 o
  -7   1   6       5335.36       5837.52       316.56 o
  -6   1   6       9796.83      10082.95       430.87 o
  -5   1   6      23526.44      26140.83       864.26 o
  -4   1   6        258.41        174.88        37.70 o
  -3   1   6      26526.24      27804.48       844.74 o
  -2   1   6        930.74        710.62        67.95 o
  -1   1   6       1905.76       1928.46       112.52 o
   0   1   6      53268.51      55885.96      1946.65 o
   1   1   6       9697.40       9445.41       316.97 o
   2   1   6       5630.57       5759.70       261.89 o
   3   1   6        845.68        713.36        95.02 o
   4   1   6      17130.86      17238.34       683.50 o
   5   1   6       6500.70       6268.42       294.76 o
   6   1   6       5079.99       5504.86       433.83 o
   7   1   6        331.62        310.70       135.51 o
   8   1   6      12280.10      13034.03      1376.49 o
   9   1   6         38.57        330.48       167.97 o
  10   1   6       5269.21       5573.31       917.67 o
  11   1   6         40.29        274.25       273.15 o
 -13   2   6       2633.87       3053.13       553.93 o
 -12   2   6       4170.91       3698.45       569.18 o
 -11   2   6        616.09        463.10       247.31 o
 -10   2   6       8456.86       8289.48       587.31 o
  -9   2   6       1143.85       1131.31       182.08 o
  -8   2   6      18609.97      17918.67       738.75 o
  -7   2   6       1073.38        919.63       142.36 o
  -6   2   6      34319.05      34696.47      1272.21 o
  -5   2   6        934.05        973.49       118.71 o
  -4   2   6      26217.09      26020.97       792.14 o
  -3   2   6      30479.93      30168.30       989.18 o
  -2   2   6      18289.82      18273.82       673.94 o
  -1   2   6       6578.06       6257.94       240.64 o
   0   2   6      24304.87      25561.16       916.90 o
   1   2   6      16762.05      17492.40       508.56 o
   2   2   6      14489.39      14766.16       522.71 o
   3   2   6      12338.74      11606.33       434.13 o
   4   2   6       4172.34       4355.09       214.05 o
   5   2   6      24920.00      24457.75       860.89 o
   6   2   6       2928.24       2725.02       233.24 o
   7   2   6      15594.33      15773.20       687.72 o
   8   2   6        135.82        214.06       125.94 o
   9   2   6       6301.73       6450.36       558.39 o
  10   2   6         84.26        105.35       195.03 o
  11   2   6       5087.26       6259.77      1196.61 o
 -13   3   6       4527.68       4661.83       676.73 o
 -12   3   6       3973.22       3146.94       519.02 o
 -11   3   6       9719.88       9967.73       809.65 o
 -10   3   6       4571.11       4264.53       416.79 o
  -9   3   6      20969.96      21887.64      1013.07 o
  -8   3   6        819.82        586.05       109.71 o
  -7   3   6      45179.73      47934.59      1745.64 o
  -6   3   6       1060.74       1138.53       103.98 o
  -5   3   6      48942.47      50659.69      1791.87 o
  -4   3   6        189.71        187.40        33.21 o
  -3   3   6      45515.99      46695.09      1506.36 o
  -2   3   6       7407.03       7477.42       278.79 o
  -1   3   6      70405.78      79200.45      2502.34 o
   0   3   6      32389.32      35603.12      1155.51 o
   1   3   6      28140.60      27109.50       828.64 o
   2   3   6      59441.44      62455.68      1856.28 o
   3   3   6      23594.61      23915.95       815.38 o
   4   3   6      15395.39      14382.05       590.57 o
   5   3   6       7187.39       7074.80       317.79 o
   6   3   6      21330.94      20906.50       852.31 o
   7   3   6         34.77         49.11        87.74 o
   8   3   6      15514.01      17777.89      1039.26 o
   9   3   6        147.07        184.81       163.54 o
  10   3   6       9128.74       9675.85       718.55 o
  11   3   6          5.59        218.59       208.42 o
 -13   4   6       5144.33       4413.87      1868.91 o
 -12   4   6       5933.27       5855.60       724.30 o
 -11   4   6       4009.13       3726.71       375.40 o
 -10   4   6      25793.75      25425.26      1174.18 o
  -9   4   6       4825.82       4691.65       345.49 o
  -8   4   6      53208.31      52686.95      1921.16 o
  -7   4   6       3892.30       2855.05       248.95 o
  -6   4   6      67061.82      64917.74      2308.00 o
  -5   4   6       1642.28       1319.15        96.22 o
  -4   4   6      51349.72      50864.75      2024.87 o
  -3   4   6       4049.67       3957.56       185.92 o
  -2   4   6     139262.30     143740.03      4508.45 o
  -1   4   6      64139.26      67999.80      2150.38 o
   0   4   6      94019.35     100161.52      3156.48 o
   1   4   6      18223.02      16879.07       648.50 o
   2   4   6      32825.48      34874.79      1064.82 o
   3   4   6      34871.96      36424.44      1203.91 o
   4   4   6      13998.39      14417.06       628.80 o
   5   4   6      40554.73      38676.54      1447.67 o
   6   4   6       3019.05       3202.86       269.72 o
   7   4   6      30109.65      29917.65      1342.90 o
   8   4   6       1109.43       1066.76       204.73 o
   9   4   6      13588.46      14715.75       929.40 o
  10   4   6        102.02          9.44       165.53 o
  11   4   6       6943.65       7877.48      1142.58 o
 -13   5   6       5696.02       5962.87       739.68 o
 -12   5   6       6247.74       6606.50       567.76 o
 -11   5   6      20388.17      23102.83      1103.85 o
 -10   5   6      10249.24       9862.27       697.21 o
  -9   5   6      30979.47      29328.17      1309.28 o
  -8   5   6       1515.70       1604.73       209.75 o
  -7   5   6      48586.88      49042.57      1795.68 o
  -6   5   6        611.60        501.71        98.93 o
  -5   5   6     120976.91     119944.41      4161.60 o
  -4   5   6        187.40        244.16       125.16 o
  -3   5   6     134541.88     140727.17      4429.47 o
  -2   5   6      45090.76      46341.83      1500.38 o
  -1   5   6     103295.05     116481.74      3670.25 o
   0   5   6      15367.65      17029.31       654.13 o
   1   5   6      48106.12      48914.85      1741.26 o
   2   5   6      75726.60      79145.44      2527.97 o
   3   5   6      57397.18      60520.90      1943.64 o
   4   5   6      28823.07      29372.35      1001.09 o
   5   5   6       3613.08       3279.77       290.59 o
   6   5   6      46185.75      49819.14      2076.79 o
   7   5   6       1951.44       1138.71       193.64 o
   8   5   6      18473.97      18070.72      1588.88 o
   9   5   6          4.89        -20.67       163.63 o
  10   5   6      13909.52      15139.41       978.13 o
 -12   6   6      10906.98      10101.72       908.86 o
 -11   6   6       6642.52       6167.20       462.65 o
 -10   6   6      19032.11      20426.15      1293.04 o
  -9   6   6       4631.95       3378.09       358.68 o
  -8   6   6      70638.92      72836.15      2945.82 o
  -7   6   6       4195.91       3280.44       300.11 o
  -6   6   6      57746.79      54370.35      1968.17 o
  -5   6   6       3904.09       3271.14       204.60 o
  -4   6   6     108881.01     108094.65      3774.14 o
  -3   6   6       5735.05       5418.97       242.20 o
  -2   6   6      75445.91      74277.29      2190.70 o
  -1   6   6      35625.54      35974.05      1176.01 o
   0   6   6     123224.95     127130.35      4397.20 o
   1   6   6      19316.01      18626.40       718.40 o
   2   6   6      27417.95      28320.67       964.44 o
   3   6   6      48637.82      49460.32      1610.10 o
   4   6   6      14872.49      13886.07       670.14 o
   5   6   6      58045.64      54322.68      2229.73 o
   6   6   6       8320.59       7783.90       565.00 o
   7   6   6      21675.02      20409.65      1096.80 o
   8   6   6         18.54          8.97       117.74 o
   9   6   6      16221.70      16593.78      1028.72 o
  10   6   6         19.90         15.56       179.88 o
 -12   7   6       6624.45       6267.64       488.89 o
 -11   7   6      17333.90      15802.92       957.48 o
 -10   7   6       5123.98       4642.32       420.56 o
  -9   7   6      16334.37      14677.72       755.13 o
  -8   7   6        910.81        827.73       159.01 o
  -7   7   6      38554.30      39335.56      1667.16 o
  -6   7   6        669.91        887.52       202.12 o
  -5   7   6     106521.00     112687.74      3941.49 o
  -4   7   6       2892.48       3050.52       189.94 o
  -3   7   6      84985.81      90945.71      2675.59 o
  -2   7   6       3365.70       2754.04       134.92 o
  -1   7   6      51019.56      56316.44      1809.94 o
   0   7   6      14698.48      15464.69       541.46 o
   1   7   6      33218.27      32930.45      1212.05 o
   2   7   6      98510.99     104925.52      3331.98 o
   3   7   6      40543.90      42338.45      1552.14 o
   4   7   6      25989.27      26323.90      1161.76 o
   5   7   6       1900.49       1372.65       196.12 o
   6   7   6      22247.19      21095.32       992.86 o
   7   7   6       3382.33       2834.50       329.04 o
   8   7   6      18655.68      19294.88      1214.75 o
   9   7   6        184.49        112.26       145.38 o
  10   7   6      11616.24      14057.64       938.22 o
 -12   8   6       5589.11       5967.27       581.60 o
 -11   8   6       3998.63       3835.35       394.12 o
 -10   8   6       9258.01       9393.45       570.68 o
  -9   8   6       1092.73        890.27       388.33 o
  -8   8   6      35813.73      39418.45      1698.24 o
  -7   8   6       1859.51       1082.73       174.69 o
  -6   8   6      26266.94      25489.92       994.13 o
  -5   8   6       6302.11       6628.31       333.59 o
  -4   8   6      38716.14      36733.98      1240.53 o
  -3   8   6         84.30        151.56        56.62 o
  -2   8   6      38259.80      37135.24      1139.29 o
  -1   8   6      18422.13      17160.92       601.65 o
   0   8   6      50270.29      52106.15      1683.43 o
   1   8   6      24780.87      25188.38       961.40 o
   2   8   6      10320.46      10020.64       454.58 o
   3   8   6      18014.48      15630.27       742.62 o
   4   8   6       5439.37       5109.14       378.67 o
   5   8   6      29373.19      28402.99      1261.35 o
   6   8   6       6987.43       7503.28       474.40 o
   7   8   6      14352.39      14671.95       781.34 o
   8   8   6         59.36        232.92       139.11 o
   9   8   6      11476.72      14241.27       805.31 o
  10   8   6        200.13        149.84       194.46 o
 -12   9   6       1713.99       1852.67       308.34 o
 -11   9   6       6251.53       6762.11       522.91 o
 -10   9   6       1713.90       1801.25       299.43 o
  -9   9   6       6032.74       5547.42       419.75 o
  -8   9   6        251.78         94.14       232.40 o
  -7   9   6       9275.94       9206.77       854.91 o
  -6   9   6        101.80        130.80        72.62 o
  -5   9   6      36686.60      39980.80      1476.14 o
  -4   9   6        825.02        723.41       126.14 o
  -3   9   6      17312.56      18089.80       676.62 o
  -2   9   6      15464.88      16083.89       535.69 o
  -1   9   6      12539.20      12243.07       458.98 o
   0   9   6       2419.29       1660.30       181.64 o
   1   9   6      12204.21      13048.65       554.33 o
   2   9   6      14132.15      13980.75       534.91 o
   3   9   6      15487.12      15797.37       754.73 o
   4   9   6      19139.43      20336.78       947.76 o
   5   9   6        881.99        435.44       137.82 o
   6   9   6       9728.23       9047.25       613.62 o
   7   9   6        164.63        110.25       127.04 o
   8   9   6      10275.18      10628.25      1122.89 o
   9   9   6         14.03        -95.41       143.48 o
  10   9   6       6189.15       7128.77       675.87 o
 -11  10   6        350.12        214.74       283.39 o
 -10  10   6       4296.66       4065.07       390.96 o
  -9  10   6        242.97        208.48       126.35 o
  -8  10   6      11593.30      12927.85       697.17 o
  -7  10   6          6.34         -0.11        95.89 o
  -6  10   6       1304.71       1184.21       174.98 o
  -5  10   6         50.41        -55.35        55.35 o
  -4  10   6       4089.22       3928.97       225.66 o
  -3  10   6       3035.36       2160.61       189.82 o
  -2  10   6      19717.18      20926.00       646.18 o
  -1  10   6       6142.13       5470.00       282.54 o
   0  10   6       8939.32       8142.93       343.20 o
   1  10   6       6774.07       6379.62       326.92 o
   2  10   6       2815.23       2004.25       167.04 o
   3  10   6       1419.27        936.98       193.27 o
   4  10   6       1791.55       1892.93       233.32 o
   5  10   6      11416.71      12309.77       659.36 o
   6  10   6        850.17        551.82       165.41 o
   7  10   6       9015.92      11843.46       683.99 o
   8  10   6        136.72        109.64       154.44 o
   9  10   6       4491.48       4379.53       449.21 o
 -11  11   6       1257.33       1450.83       432.20 o
 -10  11   6        110.49         78.21       136.88 o
  -9  11   6       4052.00       4242.03       405.78 o
  -8  11   6        424.13        441.01       196.83 o
  -7  11   6       3846.38       3767.82       354.56 o
  -6  11   6       1341.66        899.69       165.64 o
  -5  11   6       4428.96       5041.20       346.46 o
  -4  11   6         22.02        -53.52        53.52 o
  -3  11   6       2872.21       3151.06       245.73 o
  -2  11   6        602.90        551.21        90.36 o
  -1  11   6       2847.46       2646.46       200.89 o
   0  11   6       3475.96       3319.51       215.02 o
   1  11   6       7202.60       8056.40       394.04 o
   2  11   6       3389.42       3950.93       268.30 o
   3  11   6       2973.58       2705.06       267.98 o
   4  11   6       4345.58       4894.61       368.74 o
   5  11   6       1571.01       1923.09       316.22 o
   6  11   6       4661.71       4594.38       397.12 o
   7  11   6        209.99        -10.06       118.38 o
   8  11   6       5273.25       5788.12       697.02 o
   9  11   6        272.99        484.72       204.00 o
 -11  12   6        107.81         -3.73       169.67 o
 -10  12   6       1659.83       1170.78       312.44 o
  -9  12   6         48.00         35.48       203.35 o
  -8  12   6       2152.92       2652.54       305.64 o
  -7  12   6          5.06        -94.26        94.26 o
  -6  12   6      10788.35      11424.61       625.72 o
  -5  12   6        437.05        109.08        88.85 o
  -4  12   6        491.60        274.48        88.06 o
  -3  12   6       1596.03       1524.20       169.09 o
  -2  12   6      13929.31      15229.78       656.75 o
  -1  12   6        759.96        452.55        95.17 o
   0  12   6       3247.63       3001.84       245.12 o
   1  12   6       2809.18       3339.12       239.76 o
   2  12   6       3086.67       2964.41       354.53 o
   3  12   6       2902.82       3289.52       499.79 o
   4  12   6       3599.39       3473.33       334.12 o
   5  12   6       4254.59       4581.81       528.24 o
   6  12   6       1595.68       1171.41       211.40 o
   7  12   6       5413.68       6791.03      1328.41 o
   8  12   6        686.32        461.65       330.95 o
 -10  13   6        345.29        360.85       182.23 o
  -9  13   6       3352.96       3617.55       379.10 o
  -8  13   6        308.73        136.16       174.72 o
  -7  13   6       2575.75       2679.98       413.82 o
  -6  13   6        776.17        548.64       256.71 o
  -5  13   6      17251.41      17515.52       765.86 o
  -4  13   6         19.16        -19.86        69.57 o
  -3  13   6       6603.98       6282.33       394.82 o
  -2  13   6        289.42        138.86        83.30 o
  -1  13   6       3405.34       3372.89       251.72 o
   0  13   6       1677.74       1312.53       143.87 o
   1  13   6      10271.51      10417.68       502.69 o
   2  13   6       4090.12       3853.28       325.36 o
   3  13   6       4973.88       5286.30       434.57 o
   4  13   6       5198.41       4727.55       377.91 o
   5  13   6       5522.26       6286.99       751.16 o
   6  13   6       3996.44       3610.66       438.13 o
   7  13   6        846.51        638.65       184.97 o
   8  13   6       5121.66       6157.11       522.66 o
 -10  14   6       5229.42       5387.40       500.41 o
  -9  14   6        557.43        226.47       174.30 o
  -8  14   6       5936.30       6014.19       493.68 o
  -7  14   6        151.57        245.94       137.75 o
  -6  14   6       8509.76       8996.80       491.52 o
  -5  14   6        156.37        -32.84        92.03 o
  -4  14   6      14522.71      15511.11       694.80 o
  -3  14   6       2599.31       2486.77       390.79 o
  -2  14   6      21528.04      22510.69      1285.33 o
  -1  14   6        373.18        185.83        86.73 o
   0  14   6      11806.87      11684.37       494.00 o
   1  14   6       4157.48       3865.82       337.69 o
   2  14   6      11456.71      10806.58       565.11 o
   3  14   6       8104.91       7653.30       483.36 o
   4  14   6       3898.83       3330.99       423.90 o
   5  14   6       6883.35       7897.03       528.42 o
   6  14   6       2704.83       2657.58       410.86 o
   7  14   6       5169.37       4808.83       465.50 o
   8  14   6       1634.87       1277.95       293.62 o
  -9  15   6       8878.65       9727.12       723.69 o
  -8  15   6        588.39        122.29       161.53 o
  -7  15   6      12482.57      12772.09       727.24 o
  -6  15   6         80.81         23.18       111.20 o
  -5  15   6      17826.93      17805.99       892.38 o
  -4  15   6       1042.25        850.29       177.12 o
  -3  15   6      24670.95      24802.01      1143.74 o
  -2  15   6        588.94        522.94       153.00 o
  -1  15   6      15321.76      15671.77       747.40 o
   0  15   6       5004.87       5274.59       432.05 o
   1  15   6      17959.10      15858.43       802.84 o
   2  15   6       6057.74       5878.25       477.26 o
   3  15   6       9332.36       8492.42       538.81 o
   4  15   6      10863.46      11297.12       654.06 o
   5  15   6       4860.42       3762.82       547.81 o
   6  15   6       7173.44       7931.68       848.39 o
   7  15   6       1885.21       1962.02       360.46 o
  -9  16   6       1569.46       1477.72       274.99 o
  -8  16   6      11989.49      13457.58       855.32 o
  -7  16   6        949.49        868.85       231.49 o
  -6  16   6      21081.35      22567.69      1106.08 o
  -5  16   6          8.25        -27.52       120.28 o
  -4  16   6      21517.31      22273.84      1074.73 o
  -3  16   6       1006.75        847.67       175.48 o
  -2  16   6      23809.37      22087.29      1051.51 o
  -1  16   6       6235.43       5663.88       676.06 o
   0  16   6      23702.81      22760.34      1076.88 o
   1  16   6       6059.03       5793.42       474.89 o
   2  16   6      11597.63      12735.47       768.40 o
   3  16   6      10253.07      11078.86       866.18 o
   4  16   6       6511.29       5835.53       437.78 o
   5  16   6      10840.47      11214.04       912.26 o
   6  16   6       2855.65       2819.48       357.07 o
  -8  17   6        630.79        327.07       200.24 o
  -7  17   6      16113.66      17093.07       916.33 o
  -6  17   6         61.75       -129.93       129.93 o
  -5  17   6      18802.47      17735.82       916.28 o
  -4  17   6        129.59       -106.81       106.81 o
  -3  17   6      21237.11      22778.82      1089.67 o
  -2  17   6       2044.98       1571.55       317.35 o
  -1  17   6      21605.81      23987.22      1011.15 o
   0  17   6       8962.83       9736.24       582.51 o
   1  17   6      12078.97      11112.48       647.68 o
   2  17   6      10997.76      11465.31       658.76 o
   3  17   6       9950.52      10256.03       640.78 o
   4  17   6       7960.47       7135.98       514.80 o
   5  17   6       3076.48       3069.22       357.80 o
   6  17   6      10059.52       9212.87       632.83 o
  -7  18   6        508.80        303.14       176.82 o
  -6  18   6      11285.48      11955.22       976.94 o
  -5  18   6        175.60         36.50       144.34 o
  -4  18   6      18219.24      20601.10      1018.51 o
  -3  18   6        975.67        932.21       199.91 o
  -2  18   6      12689.41      13706.12       768.45 o
  -1  18   6       5836.75       5504.54       432.31 o
   0  18   6      16561.55      16682.66       881.01 o
   1  18   6       6802.90       6417.02       550.77 o
   2  18   6       6431.80       6223.54       727.24 o
   3  18   6       7917.33       9089.27       592.98 o
   4  18   6       3288.40       3443.41       519.94 o
   5  18   6       9284.81      10198.19       659.77 o
  -6  19   6          2.38         78.72       155.29 o
  -5  19   6       8266.95       9153.93       783.18 o
  -4  19   6        315.76        354.41       163.20 o
  -3  19   6      11460.39      12211.90       692.96 o
  -2  19   6       3143.10       3008.13       327.52 o
  -1  19   6       9286.96      10054.91       620.47 o
   0  19   6       3511.40       3319.90       368.68 o
   1  19   6       4148.15       4157.87       692.48 o
   2  19   6       7009.51       7685.72       645.78 o
   3  19   6       3882.43       3564.62       792.75 o
   4  19   6       5338.40       4929.00       907.76 o
  -4  20   6       5545.76       5927.24       532.39 o
  -3  20   6        727.59        398.45       166.39 o
  -2  20   6       4326.38       5046.12       515.04 o
  -1  20   6       2661.60       2521.51       364.02 o
   0  20   6       3966.22       3831.14       400.52 o
   1  20   6       1976.87       1998.61       371.58 o
   2  20   6       1532.16       1994.28       380.02 o
 -13   1   7         42.92         18.58       253.17 o
 -12   1   7         16.55       -164.30       164.30 o
 -11   1   7         17.40       -129.39       167.12 o
 -10   1   7        393.83        218.67       147.82 o
  -9   1   7          0.60        -66.92        71.92 o
  -8   1   7         75.11         88.49        78.90 o
  -7   1   7        264.98        216.92        71.08 o
  -6   1   7         17.33        -37.61        37.61 o
  -5   1   7       1016.66       1071.00        98.04 o
  -4   1   7        914.68        749.33        61.88 o
  -3   1   7         25.99        -10.48        29.04 o
  -2   1   7         14.42         31.04        34.79 o
  -1   1   7       1791.49       1951.50       122.00 o
   0   1   7        132.83        139.87        42.53 o
   1   1   7        423.35        373.39        50.16 o
   2   1   7          4.17         25.80        37.92 o
   3   1   7         14.94         21.80        45.93 o
   4   1   7          1.44         50.59        56.28 o
   5   1   7         39.14         49.03        59.73 o
   6   1   7         48.97        185.70        99.72 o
   7   1   7         62.27         13.44       106.50 o
   8   1   7         83.18         20.06       131.43 o
   9   1   7         27.91        -10.30       153.40 o
  10   1   7         21.45         52.03       250.24 o
 -13   2   7         99.96         58.31       236.26 o
 -12   2   7         27.19        -21.78       187.32 o
 -11   2   7          2.69        121.17       185.88 o
 -10   2   7         34.15        -11.70       127.77 o
  -9   2   7          4.22          9.62        78.21 o
  -8   2   7         14.91         -4.25        68.83 o
  -7   2   7       3138.00       3537.14       266.73 o
  -6   2   7        199.89        126.63        51.87 o
  -5   2   7       1404.51       1324.55       169.94 o
  -4   2   7         50.12          9.50        28.83 o
  -3   2   7          5.53         10.96        33.46 o
  -2   2   7        759.73        703.15        75.70 o
  -1   2   7          0.40        -28.24        28.24 o
   0   2   7         61.20         61.06        35.49 o
   1   2   7        704.86        549.38        60.64 o
   2   2   7        302.04        193.50        51.30 o
   3   2   7        422.76        487.46        83.65 o
   4   2   7         38.34         42.83        47.91 o
   5   2   7         18.74         52.41        59.02 o
   6   2   7          6.98        -62.06        69.03 o
   7   2   7         99.77         81.58       112.98 o
   8   2   7         51.21        173.30       150.58 o
   9   2   7          6.60        -15.56       167.77 o
  10   2   7         17.97        103.80       188.08 o
 -13   3   7        170.86        274.28       251.52 o
 -12   3   7        312.47        341.31       241.72 o
 -11   3   7          0.11         68.87       144.82 o
 -10   3   7       1745.36       2798.09       371.73 o
  -9   3   7        122.47        151.85       102.18 o
  -8   3   7        155.91         89.33        73.03 o
  -7   3   7         68.82        -28.71        55.44 o
  -6   3   7        162.11        174.05        74.91 o
  -5   3   7        639.41        630.03        60.75 o
  -4   3   7       2326.91       1989.98       140.22 o
  -3   3   7       1458.06       1390.15        87.22 o
  -2   3   7         61.49         26.09        33.47 o
  -1   3   7        438.75        387.53        55.81 o
   0   3   7       1085.17        831.71        73.47 o
   1   3   7       1067.87        823.32        69.05 o
   2   3   7         21.05         43.53        33.54 o
   3   3   7         91.67         41.29        42.47 o
   4   3   7         64.34        -25.67        45.28 o
   5   3   7        216.68        111.49        74.86 o
   6   3   7         28.62        142.66        98.33 o
   7   3   7         76.44         -6.36       104.99 o
   8   3   7          1.70        -50.74       128.42 o
   9   3   7         29.07         85.21       175.40 o
  10   3   7          8.23       -109.58       201.06 o
 -13   4   7         72.82       -268.46       414.86 o
 -12   4   7         20.70        -70.94       291.63 o
 -11   4   7         84.37        131.24       146.63 o
 -10   4   7        154.80        297.56       129.91 o
  -9   4   7          0.08        -42.40        96.65 o
  -8   4   7         16.34        -26.70        70.13 o
  -7   4   7       1087.69       1378.77       181.83 o
  -6   4   7        153.26          0.27        52.64 o
  -5   4   7       2062.49       1903.78       211.65 o
  -4   4   7          0.54        -14.87        38.38 o
  -3   4   7        126.30          8.61        36.69 o
  -2   4   7       7784.36       8611.53       398.31 o
  -1   4   7       2280.39       2288.99       128.73 o
   0   4   7        624.16        547.13        58.56 o
   1   4   7        547.37        457.97        55.41 o
   2   4   7        956.68        733.49        71.47 o
   3   4   7        493.66        298.29        61.84 o
   4   4   7        315.14        246.99        73.48 o
   5   4   7        235.94        142.52        90.04 o
   6   4   7         98.88          9.17        92.60 o
   7   4   7          3.48          5.20       102.39 o
   8   4   7         58.22        -99.93       136.05 o
   9   4   7          7.24        163.67       178.96 o
  10   4   7         18.14       -110.76       172.41 o
 -13   5   7         65.72       -154.49       211.15 o
 -12   5   7        134.74        234.97       194.80 o
 -11   5   7         40.05         57.22       123.04 o
 -10   5   7         21.52         52.85       112.54 o
  -9   5   7         51.88         39.96       101.16 o
  -8   5   7        407.60        271.14       163.88 o
  -7   5   7        139.03         51.13        69.84 o
  -6   5   7        161.65        120.07        59.45 o
  -5   5   7       3013.71       2854.09       231.81 o
  -4   5   7       2457.11       2421.61       156.40 o
  -3   5   7       3941.33       4036.87       257.48 o
  -2   5   7         31.08          9.09        32.20 o
  -1   5   7       1085.74        939.70       120.93 o
   0   5   7       1743.88       1793.18       148.99 o
   1   5   7       2241.02       2258.11       254.56 o
   2   5   7        109.21         74.73        48.47 o
   3   5   7        302.24        273.75        70.02 o
   4   5   7        489.79        594.17       121.33 o
   5   5   7        119.00         63.74        83.00 o
   6   5   7        101.56        109.14       112.40 o
   7   5   7          1.66         57.76       112.27 o
   8   5   7        169.28        273.96       157.98 o
   9   5   7          0.50       -150.93       150.93 o
  10   5   7          2.01         77.19       164.73 o
 -12   6   7         42.43        265.35       199.08 o
 -11   6   7        180.67         73.50       134.21 o
 -10   6   7         96.22        -71.86       133.99 o
  -9   6   7         45.97         35.94       107.80 o
  -8   6   7        273.85        362.04       126.69 o
  -7   6   7         72.20         46.67        67.55 o
  -6   6   7         15.52        -27.78        54.29 o
  -5   6   7         66.90        106.48        92.04 o
  -4   6   7        642.84        356.72        74.18 o
  -3   6   7        435.67        193.79        61.54 o
  -2   6   7       7870.31       8962.27       339.91 o
  -1   6   7        252.94        204.09        46.38 o
   0   6   7         35.63        -26.90        37.58 o
   1   6   7       1638.99       1685.15       151.92 o
   2   6   7          6.17        -36.46        40.03 o
   3   6   7         23.71         23.02        54.89 o
   4   6   7          9.32         -4.42        73.32 o
   5   6   7         14.60         29.10        83.08 o
   6   6   7        117.47        -49.06        93.81 o
   7   6   7          3.88        -18.34       115.57 o
   8   6   7         58.86         31.63       147.89 o
   9   6   7         94.13         45.47       181.41 o
  10   6   7         11.64        131.88       199.82 o
 -12   7   7        173.88        169.45       168.31 o
 -11   7   7          1.29         17.17       132.99 o
 -10   7   7         47.36         62.23       125.71 o
  -9   7   7         51.61        -42.24       101.58 o
  -8   7   7         41.10        -11.06        92.70 o
  -7   7   7         45.91         41.04        66.47 o
  -6   7   7        163.07        181.70        74.07 o
  -5   7   7        692.23        577.33       111.10 o
  -4   7   7         33.31        -47.64        47.64 o
  -3   7   7        240.25        175.99        59.17 o
  -2   7   7        453.80        428.48        61.99 o
  -1   7   7         24.57         19.79        33.51 o
   0   7   7          2.39         60.75        44.27 o
   1   7   7        106.48          1.02        48.73 o
   2   7   7          3.30         37.73        46.61 o
   3   7   7          9.59         78.06        57.89 o
   4   7   7        124.51        124.72        99.60 o
   5   7   7        231.19         14.55        96.64 o
   6   7   7         86.91       -116.28       123.09 o
   7   7   7        105.41         38.18       134.16 o
   8   7   7         47.94         59.21       128.83 o
   9   7   7          0.27        -22.04       186.49 o
  10   7   7          0.60        -69.50       235.34 o
 -12   8   7          0.84          0.54       145.00 o
 -11   8   7        230.53         76.80       137.72 o
 -10   8   7          2.89        -53.28       121.55 o
  -9   8   7        147.76        -74.48        97.53 o
  -8   8   7        108.09        -24.59        92.51 o
  -7   8   7        339.34        578.27       140.36 o
  -6   8   7         72.09         80.75        97.77 o
  -5   8   7        943.31       1062.42       120.48 o
  -4   8   7        925.65        939.82       201.76 o
  -3   8   7        250.36        105.41        73.17 o
  -2   8   7         64.78         -1.59        38.76 o
  -1   8   7         65.76         67.93        52.05 o
   0   8   7          3.87         -0.85        48.38 o
   1   8   7        542.37        340.80       140.05 o
   2   8   7        215.90        136.57        62.61 o
   3   8   7         41.86         77.72        85.01 o
   4   8   7         71.86        -19.72        95.45 o
   5   8   7        431.11        447.04       160.07 o
   6   8   7         33.23        -90.49        90.49 o
   7   8   7         14.76        -55.02       132.32 o
   8   8   7         46.92         56.68       140.16 o
   9   8   7          1.16       -112.01       154.33 o
 -12   9   7        223.04       -103.13       154.73 o
 -11   9   7         22.82          7.27       142.15 o
 -10   9   7        215.80        289.31       264.42 o
  -9   9   7         64.79        137.36       123.24 o
  -8   9   7        151.83        169.57       114.92 o
  -7   9   7        264.45        158.47       109.47 o
  -6   9   7        675.31        518.46       107.91 o
  -5   9   7        156.37        104.46        61.66 o
  -4   9   7        454.78        433.75        94.28 o
  -3   9   7        151.49        177.59        72.25 o
  -2   9   7       1608.44       1601.31       123.97 o
  -1   9   7        554.94        590.08        91.69 o
   0   9   7         55.88         -5.53        49.10 o
   1   9   7          1.97        -15.00        55.57 o
   2   9   7         28.42         -2.55        49.32 o
   3   9   7        131.27         38.19       129.24 o
   4   9   7        232.45        104.40       112.64 o
   5   9   7         32.23         36.02        96.29 o
   6   9   7         99.58         84.64       118.89 o
   7   9   7          3.84       -117.15       117.15 o
   8   9   7         40.14         30.16       145.44 o
   9   9   7         13.27        -83.75       158.35 o
 -11  10   7         75.21        183.28       163.93 o
 -10  10   7         35.15         62.79       132.15 o
  -9  10   7         31.07          4.32       119.23 o
  -8  10   7        219.14        174.52       121.18 o
  -7  10   7        115.98        200.97       110.18 o
  -6  10   7         90.10        -61.69        82.41 o
  -5  10   7        141.44        186.40        71.16 o
  -4  10   7        668.07        673.84       115.39 o
  -3  10   7         41.42         38.99        57.43 o
  -2  10   7        238.98        207.23        96.30 o
  -1  10   7        105.37         72.87        58.76 o
   0  10   7        236.58        195.03        64.89 o
   1  10   7        123.54         27.10        62.79 o
   2  10   7        180.51         15.68        68.56 o
   3  10   7        303.74        222.20       115.61 o
   4  10   7          5.16         83.44        91.19 o
   5  10   7          3.58        132.65       111.74 o
   6  10   7         24.71        225.53       129.77 o
   7  10   7         42.20        148.62       152.02 o
   8  10   7          3.88        125.96       158.21 o
   9  10   7          4.66        155.24       168.86 o
 -11  11   7          3.19         17.55       149.37 o
 -10  11   7         41.99         45.30       140.23 o
  -9  11   7          2.16        -98.37       122.40 o
  -8  11   7         87.86        -50.64       115.06 o
  -7  11   7        292.49        250.59       128.05 o
  -6  11   7          5.61        -26.51        71.76 o
  -5  11   7          6.59         55.16        68.63 o
  -4  11   7        141.11        205.64        79.18 o
  -3  11   7        162.62         78.16        72.59 o
  -2  11   7         38.01         54.87        71.26 o
  -1  11   7        120.27        144.85        71.77 o
   0  11   7        769.28        773.33       132.09 o
   1  11   7          3.62        -62.22        62.22 o
   2  11   7         16.36         35.54        72.91 o
   3  11   7        185.46         25.99        89.80 o
   4  11   7         86.81         74.89       112.47 o
   5  11   7          0.24       -104.37       104.37 o
   6  11   7        147.34         98.65       134.94 o
   7  11   7          0.28         71.31       137.15 o
   8  11   7         28.51         44.78       167.19 o
 -11  12   7         92.21         62.89       170.97 o
 -10  12   7         57.92        -71.35       141.54 o
  -9  12   7         50.62        -49.07       118.80 o
  -8  12   7          2.24        -90.17       104.21 o
  -7  12   7          4.61         65.87       103.22 o
  -6  12   7        159.08        332.46       133.16 o
  -5  12   7         38.71        -66.81        69.44 o
  -4  12   7         32.68         14.31        66.99 o
  -3  12   7         33.99         81.09        74.22 o
  -2  12   7         88.12         34.60        95.95 o
  -1  12   7         39.29         33.17        67.03 o
   0  12   7        647.36        651.82       143.28 o
   1  12   7         49.23         20.79        66.37 o
   2  12   7         39.91         61.59        78.71 o
   3  12   7       1289.52       1307.35       283.98 o
   4  12   7        335.85        246.78       189.12 o
   5  12   7        218.39        102.52       125.20 o
   6  12   7          6.50         32.64       168.37 o
   7  12   7         77.66         71.63       149.62 o
   8  12   7         12.98        -54.87       179.64 o
 -10  13   7          6.19         -8.99       148.78 o
  -9  13   7         24.70         83.47       135.53 o
  -8  13   7         54.97        -46.56       124.17 o
  -7  13   7        212.59         96.14       108.80 o
  -6  13   7          0.87        -21.70        82.16 o
  -5  13   7          3.06         48.50        90.18 o
  -4  13   7         20.99         49.70        84.89 o
  -3  13   7        161.14        188.57        89.56 o
  -2  13   7         17.34         40.31        89.65 o
  -1  13   7        286.16        526.19       234.31 o
   0  13   7        283.34        237.22        84.72 o
   1  13   7          3.99        -31.56        76.73 o
   2  13   7         77.67         45.70        88.67 o
   3  13   7        159.49        139.64       117.62 o
   4  13   7        110.11         21.11       110.19 o
   5  13   7          4.37        -84.34       118.09 o
   6  13   7        249.30        138.67       160.99 o
   7  13   7         94.21         50.26       144.64 o
   8  13   7          2.07        152.56       186.92 o
 -10  14   7        161.69        266.67       180.34 o
  -9  14   7          0.46         28.11       157.29 o
  -8  14   7         13.06         12.63       126.95 o
  -7  14   7         11.75        -39.82       116.61 o
  -6  14   7         42.09         82.16       111.72 o
  -5  14   7         24.36         83.67       102.37 o
  -4  14   7        254.56        223.66       103.88 o
  -3  14   7          6.15        106.17        95.09 o
  -2  14   7        199.84        261.75       113.62 o
  -1  14   7          1.45         45.66        81.16 o
   0  14   7         95.73         48.52        80.51 o
   1  14   7        108.22          9.32        88.20 o
   2  14   7         56.15        -39.95        91.97 o
   3  14   7        256.54        240.80       260.86 o
   4  14   7         98.08        -70.69       116.33 o
   5  14   7         96.33         83.01       140.10 o
   6  14   7        126.50         34.11       154.48 o
   7  14   7         66.26         48.63       164.20 o
  -9  15   7        128.25         37.91       172.22 o
  -8  15   7         14.08        -77.46       112.89 o
  -7  15   7        162.06        189.01       134.82 o
  -6  15   7         12.07        -56.18       117.91 o
  -5  15   7          3.93         29.91       105.17 o
  -4  15   7        113.48        -63.10        95.49 o
  -3  15   7        568.19        332.50       192.66 o
  -2  15   7         21.24         94.92       106.80 o
  -1  15   7         96.70         74.49        92.84 o
   0  15   7         68.93        104.13       113.06 o
   1  15   7        225.94        242.21       107.38 o
   2  15   7         42.85        -21.05       111.23 o
   3  15   7        117.89        -78.32       123.18 o
   4  15   7          7.72        104.50       140.41 o
   5  15   7         19.94         25.25       140.11 o
   6  15   7        201.83        261.62       173.76 o
  -8  16   7          4.97        120.08       152.27 o
  -7  16   7          0.08         76.71       144.52 o
  -6  16   7        218.46        213.85       177.94 o
  -5  16   7          2.12         14.77       121.34 o
  -4  16   7        320.80         50.61       122.87 o
  -3  16   7         10.71        210.82       122.59 o
  -2  16   7        122.04        223.56       192.77 o
  -1  16   7         32.09        -85.38       112.46 o
   0  16   7        160.57         -2.93       118.62 o
   1  16   7         77.96         55.34       116.73 o
   2  16   7        198.72        282.34       180.05 o
   3  16   7         51.05        -64.61       132.50 o
   4  16   7         37.31          9.00       185.57 o
   5  16   7        307.42        326.06       205.27 o
   6  16   7         24.01       -119.47       145.25 o
  -8  17   7         10.68        -22.00       148.28 o
  -7  17   7        152.41        -76.14       141.82 o
  -6  17   7         52.17         96.41       152.37 o
  -5  17   7        319.89        145.56       130.81 o
  -4  17   7         41.24        -24.57       112.44 o
  -3  17   7         10.18        -55.87       117.57 o
  -2  17   7         82.66         29.34       106.86 o
  -1  17   7        120.71         82.15       119.33 o
   0  17   7        119.79        131.57       128.29 o
   1  17   7        391.35        251.43       304.39 o
   2  17   7        170.50        101.03       156.97 o
   3  17   7          4.29        -72.58       134.66 o
   4  17   7        117.37         30.79       161.38 o
   5  17   7          1.30        323.48       219.36 o
  -7  18   7         34.62         76.32       155.40 o
  -6  18   7        131.21        351.13       180.65 o
  -5  18   7         10.36        -35.77       129.98 o
  -4  18   7        117.15        163.44       130.34 o
  -3  18   7        204.14        -76.63       147.06 o
  -2  18   7        464.75        547.03       156.95 o
  -1  18   7          2.48        -78.21       122.39 o
   0  18   7          5.27       -127.09       127.49 o
   1  18   7        646.89       1007.66       232.14 o
   2  18   7         89.02        -71.70       200.53 o
   3  18   7         34.00        168.11       190.67 o
   4  18   7          0.39        -74.47       158.65 o
  -5  19   7        251.87        375.32       169.01 o
  -4  19   7          7.91       -132.96       132.96 o
  -3  19   7          5.37         65.50       138.62 o
  -2  19   7        431.61        684.59       168.46 o
  -1  19   7        201.00        255.63       171.23 o
   0  19   7         33.23        213.50       162.21 o
   1  19   7         11.71        -24.25       147.74 o
   2  19   7        208.34        355.02       199.73 o
   3  19   7         19.78        -57.38       202.06 o
  -3  20   7         98.86         73.39       134.33 o
  -2  20   7        139.43        114.88       187.37 o
  -1  20   7         32.09       -108.05       145.06 o
   0  20   7          7.69         79.05       170.77 o
   1  20   7        285.72         59.56       247.36 o
 -13   0   8        909.50        755.78       521.65 o
 -12   0   8       6922.57       6268.04      1080.27 o
 -11   0   8        629.66        291.63       316.28 o
 -10   0   8       3883.09       3558.14       472.12 o
  -9   0   8        422.90        241.66       153.62 o
  -8   0   8      19400.85      20977.68      1352.34 o
  -7   0   8       5112.17       6484.09       513.51 o
  -6   0   8      28673.85      29385.78      1404.03 o
  -5   0   8      18119.99      20278.02       835.95 o
  -4   0   8      58741.75      61278.39      2786.90 o
  -3   0   8       5099.79       5262.87       314.43 o
  -2   0   8       2467.19       2312.63       202.37 o
  -1   0   8      37452.87      37347.05      2119.86 o
   0   0   8      38343.59      38052.27      1752.93 o
   1   0   8      30857.06      30005.57      1217.29 o
   2   0   8      29776.42      31152.15      1482.10 o
   3   0   8      22822.17      21559.57      1356.21 o
   4   0   8       2846.35       2686.23       257.24 o
   5   0   8      37278.69      40957.20      1956.33 o
   6   0   8       4132.53       2942.65       410.44 o
   7   0   8      26965.74      27723.86      1775.68 o
   8   0   8        128.01        123.22       299.85 o
   9   0   8      19086.13      19637.96      2070.18 o
  10   0   8        166.86        373.78       394.32 o
 -13   1   8       2281.40       2238.00       651.04 o
 -12   1   8        337.47        224.16       486.74 o
 -11   1   8      11424.98      12825.30      1035.36 o
 -10   1   8       1295.96       1523.44       239.88 o
  -9   1   8      17430.79      18516.30       877.02 o
  -8   1   8         83.52         78.46        81.77 o
  -7   1   8      17363.96      18081.71       731.04 o
  -6   1   8       1868.78       1800.66       131.62 o
  -5   1   8      12415.33      11707.25       371.73 o
  -4   1   8      11376.68      11207.37       408.25 o
  -3   1   8      41997.33      43521.73      1406.85 o
  -2   1   8      11779.76      10967.35       440.51 o
  -1   1   8      57140.56      59227.66      1898.48 o
   0   1   8      11685.95      10574.76       428.66 o
   1   1   8      10856.59      11581.87       366.71 o
   2   1   8      49241.68      47404.21      1542.22 o
   3   1   8       8851.68       8183.29       339.31 o
   4   1   8      32401.23      31481.24      1080.43 o
   5   1   8       3584.96       3976.52       394.87 o
   6   1   8      29374.34      30360.75      1403.91 o
   7   1   8       1169.36       1134.94       319.33 o
   8   1   8      15429.03      15246.95      1187.91 o
   9   1   8         42.43       -125.65       192.04 o
  10   1   8      11893.57      12817.77      1466.38 o
 -13   2   8       1656.07       2296.07       700.33 o
 -12   2   8       7849.62       9704.32       884.70 o
 -11   2   8        832.12        521.86       219.72 o
 -10   2   8       5760.48       5916.88       518.45 o
  -9   2   8        104.92        -23.97        74.21 o
  -8   2   8      18775.74      17323.64      1028.70 o
  -7   2   8        907.41        500.93        98.42 o
  -6   2   8      41074.76      42515.08      1397.94 o
  -5   2   8       1311.37       1109.93        91.45 o
  -4   2   8      33323.95      33242.95      1017.89 o
  -3   2   8       3988.33       4194.31       229.37 o
  -2   2   8      31344.54      31674.79      1143.98 o
  -1   2   8      31719.94      31223.98      1026.42 o
   0   2   8      23333.54      23217.86       861.62 o
   1   2   8      26563.24      26382.52       817.98 o
   2   2   8      17370.89      18734.88       657.26 o
   3   2   8      22212.21      22651.17       869.85 o
   4   2   8       4008.56       4293.36       309.19 o
   5   2   8      23928.13      24668.65       889.77 o
   6   2   8       2212.63       1854.35       356.31 o
   7   2   8      21204.77      22528.40      1498.98 o
   8   2   8          0.94         25.11       129.07 o
   9   2   8      12506.94      14658.21      1167.93 o
  10   2   8         78.30        -36.77       241.02 o
 -13   3   8       3627.92       3214.95       574.95 o
 -12   3   8       1264.07       1444.22       435.39 o
 -11   3   8      10262.87       8537.10       618.40 o
 -10   3   8        892.15       1290.84       251.23 o
  -9   3   8      24488.57      25197.11      1005.96 o
  -8   3   8          1.09        -13.22        69.87 o
  -7   3   8      20024.36      19324.53       874.86 o
  -6   3   8       1168.78       1054.87       126.22 o
  -5   3   8      21754.49      22698.98       769.06 o
  -4   3   8       4205.10       3664.70       172.35 o
  -3   3   8      48266.78      51112.29      1650.48 o
  -2   3   8      13354.54      12783.96       460.68 o
  -1   3   8      36011.27      38258.65      1249.20 o
   0   3   8       8076.62       7934.66       309.57 o
   1   3   8       5974.89       5632.35       222.74 o
   2   3   8      24155.67      23267.94       786.64 o
   3   3   8      12127.47      13357.09       562.41 o
   4   3   8      27435.06      28196.63       981.14 o
   5   3   8       4523.34       4563.92       470.74 o
   6   3   8      13590.46      12933.25       677.99 o
   7   3   8         14.97        -75.90       113.26 o
   8   3   8      11422.07      13725.21       878.80 o
   9   3   8         47.81         61.12       172.89 o
  10   3   8       6128.01       6426.34       821.20 o
 -13   4   8       3097.35       3142.39       636.66 o
 -12   4   8       5773.48       6717.40      1406.82 o
 -11   4   8       1259.90        941.57       258.72 o
 -10   4   8      16342.82      17032.59       850.52 o
  -9   4   8        203.27        178.16       113.93 o
  -8   4   8      21327.47      21880.22       885.80 o
  -7   4   8       1158.43       1293.22       188.88 o
  -6   4   8      49848.55      51568.03      2093.53 o
  -5   4   8         51.45         -9.77        44.79 o
  -4   4   8      35568.32      36811.06      1223.97 o
  -3   4   8       5362.87       5112.39       216.64 o
  -2   4   8       6031.49       5144.50       252.25 o
  -1   4   8      16530.05      15607.10       549.20 o
   0   4   8      17255.78      18106.02       629.08 o
   1   4   8      24102.96      24399.52       775.18 o
   2   4   8      22617.63      22833.38       729.49 o
   3   4   8       9329.83       9774.61       437.04 o
   4   4   8       6737.96       7139.60       355.66 o
   5   4   8      13877.10      12896.64       659.12 o
   6   4   8        673.90        474.37       138.80 o
   7   4   8       9294.52       9584.58       791.48 o
   8   4   8        403.26        462.96       183.13 o
   9   4   8       5728.28       6858.99      1150.03 o
  10   4   8        145.20        -92.74       189.44 o
 -12   5   8       2003.50       1598.87       306.60 o
 -11   5   8      13926.14      16596.27       878.35 o
 -10   5   8         51.06        -75.92       103.61 o
  -9   5   8      25993.02      25915.71      1180.78 o
  -8   5   8        619.42        570.41       137.65 o
  -7   5   8      17461.13      19084.29       781.16 o
  -6   5   8         24.55         18.06        67.39 o
  -5   5   8      36399.05      37794.97      1266.83 o
  -4   5   8       5993.32       5072.89       236.60 o
  -3   5   8      35063.36      37584.63      1228.54 o
  -2   5   8      11995.01      13217.22       475.62 o
  -1   5   8      12813.90      13131.69       478.26 o
   0   5   8      13377.09      13940.89       500.37 o
   1   5   8      24505.40      25718.66       970.10 o
   2   5   8      10833.46      10191.27       422.49 o
   3   5   8        722.58        676.64       107.32 o
   4   5   8      24230.60      26524.36      1173.53 o
   5   5   8       1737.93       1839.07       234.68 o
   6   5   8       3081.73       3122.49       318.87 o
   7   5   8        143.83        -67.81       141.71 o
   8   5   8       7561.53       7833.37       606.81 o
   9   5   8        188.60        422.77       220.64 o
  10   5   8       3463.07       3355.93       456.78 o
 -12   6   8       9338.34       8626.57       672.55 o
 -11   6   8       1935.34       1943.29       288.88 o
 -10   6   8      14994.84      17185.21       876.74 o
  -9   6   8        704.46        575.10       160.75 o
  -8   6   8      23097.10      24151.53      1103.62 o
  -7   6   8       6579.06       7122.00       365.85 o
  -6   6   8      50237.59      48392.76      1771.28 o
  -5   6   8        265.48        151.82        65.78 o
  -4   6   8       4522.97       4240.54       215.81 o
  -3   6   8      16417.21      15887.49       632.91 o
  -2   6   8      59681.32      61064.34      1973.20 o
  -1   6   8       8932.61       8411.10       330.19 o
   0   6   8       6671.02       6607.59       319.29 o
   1   6   8      21266.39      21035.60       820.44 o
   2   6   8       4747.19       4397.76       225.42 o
   3   6   8      10697.30      10008.42       452.56 o
   4   6   8       3114.00       3216.67       442.42 o
   5   6   8       6207.52       6017.17       524.09 o
   6   6   8         14.86         40.68       129.24 o
   7   6   8      13354.58      13996.99       758.59 o
   8   6   8          4.07       -130.63       130.63 o
   9   6   8       3032.21       3573.93       681.67 o
 -12   7   8        627.06        534.20       191.07 o
 -11   7   8      12523.76      13673.20       761.72 o
 -10   7   8        287.33        159.78       142.39 o
  -9   7   8      17101.36      16783.40       842.36 o
  -8   7   8       2119.68       2169.83       250.39 o
  -7   7   8      18940.18      19752.69       811.01 o
  -6   7   8       3362.17       2853.91       203.68 o
  -5   7   8      23705.43      25107.81       978.97 o
  -4   7   8      29062.98      27739.35       958.56 o
  -3   7   8      47692.47      51573.67      1855.82 o
  -2   7   8        629.23        440.32        64.05 o
  -1   7   8       9450.55      10458.30       446.25 o
   0   7   8      18822.67      19208.14       755.65 o
   1   7   8      17218.96      17675.94       708.62 o
   2   7   8      12215.07      12106.72       476.64 o
   3   7   8        378.91         87.21       122.13 o
   4   7   8      23709.02      23647.62      1068.39 o
   5   7   8       2012.45       1073.60       202.02 o
   6   7   8      11434.74      11424.65      1064.68 o
   7   7   8          2.41          2.85       117.69 o
   8   7   8       4563.84       5873.21       518.30 o
   9   7   8        426.63        434.28       226.81 o
 -12   8   8       6167.78       4816.77       643.85 o
 -11   8   8        647.30        333.72       177.47 o
 -10   8   8      12471.75      14200.66       814.60 o
  -9   8   8        211.18        171.88       118.72 o
  -8   8   8      17374.06      18545.18       987.72 o
  -7   8   8       2813.63       2980.38       250.68 o
  -6   8   8      27534.80      28000.94       996.18 o
  -5   8   8       5238.03       5069.94       433.88 o
  -4   8   8      16756.44      16722.37       621.46 o
  -3   8   8       6146.64       5496.57       285.08 o
  -2   8   8      22406.93      22461.77       775.84 o
  -1   8   8      19617.20      18271.89       724.43 o
   0   8   8      10610.81      10332.58       453.61 o
   1   8   8      24715.41      24402.23       906.83 o
   2   8   8       3922.20       3968.34       260.61 o
   3   8   8      14089.46      13854.47       688.82 o
   4   8   8        987.16        946.05       173.74 o
   5   8   8      17892.29      17786.77       876.42 o
   6   8   8         17.70         63.37       123.01 o
   7   8   8      11075.78      10396.77       627.04 o
   8   8   8        133.51        -57.50       141.38 o
   9   8   8       4371.71       5108.00       506.21 o
 -12   9   8        862.84        731.83       214.53 o
 -11   9   8       8442.82       7884.41       536.14 o
 -10   9   8         21.68        168.65       141.23 o
  -9   9   8      11254.93      11809.20       662.87 o
  -8   9   8        146.35        139.68       111.45 o
  -7   9   8      19258.22      21475.83      1001.53 o
  -6   9   8         64.52         63.26        70.90 o
  -5   9   8      16882.60      18091.78       684.94 o
  -4   9   8      17019.09      16598.52       627.77 o
  -3   9   8      28321.11      30402.14      1150.14 o
  -2   9   8      13170.69      12650.49       635.73 o
  -1   9   8      12254.88      13475.59       817.28 o
   0   9   8      21168.78      20235.57       802.88 o
   1   9   8       9703.89       9561.24       613.69 o
   2   9   8      22863.12      24076.67       860.58 o
   3   9   8        888.30        625.51       135.48 o
   4   9   8      25983.63      28604.68      1284.64 o
   5   9   8       2183.06       1711.94       270.09 o
   6   9   8      11039.24      11014.60       630.30 o
   7   9   8         90.26         -8.53       135.80 o
   8   9   8      11177.30      11167.91       689.42 o
   9   9   8        634.29        543.06       221.35 o
 -11  10   8        598.56        225.97       174.90 o
 -10  10   8       8264.21       7748.03       950.74 o
  -9  10   8         10.79          7.48       127.22 o
  -8  10   8      13906.79      15130.16       791.16 o
  -7  10   8       3060.59       3472.84       331.95 o
  -6  10   8      21241.39      21355.32       803.36 o
  -5  10   8         92.48         52.89        68.07 o
  -4  10   8      18500.78      17343.87       660.20 o
  -3  10   8       6032.16       4976.67       472.51 o
  -2  10   8      12457.23      12188.29       607.79 o
  -1  10   8      30693.15      31312.11      1182.50 o
   0  10   8      10267.47      10225.58       425.42 o
   1  10   8      22528.56      22729.28       822.92 o
   2  10   8      15480.93      15132.43       656.24 o
   3  10   8      26166.88      24085.18      1102.32 o
   4  10   8       1812.30       1465.74       220.34 o
   5  10   8      15403.47      15300.50      1252.71 o
   6  10   8        169.82       -102.23       125.09 o
   7  10   8      15620.94      16232.81       885.26 o
   8  10   8         42.07        150.82       193.27 o
 -11  11   8       4615.62       5101.81       493.86 o
 -10  11   8        390.06         91.41       155.44 o
  -9  11   8       8287.80       9168.49       581.73 o
  -8  11   8         18.49         49.55       118.64 o
  -7  11   8      14519.28      14731.19       699.27 o
  -6  11   8        170.62        -14.44        83.46 o
  -5  11   8      21109.92      23269.27       859.80 o
  -4  11   8       7107.97       6042.10       345.04 o
  -3  11   8      20452.13      20329.71       930.34 o
  -2  11   8      11110.91      10306.62       702.22 o
  -1  11   8      14617.01      15492.29       828.23 o
   0  11   8      11821.92      10337.05       436.04 o
   1  11   8       8941.30       9208.71       405.01 o
   2  11   8      24139.42      25527.40      1027.85 o
   3  11   8       9928.94      10372.57       658.67 o
   4  11   8      22692.84      22021.54      1283.56 o
   5  11   8        563.08        521.42       169.56 o
   6  11   8      18850.88      19373.67       984.72 o
   7  11   8          7.10        -42.78       196.24 o
   8  11   8      10468.03       9693.79       656.97 o
 -11  12   8       1020.82        390.21       357.35 o
 -10  12   8       4329.97       4404.45       451.99 o
  -9  12   8        187.16        172.23       142.19 o
  -8  12   8      11223.08      13100.20       722.37 o
  -7  12   8         36.39         -5.58        93.75 o
  -6  12   8      11292.83      10776.96       540.27 o
  -5  12   8        906.76        667.15       187.06 o
  -4  12   8      28743.80      31015.46      1221.95 o
  -3  12   8        633.13        519.62       131.20 o
  -2  12   8      13859.04      13382.28       674.57 o
  -1  12   8      17983.43      17004.95       805.79 o
   0  12   8      24521.56      24032.62       868.78 o
   1  12   8      15107.53      15200.12       668.62 o
   2  12   8       4512.63       4705.25       627.43 o
   3  12   8      16195.48      16980.43       843.81 o
   4  12   8       4323.45       4551.89       394.50 o
   5  12   8      19023.87      20713.35      1030.80 o
   6  12   8        493.05        100.59       158.50 o
   7  12   8      11843.94      12257.64       761.24 o
   8  12   8          3.43        -45.81       171.50 o
 -10  13   8       2046.31       1810.69       295.10 o
  -9  13   8       6853.53       7208.54       529.43 o
  -8  13   8        756.69        529.61       154.56 o
  -7  13   8      12319.67      12906.48       631.20 o
  -6  13   8        268.23        355.97       137.37 o
  -5  13   8      14172.43      15115.38       776.66 o
  -4  13   8       1712.35       1182.56       271.14 o
  -3  13   8      18687.57      18729.47      1230.58 o
  -2  13   8       5148.76       4962.87       486.74 o
  -1  13   8      28428.80      29941.54      1320.45 o
   0  13   8       3500.86       3777.98       535.11 o
   1  13   8       5457.14       5953.77       398.23 o
   2  13   8      18521.81      18912.56       925.99 o
   3  13   8       6383.16       6322.98       441.07 o
   4  13   8      12620.08      13090.55       718.30 o
   5  13   8       2045.81       1573.35       258.13 o
   6  13   8      12673.77      14293.31       812.19 o
   7  13   8        581.75        564.76       202.89 o
  -9  14   8       1087.53        583.25       185.38 o
  -8  14   8       9632.59      10190.07       567.53 o
  -7  14   8       1074.66       1127.55       340.31 o
  -6  14   8      14758.92      15945.05       820.40 o
  -5  14   8        532.88        227.52       152.83 o
  -4  14   8      17765.68      19456.58       944.95 o
  -3  14   8       1200.04       1112.54       191.27 o
  -2  14   8      14209.92      14933.53       755.69 o
  -1  14   8       4250.98       3925.19       342.00 o
   0  14   8      14145.64      14605.21       659.78 o
   1  14   8       9167.84       8045.33       496.98 o
   2  14   8      10019.83       9755.54       583.45 o
   3  14   8       8600.65       8072.60       516.12 o
   4  14   8       1664.45       1490.42       245.86 o
   5  14   8       9760.70      10086.09       937.91 o
   6  14   8       1114.39        495.05       208.97 o
   7  14   8       7756.39       9214.28      1896.32 o
  -9  15   8       7986.83       8993.65      1207.75 o
  -8  15   8        778.35         71.54       149.91 o
  -7  15   8      10182.79      10792.82       943.95 o
  -6  15   8         33.26        -38.28       118.17 o
  -5  15   8      13412.31      14218.87       935.17 o
  -4  15   8        703.73        493.41       149.77 o
  -3  15   8      13745.23      13458.54       758.87 o
  -2  15   8       3077.04       2154.32       349.20 o
  -1  15   8      13436.99      15054.18       689.61 o
   0  15   8       3012.19       4273.05       415.96 o
   1  15   8       7182.20       6291.92       468.19 o
   2  15   8       7866.99       8094.84       587.53 o
   3  15   8       2965.62       2349.84       492.08 o
   4  15   8       6201.80       5627.76       530.76 o
   5  15   8       1326.06       1340.62       268.79 o
   6  15   8       6124.31       7707.15       574.01 o
  -8  16   8       9046.54       9433.67       614.41 o
  -7  16   8         69.02        -40.96       126.46 o
  -6  16   8      12543.28      12683.76       897.60 o
  -5  16   8        168.20         91.22       131.37 o
  -4  16   8      11085.12      12275.69       756.62 o
  -3  16   8       1014.65       1052.20       191.14 o
  -2  16   8      10338.22      10751.19       671.18 o
  -1  16   8       3733.03       2962.36       294.01 o
   0  16   8       5788.55       5375.93       475.48 o
   1  16   8       7011.12       7596.22       512.03 o
   2  16   8       4349.42       4407.41       833.59 o
   3  16   8       3549.84       3803.62       453.54 o
   4  16   8        801.07        362.68       177.79 o
   5  16   8       5763.56       6161.05       528.78 o
  -7  17   8       7260.95       7942.14       562.19 o
  -6  17   8        392.33        318.15       171.80 o
  -5  17   8       9106.54       9506.13       650.97 o
  -4  17   8       1111.68        812.09       218.77 o
  -3  17   8      10045.17      10335.39       620.02 o
  -2  17   8       2810.74       2638.92       275.62 o
  -1  17   8       4120.66       3551.12       422.71 o
   0  17   8       5310.41       5340.73       456.28 o
   1  17   8       2874.43       2555.91       316.94 o
   2  17   8       3584.85       3107.90       808.05 o
   3  17   8        674.52        299.17       211.04 o
   4  17   8       6362.93       6565.34       887.52 o
  -6  18   8       9461.33      10625.72       664.50 o
  -5  18   8        326.70        190.80       156.04 o
  -4  18   8       4407.01       4562.72       507.49 o
  -3  18   8       4399.66       4934.87       782.68 o
  -2  18   8       6327.09       6633.65       457.17 o
  -1  18   8       3842.79       3777.84       396.59 o
   0  18   8       1022.61        724.07       189.23 o
   1  18   8       6152.25       7029.35       670.35 o
   2  18   8       2115.37       2520.67       387.63 o
   3  18   8       5104.23       5918.03       631.55 o
  -5  19   8       5875.50       5428.58       818.16 o
  -4  19   8       3066.30       3069.34       416.33 o
  -3  19   8       4479.90       4779.43       644.45 o
  -2  19   8       3826.02       3388.96       377.13 o
  -1  19   8       1612.55       1073.09       232.58 o
   0  19   8       6850.70       6752.82       523.34 o
   1  19   8       2082.27       1838.94       324.54 o
   2  19   8       4361.61       4636.15       564.14 o
  -2  20   8       2669.14       3761.43       566.61 o
  -1  20   8       4253.24       4559.03       465.57 o
 -13   1   9          0.19       -214.87       214.87 o
 -12   1   9         12.56       -190.09       190.09 o
 -11   1   9         10.44        -85.91       293.69 o
 -10   1   9         53.82         39.36        98.42 o
  -9   1   9          0.63         95.47        86.99 o
  -8   1   9          6.78        -39.27        82.83 o
  -7   1   9         28.02         82.21        62.40 o
  -6   1   9         25.04         -0.12        39.01 o
  -5   1   9         15.58         13.31        33.24 o
  -4   1   9         35.56         44.06        38.47 o
  -3   1   9        459.59        571.92        81.28 o
  -2   1   9        479.10        494.55        74.02 o
  -1   1   9        623.51        626.10        76.32 o
   0   1   9          2.99        -14.94        37.60 o
   1   1   9        316.38        274.70        62.34 o
   2   1   9        273.18        224.80        58.02 o
   3   1   9          8.21         94.55        53.95 o
   4   1   9         27.79        113.54        62.74 o
   5   1   9         22.19        -63.27        63.27 o
   6   1   9          8.73         32.45       100.95 o
   7   1   9         22.28        128.29       301.90 o
   8   1   9         14.11        100.31       217.94 o
   9   1   9        101.00       -186.39       186.39 o
 -13   2   9          7.38        -15.38       213.99 o
 -12   2   9         16.31        -83.81       201.31 o
 -11   2   9         15.01        237.37       182.78 o
 -10   2   9         55.81        444.38       173.70 o
  -9   2   9         89.04         98.68       100.01 o
  -8   2   9         25.08         48.79        79.82 o
  -7   2   9       1089.87       1081.97       134.90 o
  -6   2   9        271.66        215.66        66.13 o
  -5   2   9         27.07         29.24        33.73 o
  -4   2   9        764.92        759.39        81.79 o
  -3   2   9        243.15        252.27        58.58 o
  -2   2   9        134.43         85.23        55.14 o
  -1   2   9        510.24        515.39        69.62 o
   0   2   9        330.48        257.92        60.09 o
   1   2   9         24.07         57.46        34.41 o
   2   2   9         47.70         16.19        43.63 o
   3   2   9         13.61          4.13        54.62 o
   4   2   9        109.85         47.61        78.85 o
   5   2   9          0.11        -24.81       105.29 o
   6   2   9        167.57         83.51       130.81 o
   7   2   9         49.89       -185.84       211.54 o
   8   2   9         26.69        -55.60       157.34 o
   9   2   9         30.42        297.21       336.82 o
 -13   3   9          2.92         -4.90       247.71 o
 -12   3   9         70.88        199.34       236.84 o
 -11   3   9         26.99        -84.11       158.75 o
 -10   3   9        305.86        140.62       202.12 o
  -9   3   9        300.42        235.15       116.04 o
  -8   3   9          4.95          6.26        83.06 o
  -7   3   9        266.41         81.95        65.77 o
  -6   3   9          7.94        -25.27        45.62 o
  -5   3   9        140.54        149.75        59.55 o
  -4   3   9        100.25         67.10        41.61 o
  -3   3   9       1827.52       2275.85       184.92 o
  -2   3   9          3.50        -18.57        33.63 o
  -1   3   9        211.58        191.38        49.70 o
   0   3   9        262.81        194.01        52.21 o
   1   3   9          1.59          0.58        33.22 o
   2   3   9         39.47          0.61        40.15 o
   3   3   9        100.90         79.83        66.41 o
   4   3   9          2.94          7.43        65.02 o
   5   3   9         11.19        -77.95        83.35 o
   6   3   9         28.95        -89.24       102.24 o
   7   3   9        398.39        133.01       192.06 o
   8   3   9          1.01         72.11       158.24 o
   9   3   9        110.29        -52.26       225.08 o
 -13   4   9         21.98       -213.46       213.46 o
 -12   4   9        112.46        179.57       185.26 o
 -11   4   9         15.65        -86.35       222.69 o
 -10   4   9          1.22        -24.01       110.90 o
  -9   4   9        110.29        282.61       111.33 o
  -8   4   9         45.31        157.81        91.20 o
  -7   4   9        197.40        254.59        95.28 o
  -6   4   9       1006.76        703.12       116.99 o
  -5   4   9         14.84          1.40        47.85 o
  -4   4   9        813.39        834.89       129.89 o
  -3   4   9        886.79        861.57        85.51 o
  -2   4   9         17.44         24.66        36.50 o
  -1   4   9        432.58        420.76        62.65 o
   0   4   9        135.42        133.35        43.88 o
   1   4   9          3.14        -25.99        31.40 o
   2   4   9          2.31        -10.85        51.48 o
   3   4   9        322.18        487.57       107.91 o
   4   4   9        226.84        154.49        85.15 o
   5   4   9         15.52        -78.52        78.52 o
   6   4   9        386.26        261.83       125.50 o
   7   4   9         16.77         -8.47       126.60 o
   8   4   9          0.11        124.40       180.35 o
   9   4   9          4.06        232.16       189.10 o
 -12   5   9        124.14       -130.30       157.11 o
 -11   5   9        134.36        412.19       212.28 o
 -10   5   9         52.93        -70.32       123.43 o
  -9   5   9        252.39        168.31       115.84 o
  -8   5   9         19.23         68.02        80.15 o
  -7   5   9        146.32        180.20        88.58 o
  -6   5   9          1.42          3.08        55.91 o
  -5   5   9         31.77        -22.41        56.64 o
  -4   5   9        244.88        179.92        70.89 o
  -3   5   9         26.19         23.24        35.83 o
  -2   5   9        222.64        131.48        45.98 o
  -1   5   9         80.02        104.98        44.26 o
   0   5   9          5.26         63.06        51.30 o
   1   5   9        629.12        701.42       102.20 o
   2   5   9          4.84         28.16        53.01 o
   3   5   9        150.86        108.99        70.63 o
   4   5   9        143.04        -70.70        83.14 o
   5   5   9          2.47        139.43       101.03 o
   6   5   9        214.43        165.80       150.00 o
   7   5   9          8.02        146.61       127.81 o
   8   5   9          0.46        -81.22       148.06 o
   9   5   9        144.12        -13.31       178.70 o
 -12   6   9        149.35        289.62       208.76 o
 -11   6   9          6.72         89.05       163.14 o
 -10   6   9         73.08         80.19       122.54 o
  -9   6   9         39.66         -7.49       108.49 o
  -8   6   9        443.97        637.62       124.36 o
  -7   6   9          1.76        -50.63        60.49 o
  -6   6   9        138.22         88.90        95.97 o
  -5   6   9         39.50        -46.71        46.71 o
  -4   6   9         86.10         28.12        47.04 o
  -3   6   9        161.93        219.17        64.02 o
  -2   6   9          6.04        -34.35        34.35 o
  -1   6   9        123.57        119.38        60.26 o
   0   6   9        444.53        568.10        93.18 o
   1   6   9         76.29        133.50        63.20 o
   2   6   9        137.23         91.77        67.15 o
   3   6   9        559.62        653.90       114.99 o
   4   6   9          9.88        -29.50        80.25 o
   5   6   9         33.52         63.57       102.91 o
   6   6   9         19.93         16.08       114.98 o
   7   6   9         23.44       -110.96       125.44 o
   8   6   9          0.83         46.08       153.07 o
   9   6   9          2.80         18.34       221.26 o
 -12   7   9          8.98        189.59       208.51 o
 -11   7   9         84.05        -16.82       151.07 o
 -10   7   9         29.02        -53.78       111.95 o
  -9   7   9         38.39       -110.00       112.21 o
  -8   7   9         24.92        -88.75        88.75 o
  -7   7   9        264.46        273.56        82.91 o
  -6   7   9        140.61         51.36        69.24 o
  -5   7   9         53.53        111.79        60.63 o
  -4   7   9        319.86        289.87        70.99 o
  -3   7   9        450.22        428.90        85.17 o
  -2   7   9         57.29         47.42        49.14 o
  -1   7   9        194.00        175.41        68.10 o
   0   7   9        175.59        297.03        80.94 o
   1   7   9         81.12          4.34        56.61 o
   2   7   9          4.02         -6.78        54.08 o
   3   7   9         12.23         99.39        89.91 o
   4   7   9          0.90        -53.07        82.42 o
   5   7   9        174.03         74.74       107.34 o
   6   7   9         37.96         76.25       132.36 o
   7   7   9         29.89        -14.16       138.02 o
   8   7   9         23.78         41.15       142.97 o
   9   7   9          0.10       -136.50       193.13 o
 -12   8   9        240.84        194.28       199.15 o
 -11   8   9          0.27       -114.09       135.58 o
 -10   8   9        294.26        389.35       154.50 o
  -9   8   9         11.17        -81.56       116.20 o
  -8   8   9         12.89         84.32       115.02 o
  -7   8   9        388.89        326.60        91.37 o
  -6   8   9         35.83         39.65        65.22 o
  -5   8   9          0.20         18.14        59.40 o
  -4   8   9         41.17         22.23        53.73 o
  -3   8   9        172.68        175.48       131.96 o
  -2   8   9          2.65          0.40        64.20 o
  -1   8   9        244.19         92.80        60.10 o
   0   8   9        552.61        543.32       106.68 o
   1   8   9         16.97         -2.13        60.06 o
   2   8   9         30.07         10.45        56.06 o
   3   8   9          2.68        132.17        89.77 o
   4   8   9          0.09          6.65        90.89 o
   5   8   9         85.65        211.28       120.68 o
   6   8   9          4.41          9.94       124.35 o
   7   8   9         37.38        -32.96       136.24 o
   8   8   9         84.35         73.80       164.27 o
 -11   9   9         39.19        -90.25       150.48 o
 -10   9   9         83.29        -54.89       137.01 o
  -9   9   9         65.70        228.88       131.09 o
  -8   9   9          7.46        -33.69        96.36 o
  -7   9   9         58.47         41.09        85.94 o
  -6   9   9          7.16        117.50        78.99 o
  -5   9   9        238.26        275.77        83.08 o
  -4   9   9       1231.27       1398.72       189.20 o
  -3   9   9        560.60        561.60       120.02 o
  -2   9   9         22.46         40.73        67.40 o
  -1   9   9         85.35         88.47        62.49 o
   0   9   9        344.38        327.49       102.80 o
   1   9   9          3.41        -23.86        55.89 o
   2   9   9         24.54         88.50        72.37 o
   3   9   9       1210.84       1190.57       185.99 o
   4   9   9         17.91         70.23       101.17 o
   5   9   9         82.43         83.17       119.06 o
   6   9   9        119.04        -56.62       123.16 o
   7   9   9         22.74       -107.54       122.02 o
   8   9   9        103.71       -144.92       144.92 o
 -11  10   9          7.35         22.51       161.09 o
 -10  10   9        162.49        265.06       154.15 o
  -9  10   9          2.71         71.13       128.45 o
  -8  10   9        264.24        182.85       116.82 o
  -7  10   9        232.22        330.95       112.35 o
  -6  10   9        979.26       1261.83       151.71 o
  -5  10   9        217.16        139.33        88.25 o
  -4  10   9        334.52        203.15       107.43 o
  -3  10   9        158.80        255.63       155.65 o
  -2  10   9        123.44         97.17        88.34 o
  -1  10   9          7.08        -39.63        63.84 o
   0  10   9        408.66        280.76        76.50 o
   1  10   9        241.01        318.08       113.01 o
   2  10   9         78.55         21.05        81.57 o
   3  10   9        411.38        370.95       124.91 o
   4  10   9         12.26        -44.58       102.70 o
   5  10   9         77.40         63.50       123.61 o
   6  10   9        261.19        114.43       150.75 o
   7  10   9         72.52        105.01       157.55 o
   8  10   9          0.31          2.09       173.85 o
 -11  11   9         16.71       -150.62       150.62 o
 -10  11   9          6.11         28.80       160.49 o
  -9  11   9        392.21        330.59       151.63 o
  -8  11   9          0.26        -81.16        94.00 o
  -7  11   9         26.71         22.99        95.85 o
  -6  11   9        130.01        158.55        87.33 o
  -5  11   9       1466.41       1072.09       278.89 o
  -4  11   9         51.17        -43.06        71.42 o
  -3  11   9        270.48        131.57        95.90 o
  -2  11   9        142.48        149.12        91.73 o
  -1  11   9         36.38         -7.80        92.49 o
   0  11   9        824.30       1098.05       137.47 o
   1  11   9          4.98         29.03        65.38 o
   2  11   9        284.58        416.66       132.17 o
   3  11   9          1.29        -83.52        92.70 o
   4  11   9        128.77        109.25       121.08 o
   5  11   9        281.92        274.52       145.08 o
   6  11   9         72.53        181.99       147.98 o
   7  11   9         12.66        -83.98       154.23 o
 -10  12   9        152.67        194.68       175.70 o
  -9  12   9          0.49         75.01       131.10 o
  -8  12   9        393.37        220.54       129.59 o
  -7  12   9         23.36        -91.48        94.62 o
  -6  12   9        156.68         96.20       109.82 o
  -5  12   9          9.18         29.54        90.40 o
  -4  12   9          2.30          7.80        76.24 o
  -3  12   9        267.27        192.58       137.55 o
  -2  12   9        761.93       1219.12       187.84 o
  -1  12   9         31.78        -32.06        91.30 o
   0  12   9         14.03        -86.27        86.27 o
   1  12   9        171.95         34.48        86.95 o
   2  12   9         14.67        121.01       111.04 o
   3  12   9        243.54         56.03       157.70 o
   4  12   9         24.86          1.40       113.70 o
   5  12   9        269.08        259.84       154.24 o
   6  12   9         13.14        -38.72       152.40 o
   7  12   9        130.49       -107.13       162.35 o
 -10  13   9        115.24        387.07       182.64 o
  -9  13   9        147.35        321.34       152.85 o
  -8  13   9         85.98         80.95       119.64 o
  -7  13   9         94.26         14.73       120.63 o
  -6  13   9         59.14        -12.78       103.90 o
  -5  13   9        378.85        393.48       118.14 o
  -4  13   9         67.73        -67.15        81.30 o
  -3  13   9        180.69        225.74       115.36 o
  -2  13   9        340.70        398.89       121.16 o
  -1  13   9        144.53        188.80       107.44 o
   0  13   9         38.21         49.38        83.91 o
   1  13   9         36.80         -0.53       103.73 o
   2  13   9        145.66         56.69       115.60 o
   3  13   9          0.66         88.15       121.72 o
   4  13   9        267.94        209.64       148.50 o
   5  13   9         33.97        -72.16       145.03 o
   6  13   9         26.86        -59.18       170.22 o
   7  13   9         71.02         44.91       193.81 o
  -9  14   9         39.33         46.09       146.65 o
  -8  14   9         26.32         24.43       144.24 o
  -7  14   9        194.27         73.29       124.57 o
  -6  14   9         78.69       -103.94       109.27 o
  -5  14   9         21.71         30.68       107.55 o
  -4  14   9         94.66        227.59       115.19 o
  -3  14   9        168.70         54.87       109.41 o
  -2  14   9        180.42         92.81       136.95 o
  -1  14   9          8.75        -75.03        75.03 o
   0  14   9         32.54         15.42       102.27 o
   1  14   9        108.68        167.83       117.36 o
   2  14   9         97.40        -27.75       114.66 o
   3  14   9          5.07        -35.20       125.52 o
   4  14   9        156.34        -34.18       133.80 o
   5  14   9        200.36        158.86       247.23 o
   6  14   9         46.14        -18.98       171.10 o
  -9  15   9          9.34       -156.75       156.75 o
  -8  15   9         16.92         87.85       152.64 o
  -7  15   9        111.24        273.80       158.02 o
  -6  15   9          9.68       -115.11       115.11 o
  -5  15   9         30.00        -17.56       114.07 o
  -4  15   9          4.41        -39.96       108.57 o
  -3  15   9        100.54         83.54       119.14 o
  -2  15   9          1.49        127.78       116.41 o
  -1  15   9         12.59        -19.90        91.83 o
   0  15   9         30.06          7.28       116.25 o
   1  15   9        127.24        -35.76       117.09 o
   2  15   9         68.29       -120.46       120.46 o
   3  15   9         67.50         86.92       137.10 o
   4  15   9        135.65        -48.83       144.54 o
   5  15   9          4.79        -21.69       162.26 o
  -8  16   9         46.47        224.68       172.61 o
  -7  16   9        220.30        206.60       159.85 o
  -6  16   9          4.30       -121.56       121.56 o
  -5  16   9          5.64         91.47       132.75 o
  -4  16   9        161.61        460.30       187.08 o
  -3  16   9         14.68        -67.09       158.49 o
  -2  16   9         29.12        -19.06       117.34 o
  -1  16   9          2.35        -60.36       109.37 o
   0  16   9          9.47        -19.70       114.99 o
   1  16   9         93.98         -4.93       116.99 o
   2  16   9         25.25         27.69       187.26 o
   3  16   9          3.57        195.75       180.53 o
   4  16   9          1.48        -28.16       149.49 o
   5  16   9         31.52        157.84       189.23 o
  -7  17   9        131.45       -145.85       145.85 o
  -6  17   9          9.62        -53.58       142.64 o
  -5  17   9          6.79       -119.46       119.46 o
  -4  17   9         35.16        294.29       181.48 o
  -3  17   9         69.34          0.48       113.35 o
  -2  17   9         64.38         61.18       119.25 o
  -1  17   9          7.85        -29.49       132.57 o
   0  17   9        168.14       -119.58       127.70 o
   1  17   9          1.93       -122.20       122.20 o
   2  17   9         12.60         80.12       177.74 o
   3  17   9         24.82        228.57       201.44 o
   4  17   9         41.06        293.77       240.06 o
  -6  18   9         72.34         45.64       158.68 o
  -5  18   9         34.11         32.25       183.73 o
  -4  18   9         28.68         -1.21       154.00 o
  -3  18   9         12.25         10.87       150.90 o
  -2  18   9          2.20       -129.27       132.60 o
  -1  18   9        190.35        418.91       176.10 o
   0  18   9         58.01        -11.14       159.45 o
   1  18   9          2.58       -104.38       143.82 o
   2  18   9         30.97        -11.37       192.66 o
  -4  19   9         54.09        221.10       239.30 o
  -3  19   9         27.81         49.21       142.90 o
  -2  19   9         47.10        136.86       152.50 o
  -1  19   9          2.22        -14.90       153.81 o
   0  19   9        160.26        123.01       190.31 o
   1  19   9          9.42       -119.41       144.71 o
 -13   0  10        977.24       1273.32       542.19 o
 -12   0  10      15366.93      15986.39      1778.55 o
 -11   0  10        620.15        266.99       340.92 o
 -10   0  10      23655.52      25729.61      1673.03 o
  -9   0  10       1455.05       1227.48       616.12 o
  -8   0  10      40481.71      37402.37      2252.16 o
  -7   0  10       3260.43       2258.97       331.11 o
  -6   0  10      66065.72      71324.45      3255.24 o
  -5   0  10       8394.74       7101.27       423.76 o
  -4   0  10      84960.55      90576.92      4089.71 o
  -3   0  10      48183.22      49628.17      2287.26 o
  -2   0  10      89843.81      93752.33      4228.95 o
  -1   0  10      47316.29      51159.80      2889.39 o
   0   0  10      19803.97      18361.62       914.01 o
   1   0  10      98900.47     104917.70      4086.19 o
   2   0  10       6572.05       5409.04       361.74 o
   3   0  10      54316.56      52343.31      2444.98 o
   4   0  10       8878.49       9781.59       588.91 o
   5   0  10      48047.02      49352.20      2920.62 o
   6   0  10        317.13        328.60       295.74 o
   7   0  10      33265.15      35542.20      3257.25 o
   8   0  10       1544.55       1265.11       505.22 o
   9   0  10      14428.75      15037.56      1749.80 o
 -13   1  10       6648.31       7176.40      1692.29 o
 -12   1  10       2177.64       1902.56       620.23 o
 -11   1  10      16102.27      16943.96      1015.11 o
 -10   1  10         54.77        181.88       142.70 o
  -9   1  10      38835.63      40500.86      1730.74 o
  -8   1  10        807.14        720.77       146.63 o
  -7   1  10      59896.00      57743.28      2080.42 o
  -6   1  10       2192.74       2005.41       254.56 o
  -5   1  10      44301.08      41923.73      1387.59 o
  -4   1  10      26627.79      25600.94       873.69 o
  -3   1  10      56032.48      58963.64      1909.14 o
  -2   1  10      33825.86      34181.63      1250.97 o
  -1   1  10      36003.48      35747.77      1185.44 o
   0   1  10      77959.09      77620.52      2490.25 o
   1   1  10      52377.25      54524.08      1525.07 o
   2   1  10      46822.83      50120.77      1650.96 o
   3   1  10       1267.13       1083.08       140.94 o
   4   1  10      59536.44      61782.21      2232.13 o
   5   1  10         19.82         49.47        87.61 o
   6   1  10      40041.21      42299.40      2631.38 o
   7   1  10        209.52         77.95       215.64 o
   8   1  10      18082.32      24153.42      1709.11 o
   9   1  10       2317.42       2906.95       743.46 o
 -13   2  10        669.45        948.46       341.47 o
 -12   2  10       9779.51       8729.92       843.56 o
 -11   2  10        925.31        949.19       234.55 o
 -10   2  10      20432.08      23040.38      1261.48 o
  -9   2  10       1072.49        875.46       169.24 o
  -8   2  10      22758.24      23780.14       947.68 o
  -7   2  10       2974.92       2449.46       179.72 o
  -6   2  10      43264.78      41659.28      1392.76 o
  -5   2  10      10835.26       9870.92       462.86 o
  -4   2  10      43263.68      45388.36      1487.43 o
  -3   2  10      15339.57      14839.36       588.76 o
  -2   2  10      58101.28      59046.06      1915.97 o
  -1   2  10      46548.74      50679.30      1654.81 o
   0   2  10      11880.60      12105.71       498.57 o
   1   2  10      35257.20      34884.53      1071.60 o
   2   2  10       5998.11       5869.13       345.04 o
   3   2  10      52011.14      53597.19      2185.66 o
   4   2  10       5068.37       5263.25       395.44 o
   5   2  10      28808.50      29012.59      1506.92 o
   6   2  10        585.43        395.67       178.35 o
   7   2  10      19454.90      20002.43      2507.63 o
   8   2  10       1125.15        740.42       310.61 o
   9   2  10       9499.57       9206.44       906.17 o
 -12   3  10       1464.26       1312.51       359.63 o
 -11   3  10       7853.51       8656.60       640.11 o
 -10   3  10         81.58          3.75       121.05 o
  -9   3  10      16127.27      16063.90       937.12 o
  -8   3  10        663.85        373.52        94.16 o
  -7   3  10      23391.40      24552.76       869.41 o
  -6   3  10        402.71        143.06        64.78 o
  -5   3  10      25553.71      26008.61      1168.59 o
  -4   3  10       8565.68       8095.48       513.54 o
  -3   3  10      13496.56      13307.80       497.43 o
  -2   3  10      23800.62      23160.67       797.19 o
  -1   3  10      19604.34      20372.72       710.81 o
   0   3  10      16937.99      16742.67       602.22 o
   1   3  10      12315.40      12446.61       437.99 o
   2   3  10      29139.05      31878.66      1093.12 o
   3   3  10       1325.37        964.61       130.08 o
   4   3  10      21199.02      20860.10       856.50 o
   5   3  10        113.46        -71.04        93.95 o
   6   3  10      12943.45      13435.44       765.98 o
   7   3  10         51.83       -115.20       135.28 o
   8   3  10       9216.18       8948.57      1033.04 o
   9   3  10        808.64        776.30       328.55 o
 -12   4  10       6139.34       8119.97       671.17 o
 -11   4  10        180.67         84.81       178.77 o
 -10   4  10       6747.12       6746.01       836.83 o
  -9   4  10         38.98        -36.56        94.91 o
  -8   4  10       6483.41       6830.98       416.48 o
  -7   4  10       1243.62       1110.90       150.97 o
  -6   4  10       9526.81       9077.76       424.75 o
  -5   4  10       8624.52       7679.61       364.09 o
  -4   4  10      39553.63      37814.48      1382.56 o
  -3   4  10        935.93        734.94        86.95 o
  -2   4  10       1388.02       1404.91       128.59 o
  -1   4  10       9388.96       9261.40       365.30 o
   0   4  10       2459.32       2465.94       186.06 o
   1   4  10      13904.01      14787.62       561.90 o
   2   4  10        867.35        766.26        99.85 o
   3   4  10      15156.87      14251.24       610.12 o
   4   4  10        966.52        621.97       139.33 o
   5   4  10       6397.97       6565.76       428.01 o
   6   4  10        101.39        247.36       145.25 o
   7   4  10       5997.89       6293.22       478.18 o
   8   4  10       1078.21        973.23       253.16 o
   9   4  10       3621.34       3517.18       582.07 o
 -12   5  10        302.36        153.53       196.23 o
 -11   5  10       4230.08       3943.68       494.84 o
 -10   5  10        274.03        191.93       163.82 o
  -9   5  10       4101.10       4376.02       443.46 o
  -8   5  10        814.98        403.73       112.05 o
  -7   5  10       9481.12       9092.61       397.63 o
  -6   5  10        371.87        264.60        77.54 o
  -5   5  10       9394.98      10878.55       452.78 o
  -4   5  10       1535.31       1300.17       138.87 o
  -3   5  10        380.59        357.18        76.87 o
  -2   5  10       7911.56       7927.92       468.35 o
  -1   5  10       9340.34       9460.97       421.02 o
   0   5  10       1425.14       1238.45       136.02 o
   1   5  10        413.10        325.22       115.08 o
   2   5  10      12012.22      11955.26       583.78 o
   3   5  10        639.95        541.40       112.62 o
   4   5  10       3404.53       3596.10       311.41 o
   5   5  10        194.69          5.00        99.00 o
   6   5  10       4538.32       5627.00       431.77 o
   7   5  10          7.80         17.90       141.08 o
   8   5  10       2644.24       2648.26       402.48 o
   9   5  10        440.66         95.60       487.68 o
 -12   6  10       4633.43       5619.30       805.55 o
 -11   6  10        187.32        167.68       184.35 o
 -10   6  10       4032.11       4661.15       668.22 o
  -9   6  10        305.79         46.46       107.90 o
  -8   6  10       7446.32       8124.22       383.66 o
  -7   6  10        167.21         74.71        87.00 o
  -6   6  10       1298.95       1404.21       209.72 o
  -5   6  10      10858.17      10938.10       649.33 o
  -4   6  10       6731.99       6145.26       314.59 o
  -3   6  10        358.24        273.52       115.18 o
  -2   6  10       2485.89       2542.42       319.14 o
  -1   6  10       5057.44       4825.41       285.79 o
   0   6  10        808.68        862.11       189.72 o
   1   6  10       4226.99       4708.34       266.08 o
   2   6  10        626.92        465.98        89.08 o
   3   6  10       6542.43       6704.24       547.45 o
   4   6  10         24.36        178.69       110.08 o
   5   6  10       3157.32       2582.32       289.65 o
   6   6  10         28.83        -60.31       114.81 o
   7   6  10       1778.30       1696.03       284.58 o
   8   6  10        240.93        -92.10       178.91 o
 -12   7  10        155.16       -167.04       167.04 o
 -11   7  10       4772.60       4572.60       509.47 o
 -10   7  10         25.83         65.48       138.14 o
  -9   7  10       7961.39       7875.11       495.10 o
  -8   7  10        586.07        382.52       119.84 o
  -7   7  10       7730.07       7052.56       491.99 o
  -6   7  10        850.80        585.72        98.66 o
  -5   7  10       3580.52       4142.41       251.05 o
  -4   7  10       1062.34       1153.48       180.66 o
  -3   7  10       2476.29       3520.21       266.83 o
  -2   7  10      26070.70      25600.95      1105.34 o
  -1   7  10      10846.42      11139.20       525.32 o
   0   7  10       6425.71       7013.73       346.10 o
   1   7  10        143.11        125.50        70.04 o
   2   7  10       2919.54       2656.30       272.78 o
   3   7  10       1397.73       1630.92       220.29 o
   4   7  10       2466.24       3155.46       316.57 o
   5   7  10        240.26        286.57       133.04 o
   6   7  10      12372.49      14550.05       781.09 o
   7   7  10         19.39       -129.39       129.39 o
   8   7  10       2451.17       2167.01       310.39 o
 -12   8  10       6708.40       7267.23       673.76 o
 -11   8  10         97.76         46.17       136.10 o
 -10   8  10       8037.36       8411.14       551.19 o
  -9   8  10        376.12        367.52       141.38 o
  -8   8  10      17344.26      19477.85       841.15 o
  -7   8  10       1765.57       1476.05       196.86 o
  -6   8  10       2642.13       2857.19       229.46 o
  -5   8  10       8430.33       9303.91       405.35 o
  -4   8  10      18610.49      18404.21       847.34 o
  -3   8  10       6739.63       6451.67       397.22 o
  -2   8  10       8134.64       7675.63       651.56 o
  -1   8  10      11105.06      10258.58       463.91 o
   0   8  10       3954.54       3720.95       245.40 o
   1   8  10      18841.32      19296.04       715.21 o
   2   8  10       2127.51       1839.73       174.16 o
   3   8  10       6923.99       7328.13       453.09 o
   4   8  10        108.88        183.05       155.92 o
   5   8  10      15565.22      14881.50      1146.60 o
   6   8  10          5.97         22.17       133.99 o
   7   8  10       4061.39       3933.72       419.16 o
   8   8  10        450.93        391.56       240.11 o
 -11   9  10       7176.43       8907.56      1062.42 o
 -10   9  10        247.17        175.66       149.85 o
  -9   9  10      12064.67      13023.04       731.36 o
  -8   9  10       1098.07        851.00       161.60 o
  -7   9  10      27964.27      26254.92       964.95 o
  -6   9  10       2551.16       2018.34       211.76 o
  -5   9  10      19811.64      21305.10       795.17 o
  -4   9  10      11265.66       9338.06       505.76 o
  -3   9  10      11679.49      12758.37       637.12 o
  -2   9  10      20926.82      21560.71       974.93 o
  -1   9  10      15488.92      15045.33       939.56 o
   0   9  10      15952.65      16757.87       635.04 o
   1   9  10       5481.97       5300.02       281.26 o
   2   9  10      26666.79      23828.30      1119.77 o
   3   9  10       1507.35       1434.49       250.47 o
   4   9  10      18363.62      19210.52       943.45 o
   5   9  10         39.87        238.72       131.71 o
   6   9  10      12642.12      12565.79       901.75 o
   7   9  10         54.17         86.65       165.82 o
   8   9  10       7466.31       6469.71       579.20 o
 -11  10  10        447.20        281.01       180.63 o
 -10  10  10      13202.92      12120.95       718.10 o
  -9  10  10        280.01        188.69       120.42 o
  -8  10  10      12430.06      13269.53       640.89 o
  -7  10  10       3104.60       2375.14       245.55 o
  -6  10  10      38366.73      43124.48      1637.95 o
  -5  10  10      12205.05      12893.00       655.92 o
  -4  10  10      31679.82      30547.51      1334.26 o
  -3  10  10      12391.25      12813.96       645.09 o
  -2  10  10      19173.75      19008.63       886.60 o
  -1  10  10      16422.87      15266.88       736.36 o
   0  10  10       6821.41       6794.94       527.50 o
   1  10  10      37412.57      38363.86      1320.47 o
   2  10  10       7256.20       6509.15       417.60 o
   3  10  10      37349.21      40376.52      1743.92 o
   4  10  10        829.62        507.84       165.18 o
   5  10  10      16524.15      16692.15      1090.28 o
   6  10  10         31.58         44.56       152.19 o
   7  10  10      11749.50      12154.57       734.33 o
 -11  11  10      10099.88      10250.53       657.33 o
 -10  11  10         48.10        101.78       144.02 o
  -9  11  10      21022.53      24168.45      1713.64 o
  -8  11  10        352.09        100.60       115.68 o
  -7  11  10      19966.02      19639.95       889.19 o
  -6  11  10       4786.16       4249.22       311.35 o
  -5  11  10      40672.57      40138.50      1534.18 o
  -4  11  10       9123.77       7789.15       461.89 o
  -3  11  10      24244.84      24961.07      1117.41 o
  -2  11  10      25012.26      25908.50      1157.51 o
  -1  11  10      15106.28      15785.81      1086.72 o
   0  11  10      35767.81      38892.57      1478.06 o
   1  11  10      13009.66      12749.31       589.34 o
   2  11  10      25965.12      24675.22      1307.86 o
   3  11  10       1121.01       1257.91       212.55 o
   4  11  10      27698.68      29140.34      1341.26 o
   5  11  10        813.01        756.37       204.06 o
   6  11  10      17344.27      18757.09       989.49 o
   7  11  10        170.41        164.98       178.63 o
 -10  12  10      14176.22      14591.13       738.75 o
  -9  12  10         44.40        145.27       130.52 o
  -8  12  10      19377.94      17318.76       899.66 o
  -7  12  10       2391.19       2687.43       317.17 o
  -6  12  10      22744.65      22175.69      1621.49 o
  -5  12  10       4392.44       4631.93       614.91 o
  -4  12  10      22978.57      23312.49      1073.57 o
  -3  12  10      18267.54      17763.77       860.80 o
  -2  12  10      25346.24      24996.96      1135.12 o
  -1  12  10      17477.38      17087.96       828.78 o
   0  12  10      10767.54      10742.11       521.46 o
   1  12  10      25279.75      25862.84      1191.94 o
   2  12  10       4319.54       3890.02       435.82 o
   3  12  10      32015.24      31553.04      1427.00 o
   4  12  10       1862.93       1797.24       270.47 o
   5  12  10      15474.89      16375.09       878.28 o
   6  12  10        303.17        191.16       253.15 o
 -10  13  10         34.82        -23.79       136.81 o
  -9  13  10      14356.72      16053.45       870.76 o
  -8  13  10         75.61         74.76       134.90 o
  -7  13  10      19183.97      21755.71      1064.01 o
  -6  13  10       1234.75        764.05       176.20 o
  -5  13  10      12722.05      13171.46       736.60 o
  -4  13  10       7759.07       7282.00       461.37 o
  -3  13  10      15922.01      15219.13       857.53 o
  -2  13  10      11617.22      11658.80       628.34 o
  -1  13  10      10874.30      11101.99       826.03 o
   0  13  10      22331.36      21759.19       925.98 o
   1  13  10       8048.28       8676.60       724.48 o
   2  13  10      10721.36      10466.68       620.83 o
   3  13  10        820.14        415.13       159.56 o
   4  13  10      15689.13      15471.03       826.19 o
   5  13  10         20.62         57.00       148.57 o
   6  13  10      12703.96      13971.00       808.03 o
  -9  14  10        200.14        -38.76       161.16 o
  -8  14  10       6724.47       7496.60       621.92 o
  -7  14  10        872.91        661.80       181.74 o
  -6  14  10      11329.39      11660.56       933.58 o
  -5  14  10       2074.33       1943.57       266.19 o
  -4  14  10       8595.94       8083.37       594.11 o
  -3  14  10       3614.08       3822.53       362.65 o
  -2  14  10       9081.88       8715.49       525.30 o
  -1  14  10      10178.44      10444.98       529.58 o
   0  14  10       3815.71       2853.14       319.75 o
   1  14  10       7896.09       7539.92       605.32 o
   2  14  10        682.05        139.10       171.18 o
   3  14  10       9735.94      10031.99       887.95 o
   4  14  10        629.80        487.53       184.07 o
   5  14  10       6299.47       6446.69       814.01 o
  -8  15  10        234.10        292.04       174.68 o
  -7  15  10       5594.74       5879.34       470.92 o
  -6  15  10        270.27        252.25       150.47 o
  -5  15  10       3490.82       3604.55       477.73 o
  -4  15  10       2768.16       2544.60       297.78 o
  -3  15  10       3638.02       3971.03       666.71 o
  -2  15  10       2553.11       2721.71       302.41 o
  -1  15  10       1983.09       2018.89       237.20 o
   0  15  10       4490.68       3898.44       703.73 o
   1  15  10       1271.31       1151.38       214.94 o
   2  15  10       3680.90       4983.29       988.57 o
   3  15  10        163.33        279.02       197.43 o
   4  15  10       3839.64       4157.01       419.05 o
   5  15  10          1.35        -28.75       159.26 o
  -7  16  10        583.98        365.22       174.78 o
  -6  16  10       1322.79        834.32       206.37 o
  -5  16  10       1199.52        885.36       246.56 o
  -4  16  10       3320.52       3509.84       461.26 o
  -3  16  10       1155.38       1790.36       490.89 o
  -2  16  10        514.79        531.45       257.30 o
  -1  16  10       1521.09       2203.19       387.28 o
   0  16  10        637.33        216.31       155.08 o
   1  16  10       2173.83       2487.08       392.48 o
   2  16  10         80.17        134.43       189.24 o
   3  16  10       2185.56       2583.27       398.96 o
   4  16  10        159.80        214.97       279.47 o
  -6  17  10        199.63        338.10       158.30 o
  -5  17  10        758.41        791.67       255.49 o
  -4  17  10       1516.24       2535.62       380.38 o
  -3  17  10        909.08        699.87       187.66 o
  -2  17  10       1648.00       1395.93       214.20 o
  -1  17  10        336.54        344.64       161.33 o
   0  17  10       1013.77        779.07       206.22 o
   1  17  10        145.42        341.20       184.23 o
   2  17  10       1930.79       3084.10       479.08 o
   3  17  10        107.94       -145.01       180.71 o
  -5  18  10       2407.16       2592.94       628.59 o
  -4  18  10       1973.43       2218.40       364.45 o
  -3  18  10        492.02        714.01       195.02 o
  -2  18  10        250.99        203.10       177.26 o
  -1  18  10       2571.49       2947.03       357.69 o
   0  18  10        382.92        174.92       168.06 o
   1  18  10       1390.33       1340.78       338.62 o
  -2  19  10       3301.80       2911.84       400.78 o
 -12   1  11        117.30        -33.06       227.92 o
 -11   1  11         75.04        178.74       158.77 o
 -10   1  11         19.24         30.72       113.14 o
  -9   1  11        103.12        112.37       110.35 o
  -8   1  11        152.39         93.10        99.62 o
  -7   1  11        171.92        143.96        94.32 o
  -6   1  11         11.84         41.85        57.64 o
  -5   1  11        475.66        445.70        82.05 o
  -4   1  11         89.78         53.91        57.25 o
  -3   1  11        584.63        463.87        70.81 o
  -2   1  11         33.55         19.56        62.75 o
  -1   1  11          0.06        -17.24        42.23 o
   0   1  11         75.48         21.71        45.58 o
   1   1  11         83.86        103.31        42.41 o
   2   1  11         69.90        -14.13        52.68 o
   3   1  11         10.22        -68.37        68.37 o
   4   1  11          0.47        -70.31        70.31 o
   5   1  11          0.34         -0.07       112.01 o
   6   1  11         93.63        -30.56       179.53 o
   7   1  11        131.95        -77.56       196.93 o
   8   1  11         10.57         54.99       217.60 o
 -12   2  11          0.40        116.44       266.45 o
 -11   2  11         78.98        -35.15       175.43 o
 -10   2  11          5.48         -5.15       128.04 o
  -9   2  11        518.08        574.82       139.74 o
  -8   2  11         74.40        -50.48        88.68 o
  -7   2  11         74.93        129.35        74.40 o
  -6   2  11       1180.80       1099.69       154.37 o
  -5   2  11          7.96        -23.40        54.56 o
  -4   2  11        259.08        170.99        76.31 o
  -3   2  11          5.28         21.11        51.94 o
  -2   2  11          0.02        -24.58        42.84 o
  -1   2  11         63.57         77.49        65.21 o
   0   2  11        677.86        474.10       134.14 o
   1   2  11        305.56        226.50        63.99 o
   2   2  11         87.21         10.93        59.34 o
   3   2  11         78.30         32.80        69.01 o
   4   2  11        188.36         25.03        79.21 o
   5   2  11         12.37        100.81       119.76 o
   6   2  11        117.87         79.83       172.88 o
   7   2  11         28.41       -214.40       214.40 o
   8   2  11          0.20        171.10       250.89 o
 -12   3  11        198.48        107.44       199.07 o
 -11   3  11         97.51        -63.08       142.51 o
 -10   3  11         35.80       -111.65       129.14 o
  -9   3  11        368.40        527.87       144.03 o
  -8   3  11        450.20        242.99        96.94 o
  -7   3  11         25.95         22.62        63.57 o
  -6   3  11         66.42        167.16        70.74 o
  -5   3  11        154.86        225.69        77.74 o
  -4   3  11        117.91         39.29        63.05 o
  -3   3  11       3316.26       3100.55       189.02 o
  -2   3  11        253.53        138.21        67.05 o
  -1   3  11        622.97        405.82        71.64 o
   0   3  11        241.51        127.60        72.53 o
   1   3  11        252.24        234.79        72.21 o
   2   3  11         36.81         -5.20        68.63 o
   3   3  11         11.65         25.08        74.86 o
   4   3  11          3.11       -102.87       102.87 o
   5   3  11          0.15        -27.32       165.89 o
   6   3  11          3.02         90.73       142.90 o
   7   3  11        140.64        187.37       357.35 o
   8   3  11          1.50       -197.37       197.37 o
 -12   4  11         17.82        182.83       188.82 o
 -11   4  11         63.18       -141.24       141.24 o
 -10   4  11         14.66         -0.71       144.98 o
  -9   4  11        477.51        614.63       197.87 o
  -8   4  11        350.80        201.24        79.54 o
  -7   4  11         15.23        -20.73        64.56 o
  -6   4  11       1920.81       2465.97       210.50 o
  -5   4  11         72.86         90.63        73.65 o
  -4   4  11         10.14        -48.32        48.32 o
  -3   4  11        172.12         98.40        62.66 o
  -2   4  11        522.52        507.19        79.67 o
  -1   4  11        592.66        639.64       104.87 o
   0   4  11        514.07        321.56        81.70 o
   1   4  11        115.37        102.39        61.84 o
   2   4  11         10.20         33.80        58.26 o
   3   4  11        438.08        439.96       101.79 o
   4   4  11        230.63        253.37       112.54 o
   5   4  11         39.16        -21.77        99.71 o
   6   4  11         20.95         17.74       114.93 o
   7   4  11         42.80         17.20       144.97 o
   8   4  11         28.55        -53.57       205.66 o
 -12   5  11        219.98        362.54       234.04 o
 -11   5  11         58.97         56.95       157.33 o
 -10   5  11         54.75        -70.59       150.22 o
  -9   5  11        171.50        228.39       123.58 o
  -8   5  11         47.23         45.00        82.73 o
  -7   5  11         38.22         18.75        66.03 o
  -6   5  11          4.58         71.25        62.38 o
  -5   5  11         33.31         23.70        61.07 o
  -4   5  11        139.91        133.77        65.81 o
  -3   5  11        331.33        235.19        78.35 o
  -2   5  11         14.60        -48.90        48.90 o
  -1   5  11         80.65        -49.16        49.16 o
   0   5  11        400.98        208.67        76.05 o
   1   5  11        303.90        398.85        91.53 o
   2   5  11        234.16        149.20        74.11 o
   3   5  11         23.25         -3.74        74.51 o
   4   5  11         34.54         -5.42       100.07 o
   5   5  11          0.16        -15.17       104.84 o
   6   5  11         27.75         83.81       131.60 o
   7   5  11         20.11        109.27       140.11 o
   8   5  11          4.26         15.02       216.86 o
 -12   6  11          0.43         43.97       202.90 o
 -11   6  11         23.24          1.51       172.52 o
 -10   6  11          7.42        -84.39       130.55 o
  -9   6  11         24.99        -23.24        90.97 o
  -8   6  11         16.52        -11.32        79.05 o
  -7   6  11          5.46         16.88        87.87 o
  -6   6  11        231.07        394.04        89.61 o
  -5   6  11         16.85        -37.89        61.21 o
  -4   6  11         35.58         84.01        64.79 o
  -3   6  11        266.56        357.67       103.25 o
  -2   6  11          0.34        -43.57        68.03 o
  -1   6  11        241.24        143.56        66.70 o
   0   6  11         22.89         72.36        68.07 o
   1   6  11         34.57         65.30        70.02 o
   2   6  11         56.54         21.43        67.01 o
   3   6  11          1.07        -34.60       157.70 o
   4   6  11        112.69         83.09       112.82 o
   5   6  11          9.81        -98.51       114.14 o
   6   6  11         13.62         60.13       118.34 o
   7   6  11         62.06        469.58       185.92 o
   8   6  11          0.34       -170.35       170.35 o
 -12   7  11        184.56        137.84       200.18 o
 -11   7  11         57.06         49.05       198.53 o
 -10   7  11         39.30        105.56       134.77 o
  -9   7  11         20.52         27.34        97.43 o
  -8   7  11         48.03         87.76        87.85 o
  -7   7  11        201.28        168.42        83.35 o
  -6   7  11         17.01        -51.68        61.45 o
  -5   7  11        122.91         94.41        71.93 o
  -4   7  11          6.89        -10.22        71.69 o
  -3   7  11          9.36        -14.45        73.80 o
  -2   7  11        396.42        465.67       112.97 o
  -1   7  11          2.35        -57.45        57.45 o
   0   7  11         50.29        -40.77        63.36 o
   1   7  11         34.88        -41.09        68.27 o
   2   7  11        476.58        657.29       112.37 o
   3   7  11         30.55         -1.04        97.17 o
   4   7  11        195.63        115.96       104.84 o
   5   7  11         90.42         72.26       114.24 o
   6   7  11          5.96       -136.54       136.54 o
   7   7  11          3.53       -134.42       134.42 o
   8   7  11          5.72        -11.71       175.29 o
 -11   8  11          0.24        172.49       180.63 o
 -10   8  11          0.90        -56.91       116.05 o
  -9   8  11         72.84         60.61       111.39 o
  -8   8  11        436.21        321.14       117.79 o
  -7   8  11        373.01        273.09        97.36 o
  -6   8  11         12.19         12.79        70.18 o
  -5   8  11        229.32        158.39       103.77 o
  -4   8  11        272.34        258.98        96.91 o
  -3   8  11         26.18        -24.61        68.35 o
  -2   8  11         11.77        -11.82        74.57 o
  -1   8  11         85.28        107.28        83.87 o
   0   8  11         73.17         36.22        62.63 o
   1   8  11        541.84        553.27       120.13 o
   2   8  11        803.84        817.37       145.48 o
   3   8  11         15.15        -92.38        92.38 o
   4   8  11         68.06        -29.27       114.37 o
   5   8  11          8.36        -51.80       117.28 o
   6   8  11         32.13         22.23       127.77 o
   7   8  11         14.58         -7.39       157.44 o
 -11   9  11        119.07        -43.59       259.08 o
 -10   9  11        115.02        -88.88       117.35 o
  -9   9  11          6.82         12.29       121.08 o
  -8   9  11          8.94        -47.93        99.27 o
  -7   9  11        166.87        259.69       112.88 o
  -6   9  11         58.33         97.76       147.95 o
  -5   9  11          3.67        -78.88        78.88 o
  -4   9  11        251.90        265.74       109.28 o
  -3   9  11        101.99         44.10        84.33 o
  -2   9  11        202.29        143.83       100.79 o
  -1   9  11        149.18         49.67        85.66 o
   0   9  11          2.09        -32.93        72.67 o
   1   9  11         53.13         59.90        74.51 o
   2   9  11        373.09        474.44       178.45 o
   3   9  11         71.42         83.61       111.79 o
   4   9  11          2.44        118.42       130.32 o
   5   9  11        182.97        100.22       152.61 o
   6   9  11          9.69       -141.34       141.34 o
   7   9  11         16.71        -30.18       165.74 o
 -11  10  11          0.04       -131.36       131.36 o
 -10  10  11         53.47        103.66       130.37 o
  -9  10  11        458.84        457.07       153.60 o
  -8  10  11        193.92        278.99       127.90 o
  -7  10  11         19.03        -21.11       109.99 o
  -6  10  11         12.35          0.99        85.89 o
  -5  10  11        502.80        166.53       107.31 o
  -4  10  11        478.72        446.00       186.75 o
  -3  10  11         48.58        -72.83        72.83 o
  -2  10  11          4.56         -8.01        83.45 o
  -1  10  11        396.54        183.08       139.92 o
   0  10  11          8.07        -45.08        83.37 o
   1  10  11         23.57         83.24        82.73 o
   2  10  11         19.30        -18.68       100.06 o
   3  10  11         72.65        -52.98       104.82 o
   4  10  11        227.66        310.70       152.65 o
   5  10  11        206.45        568.29       181.29 o
   6  10  11         16.19       -137.53       137.53 o
   7  10  11        108.18        271.38       173.12 o
 -10  11  11          6.75        187.77       148.53 o
  -9  11  11         34.71        186.59       130.50 o
  -8  11  11          3.26         92.23       111.37 o
  -7  11  11         99.31        202.59       125.46 o
  -6  11  11        396.40        394.94       128.39 o
  -5  11  11        460.12        401.53       133.07 o
  -4  11  11          4.60         36.19       102.32 o
  -3  11  11         38.25         20.32        90.97 o
  -2  11  11        381.63        282.10       115.40 o
  -1  11  11        184.36         73.77       116.25 o
   0  11  11          4.93        -42.22        78.66 o
   1  11  11         95.34        104.13       112.69 o
   2  11  11        265.77        292.39       136.21 o
   3  11  11         41.83        111.46       124.83 o
   4  11  11        247.33        218.32       146.72 o
   5  11  11         13.50        -93.28       150.34 o
   6  11  11        166.44         13.51       158.49 o
 -10  12  11         64.60       -107.32       136.39 o
  -9  12  11        100.63        192.76       146.14 o
  -8  12  11        322.28        238.20       132.02 o
  -7  12  11          5.10        138.99       125.25 o
  -6  12  11         35.53         97.36       115.84 o
  -5  12  11         18.02        115.55       114.65 o
  -4  12  11        334.98        596.95       184.58 o
  -3  12  11         15.96         30.91       102.24 o
  -2  12  11         44.78        -16.27       123.86 o
  -1  12  11        645.08        699.78       161.32 o
   0  12  11         96.75         79.39        87.20 o
   1  12  11         49.53        -80.27        93.22 o
   2  12  11         60.64        113.53       122.58 o
   3  12  11        119.39        234.53       144.83 o
   4  12  11         49.92        109.42       142.02 o
   5  12  11        144.65        -35.67       154.16 o
   6  12  11         69.97        103.65       177.20 o
  -9  13  11        134.62        -20.92       144.07 o
  -8  13  11         53.42         47.76       148.86 o
  -7  13  11        120.16        265.13       134.53 o
  -6  13  11         81.95        214.87       135.24 o
  -5  13  11        179.47        259.68       137.86 o
  -4  13  11        281.43        343.93       137.27 o
  -3  13  11        126.53         50.31       105.64 o
  -2  13  11        109.72          8.39        98.31 o
  -1  13  11         60.14         40.47       104.06 o
   0  13  11         27.74         25.50       122.13 o
   1  13  11          0.86       -107.84       107.84 o
   2  13  11        539.64        639.25       177.07 o
   3  13  11          1.03        -84.13       127.09 o
   4  13  11         71.76        256.86       189.12 o
   5  13  11        171.92         31.91       166.42 o
  -9  14  11         82.92        203.28       171.45 o
  -8  14  11          7.93        140.85       157.20 o
  -7  14  11          0.26       -102.49       131.59 o
  -6  14  11        317.02        264.34       144.50 o
  -5  14  11          9.81        -68.89       111.69 o
  -4  14  11        135.77        119.77       123.17 o
  -3  14  11          3.10        -36.49       109.78 o
  -2  14  11         82.73        201.65       120.89 o
  -1  14  11        481.68        906.25       201.83 o
   0  14  11        127.64        -70.65       168.37 o
   1  14  11         42.66         27.21       126.27 o
   2  14  11          2.57        -29.45       128.50 o
   3  14  11         76.43        119.39       185.10 o
   4  14  11         49.09          6.22       155.64 o
   5  14  11         62.35         19.53       170.85 o
  -8  15  11         40.10        162.20       180.24 o
  -7  15  11         73.99        300.53       160.08 o
  -6  15  11         26.27        -80.73       133.45 o
  -5  15  11          5.25         32.46       134.11 o
  -4  15  11        166.86         30.49       122.00 o
  -3  15  11         40.14        -28.74       117.20 o
  -2  15  11         14.96        -22.61       112.60 o
  -1  15  11         42.12        -74.86       118.12 o
   0  15  11         38.87        108.47       131.45 o
   1  15  11         10.73         13.63       133.99 o
   2  15  11        172.26        126.89       153.99 o
   3  15  11          4.33         97.81       186.66 o
   4  15  11          6.11        164.25       206.29 o
  -7  16  11          2.64         68.23       145.83 o
  -6  16  11         46.57        -70.38       159.75 o
  -5  16  11         35.36        105.05       199.85 o
  -4  16  11          7.80        333.55       160.92 o
  -3  16  11         28.54        199.78       141.05 o
  -2  16  11        101.70        207.09       124.32 o
  -1  16  11         20.33         53.25       167.74 o
   0  16  11         50.82         48.43       140.72 o
   1  16  11        101.29        275.62       156.18 o
   2  16  11         11.80        209.48       209.81 o
   3  16  11         33.49        -36.09       199.09 o
  -6  17  11         26.54       -158.23       188.65 o
  -5  17  11         14.04        -87.10       156.80 o
  -4  17  11          7.49       -143.94       143.94 o
  -3  17  11         33.99         89.68       147.55 o
  -2  17  11          6.92       -122.27       137.68 o
  -1  17  11          8.59        189.62       170.47 o
   0  17  11          2.77        -71.49       145.58 o
   1  17  11         11.64         66.28       161.40 o
   2  17  11         16.22       -172.46       172.46 o
  -4  18  11         15.95         81.60       184.05 o
  -3  18  11         10.92         52.62       155.68 o
  -2  18  11          5.59        -52.45       145.28 o
  -1  18  11          2.51         66.70       174.27 o
   0  18  11         11.33        -31.75       142.89 o
 -12   0  12      14581.56      17522.59      1938.74 o
 -11   0  12         54.22        270.07       233.79 o
 -10   0  12      28231.14      32421.12      2057.61 o
  -9   0  12       3089.57       2772.58       422.59 o
  -8   0  12      44900.89      46823.15      5641.65 o
  -7   0  12       6228.75       5976.26      1525.94 o
  -6   0  12      18458.99      17982.84      1183.24 o
  -5   0  12      12122.47      10444.44      1115.19 o
  -4   0  12      26086.01      27952.48      1364.11 o
  -3   0  12      49692.35      52222.52      2428.04 o
  -2   0  12      33480.48      36167.84      1712.06 o
  -1   0  12      47355.51      50092.97      2864.43 o
   0   0  12       1750.75       1703.78       205.03 o
   1   0  12      30952.11      30093.84      1355.29 o
   2   0  12       1596.44       1597.46       211.31 o
   3   0  12      19288.90      20705.00      1354.64 o
   4   0  12       1213.08        610.49       203.25 o
   5   0  12      21946.04      24493.02      2353.60 o
   6   0  12        529.50        538.08       390.21 o
   7   0  12       6322.08       6654.15      1141.88 o
   8   0  12       2351.29       1519.77       583.26 o
 -12   1  12         99.22       -119.37       213.11 o
 -11   1  12      20922.90      23530.79      1321.00 o
 -10   1  12        316.45        402.16       157.11 o
  -9   1  12      20221.65      19945.52       958.23 o
  -8   1  12       5774.53       4766.27       615.40 o
  -7   1  12      37245.41      37916.12      1610.59 o
  -6   1  12      18758.64      18017.82       832.88 o
  -5   1  12      42672.62      44094.34      1616.35 o
  -4   1  12      20120.97      19945.93       717.35 o
  -3   1  12       5675.61       5318.18       284.57 o
  -2   1  12      32217.27      31053.22      1435.21 o
  -1   1  12      11393.22      11279.16       486.51 o
   0   1  12      32565.66      33482.27      1259.03 o
   1   1  12       2529.85       2930.81       203.90 o
   2   1  12      42011.46      41875.25      1560.87 o
   3   1  12        437.58        338.28        98.11 o
   4   1  12      14803.20      12913.15       670.93 o
   5   1  12       1739.67       1238.58       230.77 o
   6   1  12       9605.58       9866.50       885.73 o
   7   1  12       1439.23       1237.85       352.60 o
   8   1  12       6239.10       7967.99       945.99 o
 -12   2  12       8598.96      10938.13       880.80 o
 -11   2  12        105.99        -64.73       207.92 o
 -10   2  12      20305.71      21396.40      1033.23 o
  -9   2  12       3425.15       2916.11       298.27 o
  -8   2  12      27771.18      28008.35      1246.42 o
  -7   2  12       2087.29       1304.25       212.28 o
  -6   2  12      12226.79      13182.26       569.05 o
  -5   2  12      15941.19      14666.67       613.21 o
  -4   2  12      26399.98      27197.95      1036.07 o
  -3   2  12      31564.92      33083.54      1223.32 o
  -2   2  12      12867.45      13087.59       643.70 o
  -1   2  12      36312.19      37480.45      1391.90 o
   0   2  12        703.90        666.29       120.48 o
   1   2  12      22908.38      22392.69       890.54 o
   2   2  12        530.36        318.49       108.05 o
   3   2  12      16696.73      16856.68       719.06 o
   4   2  12        268.40         73.10        92.17 o
   5   2  12      20558.79      21382.49      1197.64 o
   6   2  12        642.90        649.96       294.53 o
   7   2  12       4947.75       3771.83       593.31 o
   8   2  12       1740.94       2128.92       480.68 o
 -12   3  12        214.74        184.42       190.78 o
 -11   3  12       8513.92       8961.73       684.68 o
 -10   3  12        587.86        441.99       149.51 o
  -9   3  12       9857.98      10330.51       579.35 o
  -8   3  12       3268.59       2963.62       292.64 o
  -7   3  12      13156.92      13546.97       595.08 o
  -6   3  12      15489.47      13940.73       603.02 o
  -5   3  12      19563.81      18576.39       806.12 o
  -4   3  12      10792.71      10116.11       509.68 o
  -3   3  12       4418.02       3972.55       269.29 o
  -2   3  12      13772.12      11191.91       550.30 o
  -1   3  12       2472.40       2507.25       202.19 o
   0   3  12      24547.08      24167.82      1056.08 o
   1   3  12       1370.01       1530.12       166.60 o
   2   3  12      25920.21      24868.59       987.51 o
   3   3  12         43.20         81.77        90.97 o
   4   3  12      13030.90      12717.67       792.20 o
   5   3  12        153.48        -53.97       144.41 o
   6   3  12       7417.36       8823.57       644.96 o
   7   3  12       1958.16        861.21       332.39 o
   8   3  12       5867.76       6670.89       855.02 o
 -12   4  12       4760.25       4386.65       511.06 o
 -11   4  12        909.50       1004.77       264.67 o
 -10   4  12       7378.14       7254.99       733.16 o
  -9   4  12         34.01        -86.28       115.02 o
  -8   4  12       6037.04       6194.61       403.56 o
  -7   4  12       7162.02       6768.23       326.36 o
  -6   4  12       7601.07       7419.74       392.52 o
  -5   4  12       6787.69       6906.32       399.45 o
  -4   4  12       1756.66       1721.67       193.12 o
  -3   4  12      18075.13      19004.38       767.63 o
  -2   4  12      10413.07      10552.43       681.87 o
  -1   4  12      12394.09      11854.54       654.30 o
   0   4  12       2685.70       1980.99       184.93 o
   1   4  12      12910.17      13613.47       535.68 o
   2   4  12       1283.26       1318.33       270.61 o
   3   4  12      16326.32      17383.05       881.89 o
   4   4  12        284.29        234.97       123.60 o
   5   4  12       9900.63      10478.27       599.73 o
   6   4  12         89.54        138.93       176.08 o
   7   4  12       6628.33       6958.63       788.46 o
 -12   5  12          2.55        203.70       198.34 o
 -11   5  12       2771.64       3335.90       444.31 o
 -10   5  12        499.69        162.17       163.80 o
  -9   5  12       3091.59       3335.80       400.62 o
  -8   5  12        693.87        214.29       170.15 o
  -7   5  12       3837.50       4019.67       280.37 o
  -6   5  12       7840.16       7108.29       694.84 o
  -5   5  12       7064.08       7272.81       363.36 o
  -4   5  12       9460.53       9567.30       442.26 o
  -3   5  12       3818.56       3209.47       262.44 o
  -2   5  12       4404.32       3910.28       279.91 o
  -1   5  12        149.12        -25.38        66.06 o
   0   5  12      18398.36      18569.97       996.89 o
   1   5  12       1401.49       1386.49       162.70 o
   2   5  12       9518.11       9152.19       404.66 o
   3   5  12        162.30        186.72       113.24 o
   4   5  12      10476.28      10620.37       597.70 o
   5   5  12         23.96         -4.68       133.39 o
   6   5  12       8098.69       7691.52       524.02 o
   7   5  12       1447.06        805.90       338.87 o
 -12   6  12       1308.82       1607.43       330.92 o
 -11   6  12        645.03        965.86       293.21 o
 -10   6  12       5918.31       7927.58       609.45 o
  -9   6  12        999.46        836.80       222.94 o
  -8   6  12       4700.90       5407.42       314.41 o
  -7   6  12        785.08        700.10       144.81 o
  -6   6  12       4184.15       4140.15       331.04 o
  -5   6  12       2984.97       3431.35       339.03 o
  -4   6  12        864.13        514.82       194.86 o
  -3   6  12      14953.15      15791.55       746.35 o
  -2   6  12       6284.33       6233.23       374.18 o
  -1   6  12       7201.07       8044.68       403.46 o
   0   6  12        963.46        634.85       114.32 o
   1   6  12       8985.69       9474.57       456.05 o
   2   6  12        128.16        -47.69        70.94 o
   3   6  12      12778.03      13121.45       755.32 o
   4   6  12        112.21        293.39       128.43 o
   5   6  12       8566.18       7835.35       832.38 o
   6   6  12        853.26        188.83       150.04 o
   7   6  12       6566.28       7800.06       576.16 o
 -11   7  12       3724.13       3781.61       768.38 o
 -10   7  12        119.31        172.51       166.56 o
  -9   7  12       4770.29       5721.87       412.88 o
  -8   7  12       5057.66       6448.25       640.72 o
  -7   7  12       6414.51       5857.85       403.21 o
  -6   7  12        643.98        569.78       124.06 o
  -5   7  12       8129.55       8577.38       481.78 o
  -4   7  12       2591.84       3264.38       526.47 o
  -3   7  12       8185.88       7777.01       479.63 o
  -2   7  12       8615.81       8383.65       522.32 o
  -1   7  12        170.82        254.91        97.09 o
   0   7  12      24845.23      26407.62       948.23 o
   1   7  12       5598.85       5101.92       278.04 o
   2   7  12       6845.35       6166.18       323.87 o
   3   7  12        884.02        674.53       170.15 o
   4   7  12      11660.20      11431.25       639.18 o
   5   7  12        324.52        116.16       129.27 o
   6   7  12       6388.50       6251.17       608.28 o
   7   7  12        393.93        382.07       184.69 o
 -11   8  12        308.13         60.24       213.19 o
 -10   8  12       9480.30       9396.51       751.16 o
  -9   8  12         70.23         92.61       119.75 o
  -8   8  12       8983.79       9651.62       504.87 o
  -7   8  12       3580.63       3331.25       341.98 o
  -6   8  12      14322.74      14156.86       708.44 o
  -5   8  12       1509.70       2170.78       339.70 o
  -4   8  12       3195.22       2809.19       277.62 o
  -3   8  12      16193.80      15420.59       751.59 o
  -2   8  12       9433.29       7727.99       947.92 o
  -1   8  12      10193.29       9481.12       517.49 o
   0   8  12       5187.43       4535.21       290.99 o
   1   8  12      10882.74      10630.96       497.00 o
   2   8  12       1860.33       1898.77       393.61 o
   3   8  12      18144.35      18136.71       990.68 o
   4   8  12          2.11         83.55       114.79 o
   5   8  12       8324.70       7771.23       516.86 o
   6   8  12        123.17          4.28       134.10 o
   7   8  12       6583.84       8062.32       655.71 o
 -11   9  12       7600.39       9288.56       723.82 o
 -10   9  12          8.59        -35.47       123.17 o
  -9   9  12       8534.05       9924.20       673.68 o
  -8   9  12       1814.44       1354.52       198.08 o
  -7   9  12      16849.95      15274.58       689.25 o
  -6   9  12       3034.90       3121.09       407.89 o
  -5   9  12      13909.96      13437.65       685.05 o
  -4   9  12      11282.06      10327.70       560.34 o
  -3   9  12      19415.05      20036.73      1594.22 o
  -2   9  12       9876.48      10754.60       576.05 o
  -1   9  12       5229.62       5013.97       434.79 o
   0   9  12      19926.47      19878.07       834.82 o
   1   9  12       1644.43        964.02       217.00 o
   2   9  12      15083.91      14526.69       747.41 o
   3   9  12       1903.32       1524.93       236.24 o
   4   9  12      10639.89      10895.65       633.57 o
   5   9  12          6.24       -107.91       133.42 o
   6   9  12      10807.09      11146.31      1053.52 o
 -10  10  12      12651.89      12194.28       860.25 o
  -9  10  12        106.93        -67.89       118.36 o
  -8  10  12      16092.01      17998.08      1246.21 o
  -7  10  12       1250.61        768.52       243.08 o
  -6  10  12      15221.55      15595.97       826.99 o
  -5  10  12      16331.88      16020.75       791.47 o
  -4  10  12      17570.80      16339.96       805.05 o
  -3  10  12      10280.43      10717.45       581.45 o
  -2  10  12      12645.07      12195.32       639.94 o
  -1  10  12      14032.04      13828.97       706.00 o
   0  10  12      10862.78      11775.70       559.22 o
   1  10  12      19205.84      20387.29       973.80 o
   2  10  12        195.13        176.28       132.76 o
   3  10  12      15011.41      14387.94       964.00 o
   4  10  12         15.56        113.06       146.78 o
   5  10  12      14123.42      14441.38       805.08 o
   6  10  12         18.60         51.82       155.47 o
 -10  11  12          8.17       -130.73       130.73 o
  -9  11  12      12069.70      12795.35       957.48 o
  -8  11  12       1607.13       1820.45       265.90 o
  -7  11  12      18308.79      17390.64       881.16 o
  -6  11  12       8225.94       8282.62       507.14 o
  -5  11  12      22019.07      23132.90      1081.64 o
  -4  11  12       7488.12       6440.38       422.75 o
  -3  11  12      11151.58      11358.90       760.17 o
  -2  11  12      16730.56      18212.31       882.52 o
  -1  11  12       9972.12      10261.32       622.51 o
   0  11  12      17737.19      18248.42       790.60 o
   1  11  12       1725.01        762.68       178.52 o
   2  11  12      21666.17      22460.15      1173.38 o
   3  11  12         97.34         72.70       137.18 o
   4  11  12      12545.21      11700.34       686.31 o
   5  11  12          7.64        -61.75       153.14 o
  -9  12  12        641.30        340.93       176.76 o
  -8  12  12      17976.50      19384.34       987.47 o
  -7  12  12       1771.62       1602.87       246.12 o
  -6  12  12      11420.28      11328.43       636.54 o
  -5  12  12       7742.85       7296.19       467.66 o
  -4  12  12      14641.56      15254.21       779.70 o
  -3  12  12      14435.43      14906.90       765.90 o
  -2  12  12       7274.98       5669.28       526.14 o
  -1  12  12      17276.30      17056.79       946.81 o
   0  12  12       2740.46       2617.06       489.71 o
   1  12  12      15134.95      16331.48       839.39 o
   2  12  12        543.43        467.63       172.59 o
   3  12  12      14617.53      16827.37      1038.30 o
   4  12  12          2.61       -140.53       140.53 o
   5  12  12      10087.56      10993.06       681.52 o
  -9  13  12       8644.27      10986.20       683.18 o
  -8  13  12       1935.72       1840.86       274.11 o
  -7  13  12       9461.34      10062.48       768.36 o
  -6  13  12       4612.04       4187.41       633.70 o
  -5  13  12      13508.79      13053.99       707.30 o
  -4  13  12       4468.99       4059.30       379.82 o
  -3  13  12       3979.09       3795.44       363.96 o
  -2  13  12      17563.39      17864.38       883.67 o
  -1  13  12       2816.09       2467.19       257.77 o
   0  13  12      13130.83      14032.04       981.79 o
   1  13  12        408.47        423.53       145.19 o
   2  13  12      15222.64      16389.12       865.23 o
   3  13  12        274.20        355.51       217.06 o
   4  13  12       7086.68       6313.26       735.78 o
  -8  14  12       7409.14       7084.14       861.44 o
  -7  14  12       1035.35        720.25       200.65 o
  -6  14  12       3834.88       4463.79       491.85 o
  -5  14  12       5612.30       5133.37       451.42 o
  -4  14  12       4322.48       4383.06       434.57 o
  -3  14  12       7571.63       8109.79       535.95 o
  -2  14  12       2682.28       2400.13       290.65 o
  -1  14  12      10950.11      10560.98       551.60 o
   0  14  12        620.71        541.41       177.23 o
   1  14  12       9758.26       9025.95       706.70 o
   2  14  12        263.26        542.33       200.00 o
   3  14  12       6743.12       6561.94       867.03 o
   4  14  12        740.19        388.54       224.69 o
  -7  15  12       2485.53       2743.46       332.90 o
  -6  15  12       2743.34       2001.63       804.23 o
  -5  15  12       3861.61       3547.89       671.16 o
  -4  15  12       3207.48       3570.97       366.35 o
  -3  15  12        863.51        512.92       168.32 o
  -2  15  12       6754.22       6428.13       496.23 o
  -1  15  12       1259.42       1252.62       246.63 o
   0  15  12       6528.92       6757.60       955.11 o
   1  15  12        111.01        123.87       170.15 o
   2  15  12       7205.16       7277.17       850.69 o
   3  15  12         97.86        -80.39       184.25 o
  -6  16  12       2063.33       2078.55       342.10 o
  -5  16  12       1067.51        792.69       249.46 o
  -4  16  12        672.01        772.20       195.79 o
  -3  16  12       5944.26       5404.30       749.98 o
  -2  16  12       2591.31       2053.88       261.86 o
  -1  16  12       2609.94       2702.06       539.91 o
   0  16  12         35.63        -33.30       150.00 o
   1  16  12       5338.65       6290.06       520.66 o
   2  16  12        239.14        317.12       219.06 o
  -5  17  12       2257.59       1761.63       338.19 o
  -4  17  12       1658.64       1222.82       244.67 o
  -3  17  12       1192.02        981.39       288.13 o
  -2  17  12       1503.74       1310.53       254.77 o
  -1  17  12        477.53        275.94       191.23 o
   0  17  12       4678.04       4148.22       608.28 o
 -12   1  13          4.29        103.64       244.76 o
 -11   1  13         14.64       -137.82       137.82 o
 -10   1  13          9.50        227.69       139.38 o
  -9   1  13         51.65       -104.68       104.68 o
  -8   1  13         70.42        141.85       116.59 o
  -7   1  13          8.66         37.66        86.77 o
  -6   1  13         13.30         19.60        76.14 o
  -5   1  13         70.20         73.72        70.61 o
  -4   1  13        134.82        114.96        76.00 o
  -3   1  13          0.27        -26.29        49.04 o
  -2   1  13        380.94        334.58        84.39 o
  -1   1  13          4.94        -75.19        85.97 o
   0   1  13         37.92         95.63        67.86 o
   1   1  13          1.00        -14.80        67.24 o
   2   1  13         60.76         96.00        93.01 o
   3   1  13         39.99         24.46        97.94 o
   4   1  13         42.76         13.32       104.91 o
   5   1  13          5.17         23.62       166.76 o
   6   1  13         17.32        -16.38       217.78 o
   7   1  13          1.95        134.21       336.81 o
 -12   2  13         71.46         50.03       196.85 o
 -11   2  13         51.60        102.79       186.87 o
 -10   2  13         81.52        237.93       141.10 o
  -9   2  13          0.00       -104.08       104.08 o
  -8   2  13        853.61       1194.96       191.00 o
  -7   2  13         63.97        -13.60        93.14 o
  -6   2  13         12.49         48.52        88.66 o
  -5   2  13        309.71         59.59        71.98 o
  -4   2  13        105.65        217.29        83.37 o
  -3   2  13          7.30         69.60        77.50 o
  -2   2  13         76.97         70.00        78.05 o
  -1   2  13         62.97         37.24        68.12 o
   0   2  13         17.37        -18.43        71.62 o
   1   2  13        168.43        106.36        73.17 o
   2   2  13         62.30        -33.11        76.28 o
   3   2  13         19.03        165.28       115.39 o
   4   2  13         16.93         52.88       128.12 o
   5   2  13          5.58       -116.41       116.41 o
   6   2  13          1.17       -190.39       190.39 o
   7   2  13         22.47       -190.51       533.97 o
 -12   3  13         31.72        -75.20       174.49 o
 -11   3  13        223.95        452.91       200.63 o
 -10   3  13          8.20        -46.97       122.24 o
  -9   3  13        463.37        739.11       167.51 o
  -8   3  13        247.11        247.78       120.48 o
  -7   3  13        260.51        244.12       108.35 o
  -6   3  13          4.97        -48.10        64.72 o
  -5   3  13        139.13         34.70        66.67 o
  -4   3  13        327.82        177.36        97.23 o
  -3   3  13        107.84        210.92       101.01 o
  -2   3  13        930.35        792.00       119.26 o
  -1   3  13        268.14        270.97        90.48 o
   0   3  13          3.10        -64.92        68.50 o
   1   3  13        511.37        360.24       111.60 o
   2   3  13          5.61        -65.23        65.23 o
   3   3  13        142.98        241.59       111.27 o
   4   3  13         72.95        192.83       151.05 o
   5   3  13          0.96        160.89       218.64 o
   6   3  13          2.32         59.56       212.02 o
   7   3  13         97.13       -127.20       227.98 o
 -12   4  13         99.27         98.77       275.88 o
 -11   4  13          3.75        134.78       176.87 o
 -10   4  13        116.56        394.09       189.48 o
  -9   4  13         45.29        137.10       123.05 o
  -8   4  13        526.32        593.01       182.75 o
  -7   4  13        197.87        172.27       110.11 o
  -6   4  13        156.22        289.39        97.35 o
  -5   4  13       1865.24       2057.08       222.48 o
  -4   4  13         22.10         61.42       100.32 o
  -3   4  13          3.19        -64.37        64.37 o
  -2   4  13          4.82        -53.66        63.44 o
  -1   4  13        178.10        135.89        73.62 o
   0   4  13        317.39        256.81       160.41 o
   1   4  13        249.91        262.06        83.89 o
   2   4  13         68.06        110.51        75.44 o
   3   4  13         97.52         88.21        95.37 o
   4   4  13          8.06         50.15       142.39 o
   5   4  13          2.21        -82.23       135.58 o
   6   4  13        112.49        290.65       201.63 o
   7   4  13         82.86        265.72       269.75 o
 -11   5  13        193.56         22.10       180.79 o
 -10   5  13          3.25         72.08       159.39 o
  -9   5  13         33.50         52.84       116.46 o
  -8   5  13         63.67        208.38       121.00 o
  -7   5  13         14.11         83.24        96.66 o
  -6   5  13          1.42         51.92       120.94 o
  -5   5  13        362.72         26.88        83.58 o
  -4   5  13         55.28        -13.92        80.31 o
  -3   5  13         28.09        112.35        82.02 o
  -2   5  13       1314.07       1715.05       213.98 o
  -1   5  13         69.05         71.61        80.37 o
   0   5  13          0.73        -17.09        61.96 o
   1   5  13         72.18         50.55        84.79 o
   2   5  13         65.86         96.10        80.96 o
   3   5  13          0.14        -84.56       108.49 o
   4   5  13         51.02        114.15       122.08 o
   5   5  13          0.38        -90.77       121.54 o
   6   5  13        144.09        193.72       192.00 o
   7   5  13          8.90       -145.87       212.82 o
 -11   6  13          0.38         92.37       166.58 o
 -10   6  13         31.49       -139.88       139.88 o
  -9   6  13          0.25       -114.32       114.32 o
  -8   6  13          3.36        -67.95       141.10 o
  -7   6  13          2.68         -2.86        82.74 o
  -6   6  13         53.16        149.86        96.80 o
  -5   6  13        887.63        927.08       283.04 o
  -4   6  13         45.12        -17.62        83.21 o
  -3   6  13        147.55        132.14        91.98 o
  -2   6  13          6.69        116.24        89.89 o
  -1   6  13          1.27        -69.70        69.70 o
   0   6  13         38.12         81.56        75.49 o
   1   6  13        237.48         82.98       115.75 o
   2   6  13         30.57        -38.33        71.27 o
   3   6  13         17.37         12.33       108.05 o
   4   6  13          0.61        -54.19       109.98 o
   5   6  13          1.37        -41.39       133.20 o
   6   6  13         69.30         -2.88       159.22 o
 -11   7  13          0.57        243.90       210.51 o
 -10   7  13         12.78       -149.26       149.26 o
  -9   7  13         32.54        -31.05       121.79 o
  -8   7  13        209.11        258.21       133.48 o
  -7   7  13         19.98        -40.48        98.49 o
  -6   7  13         62.95         -1.84        93.57 o
  -5   7  13         22.80          8.13        86.63 o
  -4   7  13         40.82         29.72        80.38 o
  -3   7  13        159.74        223.65       124.44 o
  -2   7  13        211.45        325.01       168.97 o
  -1   7  13          1.87        -71.28        88.16 o
   0   7  13         94.82         54.59        84.67 o
   1   7  13         43.89        -24.40        73.17 o
   2   7  13         81.24         75.43        99.99 o
   3   7  13         15.01        -53.19       107.76 o
   4   7  13         36.15        -29.84       109.53 o
   5   7  13         30.53       -101.73       124.25 o
   6   7  13         30.58         93.35       165.56 o
 -11   8  13         30.14         68.16       193.23 o
 -10   8  13         25.07        -45.09       169.94 o
  -9   8  13         22.14        -68.78       130.13 o
  -8   8  13         25.77        170.56       104.74 o
  -7   8  13        149.21        -95.70        95.70 o
  -6   8  13        442.49        204.25       110.90 o
  -5   8  13          4.31        -69.73        86.91 o
  -4   8  13         16.20        -83.53        83.53 o
  -3   8  13         77.18         20.40        90.99 o
  -2   8  13         18.96         85.06        89.87 o
  -1   8  13          1.93         -0.96        93.81 o
   0   8  13          5.33         21.11        81.80 o
   1   8  13         11.09          3.16        86.40 o
   2   8  13          2.43        -22.52       123.91 o
   3   8  13         70.67         31.58       119.28 o
   4   8  13          0.48        243.40       145.69 o
   5   8  13        121.20         63.39       146.02 o
   6   8  13          1.25       -151.35       151.35 o
 -10   9  13         93.12        -46.52       162.00 o
  -9   9  13        101.74        167.20       138.35 o
  -8   9  13         12.04        -85.91       107.69 o
  -7   9  13         73.12         49.65       117.54 o
  -6   9  13        121.22         93.45       119.89 o
  -5   9  13        141.51         53.26        99.80 o
  -4   9  13        288.75        189.38       114.94 o
  -3   9  13        221.81          3.47        87.33 o
  -2   9  13         98.10         73.27        98.05 o
  -1   9  13          1.56         62.43        93.91 o
   0   9  13         85.37        200.45       107.12 o
   1   9  13         27.09        259.21       149.87 o
   2   9  13        138.73          9.14       113.02 o
   3   9  13        127.92        104.22       123.01 o
   4   9  13         10.59        140.31       143.06 o
   5   9  13          4.29        -75.36       146.43 o
   6   9  13          0.73         21.03       153.21 o
 -10  10  13        269.60        366.20       210.98 o
  -9  10  13         46.74        106.75       144.59 o
  -8  10  13          3.28         11.94       120.06 o
  -7  10  13        347.29        476.21       156.00 o
  -6  10  13         48.22        195.03       118.88 o
  -5  10  13         12.58        -85.03        85.03 o
  -4  10  13        131.48         -5.88       100.54 o
  -3  10  13         17.98         37.46       103.15 o
  -2  10  13         56.29         51.96       101.51 o
  -1  10  13         40.47          7.12        96.04 o
   0  10  13          0.08        -29.28        81.79 o
   1  10  13          8.94         21.24       108.69 o
   2  10  13         33.26         38.97       111.13 o
   3  10  13         26.34       -126.36       130.21 o
   4  10  13         19.43       -118.96       118.96 o
   5  10  13         32.37        -58.05       161.35 o
  -9  11  13          4.03         -8.94       129.94 o
  -8  11  13          7.30         57.65       125.71 o
  -7  11  13        121.97        152.18       160.68 o
  -6  11  13          0.88        -87.51       110.26 o
  -5  11  13         98.91        201.20       123.83 o
  -4  11  13        117.49        -94.35        94.35 o
  -3  11  13          5.42         84.83       106.58 o
  -2  11  13         88.97         92.75       108.44 o
  -1  11  13         35.19          0.29       112.60 o
   0  11  13        134.06        171.76       103.74 o
   1  11  13         11.56        -38.68       116.90 o
   2  11  13         30.24        -63.47       125.24 o
   3  11  13          0.13        157.65       161.45 o
   4  11  13        132.01        -99.05       157.94 o
   5  11  13         55.11       -133.54       166.59 o
  -9  12  13          0.96       -117.90       127.14 o
  -8  12  13          4.04         35.49       138.77 o
  -7  12  13         21.61         35.91       144.07 o
  -6  12  13         64.14        164.67       171.23 o
  -5  12  13         37.74         22.48       109.17 o
  -4  12  13        129.77        121.65       136.65 o
  -3  12  13        190.21        409.04       157.11 o
  -2  12  13         17.30        -23.12       123.32 o
  -1  12  13         18.72        -19.89       100.27 o
   0  12  13         41.15         97.58       128.45 o
   1  12  13         60.46         -9.43       120.59 o
   2  12  13         24.59        115.36       145.92 o
   3  12  13        110.34         80.63       189.13 o
   4  12  13         11.45        -58.51       221.94 o
  -8  13  13          8.42        -27.70       145.85 o
  -7  13  13        160.01        149.13       164.69 o
  -6  13  13        212.33         66.04       123.18 o
  -5  13  13         85.61        153.97       241.30 o
  -4  13  13         34.28       -111.44       111.44 o
  -3  13  13         17.68       -105.53       105.53 o
  -2  13  13         21.92         48.52       129.93 o
  -1  13  13         15.27        -27.09       116.90 o
   0  13  13        294.81        172.58       148.26 o
   1  13  13        142.69         79.82       144.07 o
   2  13  13         81.02         99.76       148.11 o
   3  13  13        373.50        326.32       212.11 o
  -7  14  13         36.42        115.33       165.20 o
  -6  14  13        125.69         88.13       152.83 o
  -5  14  13         66.35        -78.54       127.46 o
  -4  14  13         21.88        -33.05       125.78 o
  -3  14  13        124.20        233.76       163.04 o
  -2  14  13         83.31         36.73       132.64 o
  -1  14  13        121.23        123.10       130.91 o
   0  14  13         48.84         22.95       145.60 o
   1  14  13        261.50        230.28       159.70 o
   2  14  13         25.77         37.92       164.54 o
   3  14  13         46.00        -87.85       292.01 o
  -6  15  13         11.00          5.25       169.59 o
  -5  15  13          4.95         73.27       151.77 o
  -4  15  13         70.53       -123.72       123.72 o
  -3  15  13          9.81       -114.62       128.79 o
  -2  15  13        284.93        141.43       128.24 o
  -1  15  13          2.44         10.87       143.37 o
   0  15  13        139.99        156.69       160.02 o
   1  15  13          0.13       -140.65       140.65 o
   2  15  13        125.10         94.09       203.04 o
  -5  16  13         50.48        439.72       193.00 o
  -4  16  13         37.04        -28.46       139.65 o
  -3  16  13        128.19         50.82       142.38 o
  -2  16  13         78.66         48.63       151.50 o
  -1  16  13        100.86        384.56       171.58 o
   0  16  13         32.78        231.94       163.06 o
 -11   0  14        776.44        548.33       267.46 o
 -10   0  14       4849.00       5526.82      1059.73 o
  -9   0  14       3378.42       2867.67       433.94 o
  -8   0  14       4871.55       4450.75       542.91 o
  -7   0  14       5559.81       4526.17       544.44 o
  -6   0  14      11938.32      13307.38       950.00 o
  -5   0  14        704.91        593.53       185.88 o
  -4   0  14        459.84        252.79       143.56 o
  -3   0  14       8253.22       9793.13       584.78 o
  -2   0  14        506.69        416.24       136.18 o
  -1   0  14      11748.24      11533.86      1211.71 o
   0   0  14        428.37        557.50       191.63 o
   1   0  14       3525.30       4389.42       481.48 o
   2   0  14        148.33       -102.03       133.17 o
   3   0  14       6344.79       6791.58       616.57 o
   4   0  14         54.49        172.51       181.60 o
   5   0  14       1008.79       1992.14       595.59 o
   6   0  14       1382.73       2135.90       628.45 o
 -11   1  14       7483.04       9085.76       576.28 o
 -10   1  14        747.39        682.67       195.52 o
  -9   1  14       4474.58       3646.83       362.20 o
  -8   1  14       2214.17       2025.82       251.01 o
  -7   1  14       7168.08       6618.59       589.72 o
  -6   1  14       5895.47       6250.96       391.80 o
  -5   1  14       2048.72       1490.23       194.10 o
  -4   1  14      14321.89      14716.61       622.32 o
  -3   1  14       4272.29       3779.87       251.84 o
  -2   1  14       1893.01       1727.78       196.74 o
  -1   1  14        101.05         39.49        82.90 o
   0   1  14       9007.04       8847.64       432.95 o
   1   1  14        211.52        282.63       106.53 o
   2   1  14       7567.13       8286.34       488.52 o
   3   1  14        176.68         34.99       112.38 o
   4   1  14       4120.17       4763.92       428.49 o
   5   1  14        169.30         -5.31       308.06 o
   6   1  14       2780.87       3210.00       979.64 o
 -11   2  14        499.08        291.43       186.80 o
 -10   2  14       6431.48       7286.75       509.33 o
  -9   2  14       4258.50       4261.76       542.41 o
  -8   2  14       5878.59       5698.06       391.02 o
  -7   2  14       6398.27       6588.97       420.32 o
  -6   2  14       6105.80       6200.15       387.66 o
  -5   2  14       3017.40       2992.16       383.42 o
  -4   2  14       7316.47       7258.39       580.76 o
  -3   2  14      12016.63      14525.69      1414.09 o
  -2   2  14        701.79        504.60       104.08 o
  -1   2  14      16567.07      16969.83       713.24 o
   0   2  14       1123.93       1051.82       141.43 o
   1   2  14      10434.05      10378.65       494.02 o
   2   2  14         68.45          2.89        92.07 o
   3   2  14       8388.00       9110.18       530.04 o
   4   2  14        320.53        313.55       174.91 o
   5   2  14       5097.94       4744.53       511.19 o
   6   2  14       1084.44         16.00       233.47 o
 -11   3  14       7892.26       8906.87       683.19 o
 -10   3  14        703.66        810.53       203.08 o
  -9   3  14       9078.21      10090.36       748.79 o
  -8   3  14       1983.27       1525.61       264.42 o
  -7   3  14       6659.55       6526.97       496.23 o
  -6   3  14      10943.41      10684.34       567.64 o
  -5   3  14       4626.04       4615.15       596.65 o
  -4   3  14      24436.98      26481.79      1365.79 o
  -3   3  14       8200.65       7233.05       495.07 o
  -2   3  14      11762.48      11189.98       579.02 o
  -1   3  14       2209.41       2198.01       206.56 o
   0   3  14      14980.14      14901.61       725.46 o
   1   3  14         10.17         36.38        74.74 o
   2   3  14      16890.17      16472.89       811.31 o
   3   3  14        132.72         91.12       117.64 o
   4   3  14      15023.08      14866.12       921.57 o
   5   3  14        661.23        157.59       446.93 o
   6   3  14       7559.30       8681.22       864.59 o
 -11   4  14        266.32         10.22       200.88 o
 -10   4  14       7597.07       7673.43       505.26 o
  -9   4  14       3716.20       3803.50       672.90 o
  -8   4  14      14022.56      13983.94       726.38 o
  -7   4  14       6410.11       6532.00       418.61 o
  -6   4  14       8520.33       8252.83       419.78 o
  -5   4  14      13791.52      14128.93       943.74 o
  -4   4  14       6675.10       7628.24       551.02 o
  -3   4  14      14352.61      16930.86       805.43 o
  -2   4  14       3200.85       2876.80       386.69 o
  -1   4  14      46215.29      49206.33      2288.47 o
   0   4  14       3197.22       2760.77       218.00 o
   1   4  14      17184.45      16976.21       657.53 o
   2   4  14          0.48        113.59        94.93 o
   3   4  14      19315.20      19278.39      1102.55 o
   4   4  14        870.59        279.06       187.78 o
   5   4  14      17144.21      19782.48      1167.00 o
   6   4  14       2444.14        985.27       396.37 o
 -11   5  14       8812.32      10734.18       768.42 o
 -10   5  14        863.82        735.78       224.70 o
  -9   5  14      12652.24      12913.36       706.77 o
  -8   5  14       2301.36       1840.29       393.11 o
  -7   5  14       8317.59       8104.58       512.24 o
  -6   5  14      13730.80      12402.69       750.47 o
  -5   5  14      10984.05      10904.27       584.57 o
  -4   5  14      18694.57      17311.36       819.74 o
  -3   5  14       8806.26       7362.94       440.43 o
  -2   5  14      33317.67      33737.27      1453.01 o
  -1   5  14       6454.91       5525.71       368.49 o
   0   5  14      27569.73      28044.61      1006.11 o
   1   5  14         55.10        163.15        94.95 o
   2   5  14      29127.51      27258.12       996.09 o
   3   5  14         26.28         15.85       115.65 o
   4   5  14      21483.83      23835.62      1132.20 o
   5   5  14        950.42        235.38       200.70 o
   6   5  14      13226.84      14139.20       946.48 o
 -11   6  14        153.20        178.12       225.83 o
 -10   6  14       5251.74       5371.90       553.25 o
  -9   6  14       5465.19       5164.13       436.65 o
  -8   6  14      19697.59      19866.79       962.28 o
  -7   6  14       4450.64       3831.99       416.53 o
  -6   6  14      11273.19      11166.27       640.90 o
  -5   6  14      14617.53      15335.91       760.18 o
  -4   6  14      12600.26      11904.51       623.07 o
  -3   6  14      19759.58      20097.85       933.74 o
  -2   6  14       2834.33       2683.98       288.73 o
  -1   6  14      28581.50      29071.12      1287.03 o
   0   6  14       2889.24       2201.79       292.85 o
   1   6  14      41475.49      41967.73      1591.90 o
   2   6  14        345.45        308.94       112.84 o
   3   6  14      20239.46      21452.63      1090.87 o
   4   6  14       1268.92       1165.26       218.23 o
   5   6  14      16585.56      16388.40      1029.74 o
   6   6  14       1815.80       1478.01       312.54 o
 -11   7  14      10172.15      10601.14      1078.44 o
 -10   7  14        549.79        621.52       232.90 o
  -9   7  14       6093.36       7110.12       817.11 o
  -8   7  14       3603.62       3426.13       353.30 o
  -7   7  14      11077.39      11383.93       621.34 o
  -6   7  14       9010.82       8349.85       579.23 o
  -5   7  14      19344.76      19175.15       914.18 o
  -4   7  14      15232.05      13515.88       686.72 o
  -3   7  14       5919.66       5170.08       600.21 o
  -2   7  14      24307.34      26308.46      1183.81 o
  -1   7  14       3276.55       3007.84       445.24 o
   0   7  14      14650.69      15421.60       680.98 o
   1   7  14        189.05        102.82        94.96 o
   2   7  14      33496.73      35154.93      1382.45 o
   3   7  14          6.36        -84.79       118.27 o
   4   7  14      18176.98      18335.01       932.07 o
   5   7  14       1007.96        845.55       344.63 o
 -10   8  14       5742.96       5227.72       647.43 o
  -9   8  14       2287.30       2573.14       473.18 o
  -8   8  14       9236.52       9387.89       557.79 o
  -7   8  14       4230.98       4474.16       503.94 o
  -6   8  14      15125.59      13842.44       717.54 o
  -5   8  14       7221.09       8341.10       495.00 o
  -4   8  14       6126.89       5689.26       387.12 o
  -3   8  14      12603.12      11626.31      1150.16 o
  -2   8  14       3260.29       3057.04       306.85 o
  -1   8  14      16678.96      17432.13       849.94 o
   0   8  14        866.62        546.10       130.26 o
   1   8  14      18567.52      18471.57       798.47 o
   2   8  14        712.11        674.95       171.93 o
   3   8  14      13871.25      12996.26       714.22 o
   4   8  14        724.92        454.87       174.95 o
   5   8  14       8196.16       8885.31       593.77 o
 -10   9  14        472.96        432.57       289.47 o
  -9   9  14       9633.56       9147.12       915.80 o
  -8   9  14        833.49        832.93       334.38 o
  -7   9  14       4216.36       4245.95       537.73 o
  -6   9  14       5362.59       5682.24       652.75 o
  -5   9  14       5411.87       4971.37       380.33 o
  -4   9  14       8455.15       8310.48       497.50 o
  -3   9  14       6410.49       6253.16       416.86 o
  -2   9  14       9638.15       9329.53       539.33 o
  -1   9  14       2075.52       1997.08       247.43 o
   0   9  14      10741.75      10696.18       533.14 o
   1   9  14          4.27       -107.91       107.91 o
   2   9  14       9968.80       9013.17       554.38 o
   3   9  14         68.49        151.79       140.61 o
   4   9  14       5020.30       4394.56       422.42 o
   5   9  14        290.54        560.81       197.88 o
  -9  10  14        772.97        542.08       179.23 o
  -8  10  14       9124.91       8358.05       840.52 o
  -7  10  14       3898.16       4232.86       387.13 o
  -6  10  14       4340.51       5039.07       465.99 o
  -5  10  14       2573.44       2020.70       254.74 o
  -4  10  14        933.74        539.77       152.95 o
  -3  10  14       7898.14       8656.91       790.29 o
  -2  10  14       1956.09       1910.76       250.75 o
  -1  10  14       8540.44       9086.30       812.37 o
   0  10  14        621.97        288.46       122.12 o
   1  10  14       5332.62       6515.10       468.40 o
   2  10  14          6.49         94.91       133.39 o
   3  10  14       2187.55       2518.41       365.72 o
   4  10  14        296.19        123.22       166.27 o
  -9  11  14       5077.64       5843.31       894.64 o
  -8  11  14       1323.57        846.03       255.09 o
  -7  11  14       2727.84       2072.09       264.67 o
  -6  11  14       3794.64       4187.10       683.58 o
  -5  11  14       1597.98       1068.51       197.88 o
  -4  11  14       7437.21       6660.78       447.59 o
  -3  11  14       2501.01       2194.58       331.67 o
  -2  11  14       3834.43       4316.07       390.06 o
  -1  11  14        119.23        137.59       119.73 o
   0  11  14       5760.01       5527.53       450.47 o
   1  11  14         30.89       -113.02       113.02 o
   2  11  14       1554.97       1518.04       243.94 o
   3  11  14        608.46        879.85       255.27 o
   4  11  14       3679.31       4277.22       511.02 o
  -8  12  14       2581.55       2799.10       591.98 o
  -7  12  14       3818.16       4654.61       584.95 o
  -6  12  14       3850.16       3794.80       376.18 o
  -5  12  14       4331.31       4802.69       427.77 o
  -4  12  14        815.16        346.36       150.18 o
  -3  12  14       5364.79       5522.74       442.84 o
  -2  12  14        114.45        131.01       119.53 o
  -1  12  14       6168.07       6363.32       420.93 o
   0  12  14         23.91        145.28       134.25 o
   1  12  14       2333.56       2532.14       350.38 o
   2  12  14        373.86        226.12       146.11 o
   3  12  14       4369.00       5221.33       581.14 o
  -8  13  14       3037.17       2182.13      1193.23 o
  -7  13  14       2085.97       2850.24       624.37 o
  -6  13  14       4792.97       5008.16       453.06 o
  -5  13  14       1506.41        707.82       181.15 o
  -4  13  14       8986.74       8562.64       548.28 o
  -3  13  14       1270.17       1322.64       229.89 o
  -2  13  14       3266.59       2983.60       506.90 o
  -1  13  14        367.13        237.47       214.84 o
   0  13  14       7949.68       8356.24       556.20 o
   1  13  14         35.81        260.93       145.79 o
   2  13  14       4456.60       4046.57       419.77 o
  -7  14  14       4950.82       4489.32       606.99 o
  -6  14  14       3287.91       3524.53       792.01 o
  -5  14  14       4928.47       5670.86       475.02 o
  -4  14  14       1127.89        968.51       218.93 o
  -3  14  14       8653.24       9150.13       577.25 o
  -2  14  14        120.25         82.03       134.90 o
  -1  14  14      10327.16      12957.26       745.90 o
   0  14  14         86.28        -56.01       142.45 o
   1  14  14       6072.88       6555.35       531.21 o
  -5  15  14       1216.02       1198.45       266.20 o
  -4  15  14      10442.46      11712.29       777.77 o
  -3  15  14       1436.25        893.14       213.10 o
  -2  15  14       8427.15       9660.81       867.96 o
  -1  15  14        116.16         90.44       148.43 o
   0  15  14       9704.53      10926.37       693.18 o
 -11   1  15         11.76         90.45       150.56 o
 -10   1  15        200.48        337.29       179.95 o
  -9   1  15          1.07       -106.80       106.80 o
  -8   1  15        138.07        350.04       141.21 o
  -7   1  15         98.90         31.72        96.31 o
  -6   1  15        184.58        172.62       113.62 o
  -5   1  15          1.38        -49.95        77.10 o
  -4   1  15         97.39         81.25        90.43 o
  -3   1  15        181.59         95.19        94.27 o
  -2   1  15          0.95         -0.04        92.50 o
  -1   1  15        197.11        381.59       135.72 o
   0   1  15         44.73        -48.96       101.38 o
   1   1  15         20.92         80.46       104.85 o
   2   1  15         64.50        -47.29       102.51 o
   3   1  15         13.77         77.20       126.87 o
   4   1  15         43.16       -143.07       143.07 o
   5   1  15         24.88        128.53       228.95 o
   6   1  15          0.23        373.78       398.43 o
 -11   2  15         43.26        -85.69       154.13 o
 -10   2  15         27.95         73.10       144.59 o
  -9   2  15         31.39         83.98       126.99 o
  -8   2  15         83.24        120.20       116.19 o
  -7   2  15        155.59         63.81       105.43 o
  -6   2  15         96.61        -77.31        85.91 o
  -5   2  15         40.16        -79.70        79.70 o
  -4   2  15         55.12        -13.41        80.87 o
  -3   2  15          7.91         -3.41        91.80 o
  -2   2  15         11.91         24.96       102.66 o
  -1   2  15         49.36        -34.10       100.51 o
   0   2  15         19.59         20.40        84.76 o
   1   2  15         65.77         69.32       107.57 o
   2   2  15          2.92         17.81       104.38 o
   3   2  15        108.38         57.54       120.12 o
   4   2  15         15.96        220.90       164.12 o
   5   2  15         17.29        -52.54       199.97 o
 -11   3  15          0.88         92.02       196.13 o
 -10   3  15        142.11        115.79       159.48 o
  -9   3  15          9.80         26.14       129.43 o
  -8   3  15        318.21        380.98       145.68 o
  -7   3  15          5.64         18.78       104.15 o
  -6   3  15         25.68        107.83        93.47 o
  -5   3  15        101.02        122.59       116.05 o
  -4   3  15        420.04        351.08       154.15 o
  -3   3  15         24.19         74.26       116.52 o
  -2   3  15         84.72        150.34        99.17 o
  -1   3  15          5.66        -55.28        79.33 o
   0   3  15         44.42        -90.27        90.27 o
   1   3  15         76.00       -100.39       100.39 o
   2   3  15         32.86         72.09       107.85 o
   3   3  15          4.11        -10.63       136.28 o
   4   3  15          1.71        -38.36       168.96 o
   5   3  15         22.16       -161.57       216.22 o
 -11   4  15        280.49        263.95       203.92 o
 -10   4  15         38.69        242.67       169.85 o
  -9   4  15         26.96        244.78       147.39 o
  -8   4  15          0.85         63.44       118.30 o
  -7   4  15        161.90        221.75       154.74 o
  -6   4  15         22.82        140.99       146.84 o
  -5   4  15         88.27         95.79       149.75 o
  -4   4  15        117.33         91.81       112.35 o
  -3   4  15         30.87         -8.69        95.37 o
  -2   4  15          0.35        -33.05        90.08 o
  -1   4  15        231.04        147.48       207.50 o
   0   4  15        123.45         33.55        84.19 o
   1   4  15         29.26        -36.91        99.58 o
   2   4  15          2.83         68.35       105.88 o
   3   4  15         17.31       -129.85       129.85 o
   4   4  15         49.90        279.86       185.39 o
   5   4  15         79.12        223.32       195.60 o
 -11   5  15         52.66       -176.08       176.08 o
 -10   5  15         48.27        -75.44       165.57 o
  -9   5  15          6.87         63.49       130.28 o
  -8   5  15        118.88        118.37       131.55 o
  -7   5  15          9.07         50.19       132.48 o
  -6   5  15          5.17       -108.30       157.45 o
  -5   5  15         25.34        144.74       141.36 o
  -4   5  15          2.66        -45.77        87.20 o
  -3   5  15        230.22        240.55       111.06 o
  -2   5  15         25.65        186.52       109.83 o
  -1   5  15          7.74         -8.63        95.34 o
   0   5  15        496.20        219.53       106.35 o
   1   5  15         18.35        -86.37        86.37 o
   2   5  15         20.49         65.85       104.43 o
   3   5  15         18.35         96.34       142.01 o
   4   5  15          8.15        -36.78       164.12 o
   5   5  15          0.57         19.24       181.50 o
 -10   6  15         29.73        279.38       196.96 o
  -9   6  15        268.22        444.65       196.23 o
  -8   6  15        170.51         75.04       147.54 o
  -7   6  15        101.42         48.57       138.41 o
  -6   6  15         17.31         48.64       106.12 o
  -5   6  15        110.87         54.84       100.68 o
  -4   6  15         12.51         -0.22        96.19 o
  -3   6  15        211.85        122.27       103.77 o
  -2   6  15          6.70        115.31       110.54 o
  -1   6  15         19.11         -4.61       101.58 o
   0   6  15         26.30         52.10       101.74 o
   1   6  15        124.27         40.26        97.19 o
   2   6  15         25.28        102.62       109.76 o
   3   6  15         72.27        181.02       140.48 o
   4   6  15          1.92        -76.06       170.31 o
   5   6  15         72.69         78.55       297.10 o
 -10   7  15         17.61       -124.57       211.54 o
  -9   7  15         19.93          4.08       153.67 o
  -8   7  15          2.11        138.40       135.90 o
  -7   7  15         41.66         24.75       106.61 o
  -6   7  15         25.43         31.26       133.39 o
  -5   7  15        252.76        224.00       117.45 o
  -4   7  15          2.15        -41.99        97.36 o
  -3   7  15          0.19        -94.38        94.38 o
  -2   7  15         27.43         53.35       109.77 o
  -1   7  15         16.17        -58.62       115.02 o
   0   7  15         52.12        -49.95        86.27 o
   1   7  15         42.75        -75.68        95.43 o
   2   7  15        173.84         80.46       139.07 o
   3   7  15         15.38         17.57       140.20 o
   4   7  15         38.36        257.48       174.89 o
 -10   8  15          2.27       -217.83       217.83 o
  -9   8  15         68.16       -102.41       192.27 o
  -8   8  15         97.58        152.89       143.92 o
  -7   8  15         55.54        180.00       120.10 o
  -6   8  15         25.87         14.50       116.75 o
  -5   8  15         23.56          3.07       101.95 o
  -4   8  15         15.58        -89.70       120.35 o
  -3   8  15        136.45        263.61       131.98 o
  -2   8  15        150.91        181.23       119.26 o
  -1   8  15         36.84          0.84       111.53 o
   0   8  15         30.39        -36.50        90.84 o
   1   8  15         24.89          1.82       118.23 o
   2   8  15        128.75        355.28       145.30 o
   3   8  15          5.65        212.15       148.97 o
   4   8  15         73.60        180.10       166.47 o
  -9   9  15         27.82       -118.57       223.86 o
  -8   9  15         20.15         58.75       133.16 o
  -7   9  15          0.65         24.33       173.71 o
  -6   9  15         14.48        -69.99       110.10 o
  -5   9  15        209.65        235.92       137.73 o
  -4   9  15         47.87        -13.25       109.50 o
  -3   9  15          0.14        220.26       115.69 o
  -2   9  15         27.82        282.83       128.28 o
  -1   9  15          1.52       -112.38       125.69 o
   0   9  15         23.87        -48.53        99.61 o
   1   9  15          0.54        -35.94       119.09 o
   2   9  15         12.99        -87.92       172.52 o
   3   9  15         68.76        108.58       183.56 o
   4   9  15          7.53        -32.47       156.11 o
  -9  10  15         18.71         33.34       174.63 o
  -8  10  15        116.89         89.25       152.74 o
  -7  10  15        330.40        136.46       136.33 o
  -6  10  15          2.45          0.66       112.72 o
  -5  10  15         32.72       -100.14       100.14 o
  -4  10  15          0.78         32.84       117.38 o
  -3  10  15         45.36         74.19       115.97 o
  -2  10  15          0.14         31.54       112.10 o
  -1  10  15          1.72        -96.07        96.07 o
   0  10  15          9.08       -111.71       111.71 o
   1  10  15         22.73        -72.82       131.00 o
   2  10  15          0.20         46.34       136.21 o
   3  10  15         37.84        256.34       203.14 o
  -8  11  15          2.20        -24.25       159.39 o
  -7  11  15          0.80         78.06       132.29 o
  -6  11  15          5.03        -42.60       129.87 o
  -5  11  15         26.38         12.12       125.83 o
  -4  11  15         36.00         70.21       125.57 o
  -3  11  15         56.84        -88.75       111.80 o
  -2  11  15         13.80        -40.12       122.45 o
  -1  11  15         25.40        -35.26        98.24 o
   0  11  15          2.26         51.48       141.27 o
   1  11  15          5.42        -31.63       127.92 o
   2  11  15         47.95         73.13       156.01 o
   3  11  15         17.32        109.72       199.92 o
  -7  12  15         54.96         39.23       163.51 o
  -6  12  15        178.02        275.62       152.54 o
  -5  12  15        227.45        144.54       125.09 o
  -4  12  15         34.43         50.54       129.93 o
  -3  12  15         13.98       -119.77       119.77 o
  -2  12  15          5.10         17.74       128.05 o
  -1  12  15         85.47         44.42       125.30 o
   0  12  15          0.28       -111.98       149.09 o
   1  12  15         14.61       -129.89       129.89 o
   2  12  15          6.77         11.06       197.15 o
  -6  13  15        313.73         50.86       285.62 o
  -5  13  15          5.43         79.80       142.68 o
  -4  13  15         16.64        105.40       145.68 o
  -3  13  15          7.38        -70.41       126.70 o
  -2  13  15          6.62        -13.97       137.23 o
  -1  13  15         15.79         29.87       149.73 o
   0  13  15         29.21       -112.37       134.04 o
   1  13  15          2.55         21.74       160.10 o
  -5  14  15         26.05       -111.68       141.01 o
  -4  14  15         18.45         78.13       212.25 o
  -3  14  15         99.32        161.09       158.28 o
  -2  14  15          0.58        -19.28       132.39 o
  -1  14  15         99.74        178.67       163.01 o
   0  14  15         28.92        -76.45       143.49 o
 -10   0  16        664.47        579.49       281.05 o
  -9   0  16       2264.29       2600.91       452.98 o
  -8   0  16        718.47        662.80       236.66 o
  -7   0  16       3107.18       2703.34       441.56 o
  -6   0  16        516.21        391.79       223.86 o
  -5   0  16       5884.55       5680.32      1312.35 o
  -4   0  16        981.58        558.62       295.74 o
  -3   0  16       1568.34       2049.64       538.08 o
  -2   0  16        261.96        616.12       312.17 o
  -1   0  16       2158.53       1688.18       464.15 o
   0   0  16       3046.13       3301.47       757.83 o
   1   0  16       9522.40      10638.31       856.44 o
   2   0  16        283.89        213.59       194.60 o
   3   0  16       1575.79        910.80       309.31 o
   4   0  16        482.60        324.49       410.75 o
   5   0  16       1932.73       1778.55       599.69 o
 -10   1  16       1492.80       1067.50       259.08 o
  -9   1  16       2429.04       2556.56       308.21 o
  -8   1  16       1955.20       2587.02       294.58 o
  -7   1  16       1579.67       1325.11       211.06 o
  -6   1  16       4618.35       4064.93       380.62 o
  -5   1  16       1110.58       1297.40       517.83 o
  -4   1  16       3339.63       3900.36       566.92 o
  -3   1  16        410.80        103.26       161.84 o
  -2   1  16      10034.66      10808.03       856.28 o
  -1   1  16        467.22        125.67       115.03 o
   0   1  16       2850.57       2720.45       318.96 o
   1   1  16       1099.79        665.89       212.38 o
   2   1  16       4232.54       4299.78       396.41 o
   3   1  16        749.65        337.77       148.28 o
   4   1  16       3002.55       2896.50       396.76 o
   5   1  16        982.04       1463.51       405.84 o
 -10   2  16       3898.66       4060.84       387.02 o
  -9   2  16       1208.30       1168.66       223.42 o
  -8   2  16       1885.62       1876.55       256.62 o
  -7   2  16       7993.80       7470.34       468.98 o
  -6   2  16       2665.55       3136.38       364.59 o
  -5   2  16       8462.76       9123.40       614.65 o
  -4   2  16       1572.59       1337.77       299.46 o
  -3   2  16       8569.20       8178.85       564.94 o
  -2   2  16        109.83        100.61       136.99 o
  -1   2  16       6894.27       6205.69       480.45 o
   0   2  16         51.51        -42.66       104.32 o
   1   2  16      12409.02      14196.56       740.71 o
   2   2  16        254.63        368.89       146.80 o
   3   2  16       5747.37       5602.16       496.94 o
   4   2  16       2390.52       2273.99       348.63 o
   5   2  16       3099.71       3877.86       675.68 o
 -10   3  16       5758.58       7090.44       521.60 o
  -9   3  16      11328.96      11408.56       717.37 o
  -8   3  16       3141.08       3639.66       380.62 o
  -7   3  16       6310.87       5903.88       898.11 o
  -6   3  16       6765.77       7198.85       544.47 o
  -5   3  16       2634.23       1794.38       276.09 o
  -4   3  16      19254.69      19424.78       950.36 o
  -3   3  16       1231.96       1248.98       230.39 o
  -2   3  16      26102.05      29899.83      1320.62 o
  -1   3  16        299.49        124.19       132.02 o
   0   3  16      14504.45      15463.29       908.10 o
   1   3  16         25.86         13.51       112.60 o
   2   3  16       9237.45       9302.75       554.00 o
   3   3  16       1631.89       1272.70       299.30 o
   4   3  16       8530.90       9004.84       684.17 o
 -10   4  16      11114.54      11121.39       663.57 o
  -9   4  16       7349.47       6344.71       481.60 o
  -8   4  16       9940.71      10050.64       697.06 o
  -7   4  16      11236.54      12000.54       763.52 o
  -6   4  16       8696.69       8998.97       625.04 o
  -5   4  16      18545.65      19491.18      1086.59 o
  -4   4  16       7360.51       7064.98       524.59 o
  -3   4  16      23650.86      25272.86      1153.13 o
  -2   4  16       1099.18        814.26       249.60 o
  -1   4  16      30231.08      31560.10      1388.79 o
   0   4  16         87.01         68.01       107.83 o
   1   4  16      21462.01      21956.73      1092.53 o
   2   4  16        307.62        287.93       134.35 o
   3   4  16      15166.48      14865.57       939.55 o
   4   4  16       2069.11       1546.57       346.14 o
 -10   5  16       4756.29       4192.28       498.60 o
  -9   5  16      17177.33      16710.43      1017.31 o
  -8   5  16       9418.50       9023.73       643.92 o
  -7   5  16      15372.72      15179.35       917.70 o
  -6   5  16      16058.49      16171.35       948.28 o
  -5   5  16       6643.85       6877.29       799.04 o
  -4   5  16      27805.18      28991.40      1302.26 o
  -3   5  16       4678.47       4362.26       474.89 o
  -2   5  16      32256.48      34110.59      1498.10 o
  -1   5  16        245.26         36.94       102.78 o
   0   5  16      34732.69      37126.16      1435.44 o
   1   5  16         11.69        104.20       116.92 o
   2   5  16      18234.53      16535.54       990.99 o
   3   5  16       2470.80       1542.16       300.00 o
   4   5  16      15343.79      15974.62      2225.90 o
 -10   6  16      12541.57      13417.40      1098.50 o
  -9   6  16       2887.34       3084.84       412.19 o
  -8   6  16       9014.11      10156.00       701.86 o
  -7   6  16      22024.26      23067.32      1273.37 o
  -6   6  16      13731.00      12065.39       774.49 o
  -5   6  16      20938.97      21239.58      1231.38 o
  -4   6  16       8284.99       7298.31       460.73 o
  -3   6  16      26864.46      28576.41      1903.69 o
  -2   6  16       1538.29       1216.18       226.48 o
  -1   6  16      27500.69      27156.89      1231.71 o
   0   6  16          2.16        162.80       112.61 o
   1   6  16      27120.48      27747.28      1124.82 o
   2   6  16       1130.10        688.66       214.29 o
   3   6  16      20255.02      19648.37      1156.91 o
   4   6  16       1736.95       1343.58       308.47 o
  -9   7  16       8160.82       8599.74       651.63 o
  -8   7  16       6095.94       6060.80       557.60 o
  -7   7  16      13101.92      13153.64       995.89 o
  -6   7  16      11873.53      12613.92       685.14 o
  -5   7  16       4328.09       4006.64       405.52 o
  -4   7  16      27611.98      26327.30      1296.60 o
  -3   7  16       2554.71       1583.74       233.09 o
  -2   7  16      20029.57      19234.68       940.49 o
  -1   7  16       1363.42       1302.18       209.86 o
   0   7  16      22459.69      23810.35       995.17 o
   1   7  16        558.21        603.40       161.46 o
   2   7  16      16380.62      18206.04      1533.17 o
   3   7  16       2499.67       2534.96       387.19 o
  -9   8  16       2501.93       3411.98       555.92 o
  -8   8  16       3348.71       2856.78       376.87 o
  -7   8  16       8124.80       6648.14       465.80 o
  -6   8  16       5518.18       5423.20       424.94 o
  -5   8  16      13475.86      12995.52       701.03 o
  -4   8  16       2855.64       2508.60       288.38 o
  -3   8  16      11195.58      11907.63       661.10 o
  -2   8  16        514.19        339.36       164.82 o
  -1   8  16      12424.07      12741.08       620.07 o
   0   8  16         57.08        120.55       115.38 o
   1   8  16      13053.77      13762.75       747.73 o
   2   8  16       1026.55        742.75       242.96 o
   3   8  16       9175.74       9094.68       683.67 o
  -8   9  16       3180.62       2875.25       395.91 o
  -7   9  16       2480.78       2414.75       295.18 o
  -6   9  16       3227.91       3031.25       324.02 o
  -5   9  16        608.99        619.01       183.79 o
  -4   9  16       6199.42       6794.22       768.47 o
  -3   9  16        240.62         86.55       127.96 o
  -2   9  16       8123.64       8457.27       530.15 o
  -1   9  16         43.95        203.00       117.94 o
   0   9  16       6358.16       6609.47       432.25 o
   1   9  16        256.33        290.79       146.79 o
   2   9  16       5442.51       5879.42       557.28 o
   3   9  16        491.74        437.69       213.78 o
  -8  10  16        905.48        585.45       373.19 o
  -7  10  16       2893.39       2846.96       324.58 o
  -6  10  16        364.55        199.00       134.63 o
  -5  10  16       1670.07       1621.72       250.43 o
  -4  10  16        700.69        535.18       169.86 o
  -3  10  16       2954.85       2863.20       320.51 o
  -2  10  16        278.61        106.79       132.49 o
  -1  10  16       4370.45       5181.76       386.73 o
   0  10  16        288.51        223.84       155.90 o
   1  10  16       2128.14       1607.75       250.04 o
   2  10  16         17.47        -19.94       174.89 o
  -7  11  16        310.47        386.34       167.77 o
  -6  11  16        947.27       1425.38       249.93 o
  -5  11  16         62.97         47.23       144.76 o
  -4  11  16       1200.91       1247.40       230.42 o
  -3  11  16        179.05         60.97       136.70 o
  -2  11  16       4153.05       4611.74       476.38 o
  -1  11  16        181.45        182.28       145.66 o
   0  11  16        947.26       1243.31       239.60 o
   1  11  16        194.24        110.87       160.07 o
  -6  12  16         83.76         29.83       139.71 o
  -5  12  16       3958.15       3976.94       393.48 o
  -4  12  16        416.97        136.35       150.75 o
  -3  12  16       1111.62       1102.25       220.53 o
  -2  12  16         16.45         70.37       137.83 o
  -1  12  16       1410.09       1513.99       444.06 o
   0  12  16        133.55        -77.49       139.28 o
  -5  13  16        709.31        777.27       202.33 o
  -4  13  16       2038.40       1702.81       275.55 o
  -3  13  16         27.79         44.47       130.12 o
  -2  13  16       3502.28       3558.16       342.38 o
  -1  13  16        369.09        248.11       174.58 o
 -10   1  17         23.66        102.38       158.94 o
  -9   1  17          3.80        238.92       151.84 o
  -8   1  17         10.73         24.90       121.66 o
  -7   1  17         11.67         65.20       125.78 o
  -6   1  17        127.51        284.11       163.16 o
  -5   1  17         43.95       -124.84       124.84 o
  -4   1  17         11.21        134.83       190.09 o
  -3   1  17         40.77        194.72       168.38 o
  -2   1  17         12.56         23.22       168.72 o
  -1   1  17        229.10         84.26       132.24 o
   0   1  17         35.78         -4.08       110.22 o
   1   1  17         12.67        -28.67       115.52 o
   2   1  17         25.78       -111.78       124.59 o
   3   1  17         42.12        151.57       152.62 o
   4   1  17          4.12       -103.52       210.20 o
 -10   2  17        331.88         36.16       156.13 o
  -9   2  17        156.74        173.55       160.61 o
  -8   2  17         10.82       -106.32       119.22 o
  -7   2  17         28.91         -2.03       143.84 o
  -6   2  17          0.21       -118.14       164.82 o
  -5   2  17          4.26       -140.37       140.37 o
  -4   2  17          2.75        -90.35       124.89 o
  -3   2  17        131.36        163.75       184.41 o
  -2   2  17         52.17        -93.79       139.06 o
  -1   2  17        121.14        117.50       134.62 o
   0   2  17         10.26       -106.83       130.84 o
   1   2  17          5.19         31.34       129.45 o
   2   2  17          7.24       -128.52       128.52 o
   3   2  17          2.91        242.24       165.54 o
 -10   3  17         94.36        -35.03       155.35 o
  -9   3  17         67.40         18.12       144.61 o
  -8   3  17         19.63       -128.04       128.04 o
  -7   3  17         85.45        277.75       163.00 o
  -6   3  17        270.06        246.92       155.50 o
  -5   3  17          1.38        171.85       150.90 o
  -4   3  17        123.82        261.84       160.87 o
  -3   3  17         29.51         84.83       140.24 o
  -2   3  17          0.51       -114.45       117.77 o
  -1   3  17          0.14       -140.35       140.35 o
   0   3  17         61.26        113.05       227.98 o
   1   3  17          7.04         57.27       184.86 o
   2   3  17         12.67        102.28       136.48 o
   3   3  17          7.20        -21.10       270.95 o
  -9   4  17        269.86        336.87       220.36 o
  -8   4  17         61.13        195.16       205.72 o
  -7   4  17          0.18        -68.79       258.25 o
  -6   4  17         81.51         61.78       150.39 o
  -5   4  17          1.30         78.38       140.38 o
  -4   4  17          0.75         90.06       149.03 o
  -3   4  17         33.84        122.07       116.00 o
  -2   4  17          0.35          0.20       106.04 o
  -1   4  17          7.14        -46.01       131.22 o
   0   4  17        122.42         46.38       138.63 o
   1   4  17         10.61         35.56       184.28 o
   2   4  17         53.25        -83.53       168.00 o
   3   4  17          1.34       -186.95       186.95 o
  -9   5  17        204.17        167.30       178.40 o
  -8   5  17          9.69       -111.20       145.77 o
  -7   5  17         22.15         32.46       244.85 o
  -6   5  17        165.15        139.88       152.78 o
  -5   5  17          0.08        150.12       151.31 o
  -4   5  17         19.41          6.38       107.17 o
  -3   5  17         53.84          0.04       119.51 o
  -2   5  17          9.62        197.45       120.72 o
  -1   5  17        141.08        103.15       103.47 o
   0   5  17         13.33       -116.90       116.90 o
   1   5  17         27.25         38.69       142.47 o
   2   5  17         81.37         16.46       254.66 o
   3   5  17          7.26        -46.20       186.96 o
  -9   6  17         12.75       -112.78       165.94 o
  -8   6  17          1.71       -129.59       229.98 o
  -7   6  17          0.40        178.53       163.98 o
  -6   6  17         86.47        -31.54       175.89 o
  -5   6  17          6.40         18.65       112.65 o
  -4   6  17        101.84        379.37       148.98 o
  -3   6  17        236.68        110.59       128.06 o
  -2   6  17         10.25        -50.04       119.97 o
  -1   6  17         80.52        121.22       106.42 o
   0   6  17         99.38        270.52       132.64 o
   1   6  17          4.87        243.86       141.93 o
   2   6  17         17.48       -122.23       191.43 o
   3   6  17         33.43         64.45       308.06 o
  -8   7  17          0.90         60.68       165.70 o
  -7   7  17          9.30        212.87       174.56 o
  -6   7  17         20.86        -14.94       146.96 o
  -5   7  17         10.84        -77.78       118.08 o
  -4   7  17        214.65        190.54       138.47 o
  -3   7  17         44.68         97.02       123.89 o
  -2   7  17          6.95         42.52       131.40 o
  -1   7  17         19.33        -69.46        98.39 o
   0   7  17         35.41         83.27       119.62 o
   1   7  17         35.67       -151.16       156.41 o
   2   7  17         85.45        130.96       247.71 o
  -8   8  17         48.31        151.37       172.19 o
  -7   8  17        110.40         11.36       161.54 o
  -6   8  17        269.93       -125.09       125.09 o
  -5   8  17         17.58        -47.03       123.65 o
  -4   8  17          0.16        -50.46       120.81 o
  -3   8  17         66.91         79.17       143.47 o
  -2   8  17          3.01         74.49       137.26 o
  -1   8  17        124.39        101.45       118.16 o
   0   8  17          1.19        -97.18        97.18 o
   1   8  17         11.98         32.83       138.34 o
   2   8  17         11.39        -67.60       174.29 o
  -7   9  17        131.91         40.55       191.57 o
  -6   9  17          6.64        -69.11       122.58 o
  -5   9  17          1.45         28.28       132.05 o
  -4   9  17        122.12        250.78       152.33 o
  -3   9  17         68.59        -31.72       137.02 o
  -2   9  17          5.05       -113.90       113.90 o
  -1   9  17          0.03         66.53       115.14 o
   0   9  17         83.59         56.60       137.32 o
   1   9  17         58.66       -134.63       134.63 o
  -7  10  17         47.97        194.64       166.25 o
  -6  10  17        177.70        148.34       153.55 o
  -5  10  17          7.38       -134.58       153.55 o
  -4  10  17          9.27        -71.30       133.99 o
  -3  10  17         17.38         31.06       139.24 o
  -2  10  17         22.80       -133.37       133.37 o
  -1  10  17        133.49        226.28       129.71 o
   0  10  17          4.69       -144.74       144.74 o
  -6  11  17         15.46         11.26       151.38 o
  -5  11  17         38.74       -149.40       149.40 o
  -4  11  17        156.77        267.08       247.23 o
  -3  11  17         34.21        226.96       145.59 o
  -2  11  17          2.17        -51.56       138.02 o
  -1  11  17         29.05         -7.94       155.15 o
  -4  12  17          0.22         45.02       143.62 o
  -3  12  17          5.68         74.96       157.43 o
  -9   0  18       1560.20       1723.59      1000.18 o
  -8   0  18        692.28        612.71       287.52 o
  -7   0  18       6692.15       7418.14      1195.28 o
  -6   0  18         77.28        213.59       295.74 o
  -5   0  18       9175.62       7997.30      1059.73 o
  -4   0  18         99.77       -201.27       201.27 o
  -3   0  18      10297.63      11340.81      1318.51 o
  -2   0  18        534.65        821.50       377.89 o
  -1   0  18       7100.04       8851.66      1109.02 o
   0   0  18        391.30        104.88       216.12 o
   1   0  18       6748.60       7147.72       707.23 o
   2   0  18       3315.83       4696.94       623.00 o
  -9   1  18        479.06        312.65       174.70 o
  -8   1  18       6795.77       8601.37       657.31 o
  -7   1  18       1544.84       2353.16       344.67 o
  -6   1  18       5612.39       4933.48      1616.30 o
  -5   1  18        501.78         90.45       201.47 o
  -4   1  18       8923.41      11039.17       923.39 o
  -3   1  18        135.41         76.62       199.21 o
  -2   1  18       9649.90      10521.93       879.92 o
  -1   1  18        867.96       1158.54       513.44 o
   0   1  18       9572.95       9135.25       744.55 o
   1   1  18        655.45        304.16       176.31 o
   2   1  18       5829.52       6795.67       672.90 o
  -9   2  18       2392.88       2184.49       349.57 o
  -8   2  18       1929.06       1218.58       278.41 o
  -7   2  18       5989.04       6910.75       555.72 o
  -6   2  18        855.30        620.86       215.81 o
  -5   2  18       9521.89       8431.92       819.45 o
  -4   2  18         21.56        -14.11       176.03 o
  -3   2  18       8753.66       7838.40       729.00 o
  -2   2  18          2.31       -166.05       173.61 o
  -1   2  18      11215.58      11786.50       896.03 o
   0   2  18         93.67         30.00       175.53 o
   1   2  18       5761.50       7205.20       563.22 o
   2   2  18       1763.46       1968.56       384.18 o
  -9   3  18       2124.31       2888.32       391.79 o
  -8   3  18       7063.03       9541.41       690.27 o
  -7   3  18       4178.25       3612.05       620.95 o
  -6   3  18       6377.10       7545.41      1035.90 o
  -5   3  18       1320.98       1257.78       459.66 o
  -4   3  18       9401.77      11204.44       933.61 o
  -3   3  18         10.62        291.58       281.36 o
  -2   3  18       7797.70       8207.16       604.43 o
  -1   3  18        517.03        159.67       383.51 o
   0   3  18      12402.19      12314.45       802.04 o
   1   3  18         95.43        274.15       193.49 o
   2   3  18       6486.41       4950.67       650.30 o
  -8   4  18       4595.66       6793.92       698.97 o
  -7   4  18       4842.08       5095.23       531.20 o
  -6   4  18        761.80        739.67       306.01 o
  -5   4  18      11210.54      12668.22       807.43 o
  -4   4  18        998.29        823.89       212.44 o
  -3   4  18      12359.01      15282.90      1158.77 o
  -2   4  18          5.09       -138.24       138.24 o
  -1   4  18       6445.96       7569.27       786.34 o
   0   4  18        127.98        277.89       181.49 o
   1   4  18       8014.12       9524.87       680.71 o
   2   4  18        951.41        462.76       527.81 o
  -8   5  18       9044.44      11144.57      1616.59 o
  -7   5  18       3291.23       3380.29       521.79 o
  -6   5  18      10041.12      11853.45       945.10 o
  -5   5  18       2637.63       2440.93       346.65 o
  -4   5  18       8290.60       6523.53       549.72 o
  -3   5  18          6.47        -29.88       125.43 o
  -2   5  18      11029.18      11207.00       930.30 o
  -1   5  18        266.83        196.35       180.53 o
   0   5  18       7853.93       8673.58       640.56 o
   1   5  18        478.92        497.71       195.62 o
   2   5  18       4119.16       3213.57       616.12 o
  -8   6  18       3124.96       3298.70       427.16 o
  -7   6  18       6270.10       5643.85       726.14 o
  -6   6  18        483.68        195.52       171.95 o
  -5   6  18      13350.61      15525.34       955.58 o
  -4   6  18        656.06        117.96       148.90 o
  -3   6  18      11322.63      12992.28      1059.45 o
  -2   6  18        146.72        -55.35       126.87 o
  -1   6  18       7519.35       7856.79       509.41 o
   0   6  18       1093.38       1253.07       280.50 o
   1   6  18       4550.09       4015.69       776.32 o
  -7   7  18       2104.62       2475.77       365.26 o
  -6   7  18      11371.15      12200.75       840.00 o
  -5   7  18        468.46        323.09       257.20 o
  -4   7  18       5901.94       5741.17       466.11 o
  -3   7  18         26.96         25.40       136.74 o
  -2   7  18      10517.33      10859.15       637.18 o
  -1   7  18          4.82         20.95       122.00 o
   0   7  18       8150.69       9606.76       878.63 o
   1   7  18       1726.49       1341.43       387.73 o
  -7   8  18       5709.97       3777.66       451.75 o
  -6   8  18        527.39        514.99       212.77 o
  -5   8  18       7899.87       9267.72       575.47 o
  -4   8  18         15.05        -44.32       136.96 o
  -3   8  18      12817.59      14637.91       936.97 o
  -2   8  18          5.01         35.68       132.29 o
  -1   8  18       5303.11       5799.38       410.26 o
   0   8  18       1263.56        959.91       228.49 o
  -6   9  18       7341.44       8642.20      1041.73 o
  -5   9  18        509.29        132.21       152.67 o
  -4   9  18       5933.43       5441.56       621.07 o
  -3   9  18         69.86        124.01       154.85 o
  -2   9  18       7172.90       7242.27       633.40 o
  -1   9  18        767.95        675.62       175.23 o
  -4  10  18         70.30        205.04       159.34 o
  -3  10  18       9180.58       9388.88       593.53 o
  -2  10  18         84.44        117.23       159.17 o
  -8   1  19          5.40         66.88       179.79 o
  -7   1  19         57.57       -139.31       186.53 o
  -6   1  19          0.89        297.22       257.71 o
  -5   1  19         28.60       -248.50       248.50 o
  -4   1  19         34.46         24.22       283.42 o
  -3   1  19         31.51        217.35       240.32 o
  -2   1  19         43.83        273.13       216.02 o
  -1   1  19         29.43       -164.83       179.79 o
   0   1  19         13.67        156.03       211.07 o
   1   1  19          0.91        167.44       190.57 o
  -8   2  19         16.98        -39.25       165.63 o
  -7   2  19          0.46        135.29       184.15 o
  -6   2  19          0.37       -138.43       216.86 o
  -5   2  19          5.58        308.93       233.47 o
  -4   2  19          3.83        147.59       210.20 o
  -3   2  19         27.71         94.47       200.34 o
  -2   2  19         21.65        -21.08       185.30 o
  -1   2  19         75.30        366.56       239.29 o
   0   2  19         11.08       -148.29       148.29 o
   1   2  19         34.38       -157.17       157.17 o
  -7   3  19         27.06       -118.31       174.75 o
  -6   3  19         47.55        196.43       154.85 o
  -5   3  19        270.20         -9.50       289.58 o
  -4   3  19          4.44        -46.20       169.44 o
  -3   3  19        119.51        -30.16       193.05 o
  -2   3  19         60.97          9.78       316.28 o
  -1   3  19          0.62        -62.68       207.43 o
   0   3  19         31.94        145.56       193.82 o
  -7   4  19         32.46        172.11       183.07 o
  -6   4  19         10.83         76.67       178.03 o
  -5   4  19          8.19         86.95       166.95 o
  -4   4  19        177.19        641.75       273.54 o
  -3   4  19          5.84        -37.93       171.92 o
  -2   4  19        140.34        196.37       241.66 o
  -1   4  19         23.40         99.50       162.80 o
   0   4  19         28.14        102.73       165.01 o
  -7   5  19         66.92         89.81       186.95 o
  -6   5  19         27.11         86.87       221.56 o
  -5   5  19         36.44         68.34       170.16 o
  -4   5  19          2.97        -60.43       159.55 o
  -3   5  19          2.63        216.67       236.18 o
  -2   5  19          1.91       -109.08       179.65 o
  -1   5  19          5.78       -141.48       141.48 o
   0   5  19          1.83       -167.71       167.71 o
  -6   6  19          1.90       -161.61       161.61 o
  -5   6  19         10.50         83.12       166.58 o
  -4   6  19          9.74        -81.96       160.76 o
  -3   6  19          1.25        253.76       166.03 o
  -2   6  19         26.72        -13.07       166.29 o
  -1   6  19          5.13       -150.73       159.80 o
  -5   7  19         31.75        106.69       175.48 o
  -4   7  19          2.12        165.66       167.39 o
  -3   7  19         18.20       -138.34       138.34 o
  -2   7  19         40.00        125.49       174.75 o
  -4   8  19          3.45        112.29       171.39 o
  -3   8  19        141.02         65.67       143.57 o
  -6   0  20        832.98        209.48       365.57 o
  -5   0  20      13576.45      12782.54      1523.88 o
  -4   0  20        137.79          8.21       316.28 o
  -3   0  20      25652.04      30666.60      2908.11 o
  -2   0  20        411.68        303.95       291.63 o
  -1   0  20      17428.63      18278.37      1918.20 o
  -6   1  20      14904.36      16368.42      1283.76 o
  -5   1  20       1658.06       1296.88       390.41 o
  -4   1  20      15886.43      20207.70      2710.95 o
  -3   1  20         13.13        214.01       200.34 o
  -2   1  20      20068.83      21899.41      1979.81 o
  -6   2  20       1290.74       1131.64       358.62 o
  -5   2  20       9491.01       9979.78       908.87 o
  -4   2  20          6.76       -212.59       212.59 o
  -3   2  20      11035.86      12026.12      1016.36 o
  -2   2  20         37.38         68.56       207.29 o
  -5   3  20        456.47        300.80       281.55 o
  -4   3  20       6803.43       8861.17      1474.59 o
  -3   3  20         93.85        203.76       243.77 o
  -2   3  20       4031.07       3747.77      1817.57 o
  -4   4  20         49.51        -40.85       238.24 o
  -3   4  20       3390.58       3307.35       540.20 o
                                                
